# Supplementary material for: Distinct satellite DNA composition between core and germline restricted chromosomes in Bradysia (Sciara) coprophila
Source: G3 (Bethesda). 2025 Jul 3;15(9):jkaf155. doi: 10.1093/g3journal/jkaf155 (PMC12405879; doi:10.1093/g3journal/jkaf155)
Supplement: jkaf155_Supplementary_Data [file jkaf155_supplementary_data.zip]

Archive with 9 entries (9 files):
- Figure_S1_G3-2025-405936.tif
- Figure_S2_G3-2025-405936.tif
- Figure_S3_G3-2025-405936.tif
- Figure_S4_G3-2025-405936.tif
- Figure_S5_G3-2025-405936.tif
- Figure_S6_G3-2025-405936.tif
- Figure_S7_G3-2025-405936.tif
- Supplementary_File_1_G3-2025-405936.bed
- Table_S1_G3-2025-405936.tif
