# Supplementary material for: Distinct satellite DNA composition between core and germline restricted chromosomes in Bradysia (Sciara) coprophila
Source: G3 (Bethesda). 2025 Jul 3;15(9):jkaf155. doi: 10.1093/g3journal/jkaf155 (PMC12405879; doi:10.1093/g3journal/jkaf155)
Supplement: jkaf155_Supplementary_Data [file jkaf155_supplementary_data.zip › Supplementary_File_1_G3-2025-405936.bed]

CM025453.1	16193	16378	85	260	AAAATTGTTAATAAAAACGAAGTAAAAGATTTCAAATCAATATCTTAAAAATATTAAGAATAAATGAAGTACTAGATCAGATAAT	13097784	Bradysia-coprophila-strain-Holo2-chromosome-II,-whole-genome-shotgun-sequence
CM025453.1	18515	18736	110	362	CCAAAATCTAGAAAACCTCACTTATATCGAAAATAACCCAAAACCATAAAAAAATCCGATAGAAGTTAGGAAGTGCCAGAGGAATCATCTGTCATCCCAAAATTTAGGAA	13097784	Bradysia-coprophila-strain-Holo2-chromosome-II,-whole-genome-shotgun-sequence
CM025453.1	38173	38989	15	1176	TGTTGCTATAGAAAC	13097784	Bradysia-coprophila-strain-Holo2-chromosome-II,-whole-genome-shotgun-sequence
CM025453.1	45301	45597	99	344	TTCCTAAATTTGGGGATGACAGAGGATATAGCACTTCCTAACTTCCATCGGATTTTTTGATGTATTTGGGTTATTTTCGACATGAGTTCCAAATGTTGA	13097784	Bradysia-coprophila-strain-Holo2-chromosome-II,-whole-genome-shotgun-sequence
CM025453.1	72365	72546	42	202	CCAGGTGCCAATAGTCTCTGTATAATACTGAGACTAATGGCA	13097784	Bradysia-coprophila-strain-Holo2-chromosome-II,-whole-genome-shotgun-sequence
CM025453.1	72365	72549	84	226	CCGGGTGCCAATAGCATCTGTATAATACTGAGACTAATGGCACCAGGTGCCAATAGCCACAGTATAATAAAGAGACTAATGGCA	13097784	Bradysia-coprophila-strain-Holo2-chromosome-II,-whole-genome-shotgun-sequence
CM025453.1	73900	74128	21	296	TTTCTAGAAAATTTTAGAAAA	13097784	Bradysia-coprophila-strain-Holo2-chromosome-II,-whole-genome-shotgun-sequence
CM025453.1	73901	74138	29	272	TTTTAGAAAATTTTGAAAATTCTAGAAAA	13097784	Bradysia-coprophila-strain-Holo2-chromosome-II,-whole-genome-shotgun-sequence
CM025453.1	76296	76455	10	252	GAAAATTTTA	13097784	Bradysia-coprophila-strain-Holo2-chromosome-II,-whole-genome-shotgun-sequence
CM025453.1	76296	76455	29	252	GAAAATTTTAGAAAATTTTAGAAATTTTA	13097784	Bradysia-coprophila-strain-Holo2-chromosome-II,-whole-genome-shotgun-sequence
CM025453.1	76296	76455	39	280	GAAAATTTTAGAAAATTTTAGAAAATTCTAGAATTTTTA	13097784	Bradysia-coprophila-strain-Holo2-chromosome-II,-whole-genome-shotgun-sequence
CM025453.1	89378	89903	148	556	GAACTTGACCTCAGAAATTTTATTCCTCGTCGATTAAAACTAAAATTTCTGAAATCGGTTCAGATTTACTCAAGTTATCGTGCTATCAAAAAACCAGAAAAAAAGCTTCTGGGAATACTCCAGATCATAGGTTAAATTGCCCATCTAC	13097784	Bradysia-coprophila-strain-Holo2-chromosome-II,-whole-genome-shotgun-sequence
CM025453.1	96677	97095	105	694	GGATCAACGCATGCCCCACATTGGTAGCAGCTGTAAGGGCGAAGTATCTTACCCTGTTGTTGACACTCCTCTGCAGTTGGTTCATAGAAGCATTGTATGCACGGA	13097784	Bradysia-coprophila-strain-Holo2-chromosome-II,-whole-genome-shotgun-sequence
CM025453.1	96679	97103	213	790	ATCAACACATGCCCCACATTCGTAGCAGCTGTAAGGGCGAAGTATCTTACCCTGTTCTTTACACTCTTCTGCAGTTGGTTCATAGAAGCATTGTATGCACGGAGGATCAACGCATGCCCCACATTGGTTGCAGCTGTAAGGGCGAAGTATCTTACCCTGTTGTTGACACTCCTCTTCAGTTGGCTCATAGAAGCATTGCACACATGATGAAGC	13097784	Bradysia-coprophila-strain-Holo2-chromosome-II,-whole-genome-shotgun-sequence
CM025453.1	128559	128727	70	210	ACGTGTGCAACATGACGCACTAAATCCCACCAATTACCACTAGATACAACTTGACGCAAACAAATTCAAT	13097784	Bradysia-coprophila-strain-Holo2-chromosome-II,-whole-genome-shotgun-sequence
CM025453.1	166734	166903	92	240	ATAACCAAAATCGAATTCGTTACAAGAATAACGTTATTCGAATACCGAAGTTAATTCGGTTATCGGAATAACGTTATTATTAACGTTATTCG	13097784	Bradysia-coprophila-strain-Holo2-chromosome-II,-whole-genome-shotgun-sequence
CM025453.1	166806	167191	78	346	GTTATCGAATAACGTTATTCGAATAACAGAATGAATTCGGTTATTCAATAACGTTATTCGATAACCGAAATTAATTCG	13097784	Bradysia-coprophila-strain-Holo2-chromosome-II,-whole-genome-shotgun-sequence
CM025453.1	166814	167191	39	306	TAACGTTATTCGATAACCGAAATTATTCGGTTTTCTGAA	13097784	Bradysia-coprophila-strain-Holo2-chromosome-II,-whole-genome-shotgun-sequence
CM025453.1	212985	213335	10	246	AATTATCGAT	13097784	Bradysia-coprophila-strain-Holo2-chromosome-II,-whole-genome-shotgun-sequence
CM025453.1	213009	213335	103	294	GATAATTATCGAAAATTCATGATAATATACCGATATATCGGAATATATTGATAAATATCGGATAAAAAAACCGAAATATCGATTATCAAATTATCGATATCAT	13097784	Bradysia-coprophila-strain-Holo2-chromosome-II,-whole-genome-shotgun-sequence
CM025453.1	215441	215748	110	426	TCTGGCACTTCCTAACTTCTATCGGTTTTTTTTCAATAGATTTGGGTTATTTTCGATATAAGTGAGGTGTTCCAAGGTGGTTCCTAAATTTTGGCATGACAGATGATTGC	13097784	Bradysia-coprophila-strain-Holo2-chromosome-II,-whole-genome-shotgun-sequence
CM025453.1	255168	255775	151	636	AATCCGAAAGCCAGACAAAAATGCTTTTGGGAATTACTCACAGAGCATGAGTCCAACATTGACCATATACGAAATTGACCACAAAAATTTATTTCTCGTCGAATAAAACAAAAGTTCCAAAATCGGTTCAGAATTACTCAAGTTATCGTGA	13097784	Bradysia-coprophila-strain-Holo2-chromosome-II,-whole-genome-shotgun-sequence
CM025453.1	266355	266676	152	552	TTTGCTGCTCTTTGTTAACACGATAACTGGAGCAAATCTCAACCGATTTTCAAAAACTCTTTTTAATTCGACAAAGTATTGAAATCCTCAGATCAAATTCGAAAATGGGTGGTATCGGTTCAACCATCTGGAAGTAGTTCTCAGAAAAAGCC	13097784	Bradysia-coprophila-strain-Holo2-chromosome-II,-whole-genome-shotgun-sequence
CM025453.1	267955	268598	109	1138	TATATCGAAAATAACCCAAATCCATCAAAAAATCCGATGGAAGTTAGGTAGTGTCGGAGGAATCATCTGTCATCCCAAAATTTAGGAACCAACCTTGGAACACCTCATT	13097784	Bradysia-coprophila-strain-Holo2-chromosome-II,-whole-genome-shotgun-sequence
CM025453.1	267955	268598	328	1224	TATAATCAAATATATAACCCAAATACATCAAAAAATCCGATGAAAGTTAGGTAGTGTCGGAGGAATCATCTGTCATCCCAAAATTTAGGAACCAACCTTGGAACACCTCATTTATATCGAAAATAACCCAAATCCATCAAAAAATCCGATGGAAGTTGGGTAGTGTCAGAAGAATCATCTGTCATCCCAAAATTTAGGAACCAACCTTGGAACACCTCATTTATATCGATAACCCAAATCCATCAAAAAATCCGATGGAAGTTAGGTAGTGTCGGAGGAATCATCTGTCATCCCAACATTTAGGAACCAACCTATGGAACTCCTCATT	13097784	Bradysia-coprophila-strain-Holo2-chromosome-II,-whole-genome-shotgun-sequence
CM025453.1	267964	268598	215	1142	ATATCGATAACCCAAATCCATCAAAAAATCCGATGGAAGTTAGGTAGTGTCGGAGGAATCGTCTGTCATCCCAACATTTAGGAACCAACCTTGGAACACCTCATTTATATCGAAAATAACCCAAATCCATCAAAAAATCCGATGGAAGTTAGGTAGTGTCGGAGGAATCATCTGTCATCCCAAAATTTAGGAACCAACCTTGGAACACCTCATTT	13097784	Bradysia-coprophila-strain-Holo2-chromosome-II,-whole-genome-shotgun-sequence
CM025453.1	275091	275347	125	400	ATTACAAGGCACGAAAGTAAAAAAATTCAACCGTGTGCGAAGTTGCAGCCCGTGGCCGAAGGCCAGGGCGGCAATCGCACAGGTTGAATTTTTTACGTCGTGCCATGTGATCCACACAACTTTTC	13097784	Bradysia-coprophila-strain-Holo2-chromosome-II,-whole-genome-shotgun-sequence
CM025453.1	290143	290319	91	234	TTGTCACTCTTACTCATATTACAAGTGAATCACAAGAATCAACGTAATACAAGGAAATGTCAATGACTTGATTAGTCATTAATTAAATAGG	13097784	Bradysia-coprophila-strain-Holo2-chromosome-II,-whole-genome-shotgun-sequence
CM025453.1	291069	291264	105	288	ATAAAAGAATTACATTAGCAGCATGGAATGAAACTACTATTACACGCGTCACTTTGAGCTTTCCTCAGTAAAGTATAGTTTGACTGAACAAGACAATAGGTAAAA	13097784	Bradysia-coprophila-strain-Holo2-chromosome-II,-whole-genome-shotgun-sequence
CM025453.1	295710	295955	20	246	AAATTTAGGAAAATGTTGGA	13097784	Bradysia-coprophila-strain-Holo2-chromosome-II,-whole-genome-shotgun-sequence
CM025453.1	295710	295955	88	270	AAATGTGGAAAATTTAGAAAAATGTTGGAAAATTTAGGAAATGTAGTAAAATTTAGGAAAATGTTGGAAAATTTATGAAAAGTTGAGG	13097784	Bradysia-coprophila-strain-Holo2-chromosome-II,-whole-genome-shotgun-sequence
CM025453.1	295719	295955	58	234	AAAATGTTGGAAAATTTAAGGAATGTTGGAAAATTTAGAAAATGTTGGAAAATTAATT	13097784	Bradysia-coprophila-strain-Holo2-chromosome-II,-whole-genome-shotgun-sequence
CM025453.1	295729	295955	87	206	AAAAGGTTGGAAAATATTAGGAAATGTTGGTACAATTTAAGAAAATGTTCCAAAAGTCATGAAAAGTTGGAAATGTAACCTTTTAGA	13097784	Bradysia-coprophila-strain-Holo2-chromosome-II,-whole-genome-shotgun-sequence
CM025453.1	304922	305274	17	360	AGGTTTCAGGTCAAAAC	13097784	Bradysia-coprophila-strain-Holo2-chromosome-II,-whole-genome-shotgun-sequence
CM025453.1	307104	307435	164	406	AACCGAAAACTTACACTGTTCTTACAAAAATTTCTCCAGATACACAAAACGTACAGGGTCGTGTAGGGTGTCATTAGAAAGGTAATTAACCGTACTATTGAGCCAAATAGGGACCTATGACGTTTAAATGCATCGATCATGAAATATGTACACCTAAACATTTC	13097784	Bradysia-coprophila-strain-Holo2-chromosome-II,-whole-genome-shotgun-sequence
CM025453.1	311651	311876	21	360	ATGAATTGAAGTAGATGCTTC	13097784	Bradysia-coprophila-strain-Holo2-chromosome-II,-whole-genome-shotgun-sequence
CM025453.1	405071	405254	43	220	GTGTCAAATAGCATGCACTGTGTTGCCTGGCTAATCGACATCA	13097784	Bradysia-coprophila-strain-Holo2-chromosome-II,-whole-genome-shotgun-sequence
CM025453.1	407864	408012	50	214	TGAAAGTCAGCTATCACGGTGATAGTTGGTTATAGTCAGGGATAGTCAGG	13097784	Bradysia-coprophila-strain-Holo2-chromosome-II,-whole-genome-shotgun-sequence
CM025453.1	433654	434050	18	476	ATGCTTTCCATGCGAAAC	13097784	Bradysia-coprophila-strain-Holo2-chromosome-II,-whole-genome-shotgun-sequence
CM025453.1	470588	470757	54	274	GAACATACTGTGATGGACTTTAGCAATTAGATTCTTCCTTTTACGAATGGGTCC	13097784	Bradysia-coprophila-strain-Holo2-chromosome-II,-whole-genome-shotgun-sequence
CM025453.1	478277	478532	99	250	GATATTATCGACTAAAGGACGATAATATCGCCCAAGAAGACGATAATATCGTCCTCAAAATGATAATAACACCCGAGTCGACATTATCGACCAGAAGAC	13097784	Bradysia-coprophila-strain-Holo2-chromosome-II,-whole-genome-shotgun-sequence
CM025453.1	496315	497301	144	1734	AAGGCCGCTACTCGGCCCTAAGTGTTTTTTGCACATAAATCGAGTAAATCTCATCCGATTTTGCTAGATTTAGTTTTTTATGGAAGGTAACTGAATACCGAAAAGAACGTGTCGAAAAAAGTTTCAAATTTGGGCCCTTGGACT	13097784	Bradysia-coprophila-strain-Holo2-chromosome-II,-whole-genome-shotgun-sequence
CM025453.1	503068	503365	72	282	GGGAATTAACACCCAGGAATTATCACCCAGATAATAGGAATTATCACCCAGATAAATGGGAATTATCACCCG	13097784	Bradysia-coprophila-strain-Holo2-chromosome-II,-whole-genome-shotgun-sequence
CM025453.1	503072	503432	121	436	ATTATCACCCGGGGAATTAACACCCAGGAATTATCACACAGATCAATTGGAATTATCACCCGGGGAATTAACGCCCAGGAATTATCACCCAGCTATATGAGAAGTTATCCCAGATATAGAA	13097784	Bradysia-coprophila-strain-Holo2-chromosome-II,-whole-genome-shotgun-sequence
CM025453.1	503173	503293	51	218	AGGAATTATCACCCAGATAAATAGGAATTATCACCCGGGGAATTAACACCC	13097784	Bradysia-coprophila-strain-Holo2-chromosome-II,-whole-genome-shotgun-sequence
CM025453.1	503420	504689	123	1520	TCTTAGAGACATGCACAATTAACTAGACTAATTGTGCATGTCTCTAAGACGATGCACAATTAACTAGACTAATTGTGCATGTCTCTAAGACGATGCACAACCAACTAGACTAATTGTGCATCG	13097784	Bradysia-coprophila-strain-Holo2-chromosome-II,-whole-genome-shotgun-sequence
CM025453.1	503426	504689	40	1378	AAGACGATGCACAATTAACTAGACTAATTGTGCATCTTCT	13097784	Bradysia-coprophila-strain-Holo2-chromosome-II,-whole-genome-shotgun-sequence
CM025453.1	504744	505006	51	288	CTGGGTGTTAATTCCCCGGGTGATAATTCCAATTCATCTGGGTGATAATTC	13097784	Bradysia-coprophila-strain-Holo2-chromosome-II,-whole-genome-shotgun-sequence
CM025453.1	507227	507406	20	208	CCAATAGCCATCAATAGGTA	13097784	Bradysia-coprophila-strain-Holo2-chromosome-II,-whole-genome-shotgun-sequence
CM025453.1	507228	507399	60	240	CAATAGCCGTCAATAGGAACCAATAGACGTCAATAGCTACCAATAGCCATCAGTAGGTAT	13097784	Bradysia-coprophila-strain-Holo2-chromosome-II,-whole-genome-shotgun-sequence
CM025453.1	514037	514291	18	494	ATCGATAACTGACCGGAA	13097784	Bradysia-coprophila-strain-Holo2-chromosome-II,-whole-genome-shotgun-sequence
CM025453.1	518289	518661	144	600	TACCTTTCAAATGAAAAAAAATTAGGAAAATCGGATGAAATTTACTCGAGTTATATGCAAAATACACTTAGGGCCGAGTAGCAGCCTCAGTCCAAGGACCCAAATTTATAAAGTTTTTCAACAACATTATATTCGGACTTCGAT	13097784	Bradysia-coprophila-strain-Holo2-chromosome-II,-whole-genome-shotgun-sequence
CM025453.1	542066	542517	17	382	AAAAGTTACGAAAGCTC	13097784	Bradysia-coprophila-strain-Holo2-chromosome-II,-whole-genome-shotgun-sequence
CM025453.1	553440	553576	67	244	TGCCATATAACCGAATCAGATGTGCGGTGGCACGAAAGTTCGATACAAAAGCCATCTCATCCCTTCG	13097784	Bradysia-coprophila-strain-Holo2-chromosome-II,-whole-genome-shotgun-sequence
CM025453.1	558786	559095	122	306	ATCCATAAATAGAGTCGAAAAAACCTGATGAAACTCACATCACCATAAGTCCTAGGGTTACGAGCAAGATGGACAAAGAGAGTGATGAGATTCTAGGAAAGAACCTGTACAAACCTCCAACT	13097784	Bradysia-coprophila-strain-Holo2-chromosome-II,-whole-genome-shotgun-sequence
CM025453.1	598579	598938	18	206	TCGATAATTATCGATATT	13097784	Bradysia-coprophila-strain-Holo2-chromosome-II,-whole-genome-shotgun-sequence
CM025453.1	598580	598912	43	274	CGATATGATTGATGATTATCGATAATTATTAAATTATCGATAA	13097784	Bradysia-coprophila-strain-Holo2-chromosome-II,-whole-genome-shotgun-sequence
CM025453.1	598972	599223	20	228	AGAATTCTACGAAATTCCAC	13097784	Bradysia-coprophila-strain-Holo2-chromosome-II,-whole-genome-shotgun-sequence
CM025453.1	609840	610084	14	396	TGCAACGTTTACAT	13097784	Bradysia-coprophila-strain-Holo2-chromosome-II,-whole-genome-shotgun-sequence
CM025453.1	683979	684179	36	316	CTATTTGCACTTAAGTGCAAATAGTCTTCTTATACA	13097784	Bradysia-coprophila-strain-Holo2-chromosome-II,-whole-genome-shotgun-sequence
CM025453.1	686743	686901	37	230	TAAGTGCAAATAGTCTATTAAGAACACTATTTGCACT	13097784	Bradysia-coprophila-strain-Holo2-chromosome-II,-whole-genome-shotgun-sequence
CM025453.1	686745	687137	68	248	AGTGCGAATAGTCAAATAAAGACTAATCGCACTATGTGCGAATAGTCTTTACATGACTAATCACACAC	13097784	Bradysia-coprophila-strain-Holo2-chromosome-II,-whole-genome-shotgun-sequence
CM025453.1	686953	687119	68	200	AGTGCGAATAGTCAAATAAAGACTCATCGCACAAACTGCCAATAGTCTAAACATGACTAATCACACAC	13097784	Bradysia-coprophila-strain-Holo2-chromosome-II,-whole-genome-shotgun-sequence
CM025453.1	689505	689734	106	256	AAAGCTTTTTAAGATCGAGAAAATCAGAAAATTCGTAAAAAATCAAGAAATTTCAAGGAAACATATCTCGATTTTTCTAGAATTTCTCGAAGTTTTCCAATTTTTC	13097784	Bradysia-coprophila-strain-Holo2-chromosome-II,-whole-genome-shotgun-sequence
CM025453.1	709653	709789	60	202	GGACGATAATATCGTTTTTAATTTATTTGAAATAAAAATTCTAGACGATAATATCGTCCA	13097784	Bradysia-coprophila-strain-Holo2-chromosome-II,-whole-genome-shotgun-sequence
CM025453.1	710244	710540	40	220	CTGAACGATAATATCGTCCAGAAAACGATATTATCGTTTT	13097784	Bradysia-coprophila-strain-Holo2-chromosome-II,-whole-genome-shotgun-sequence
CM025453.1	710351	710592	58	216	ACGATAGTATAGATTTTTTAGACGATAATATCGTCCAAAAACGATATATCGTTTCTAG	13097784	Bradysia-coprophila-strain-Holo2-chromosome-II,-whole-genome-shotgun-sequence
CM025453.1	712441	712915	18	542	TTTCACGCGTCAAAAACG	13097784	Bradysia-coprophila-strain-Holo2-chromosome-II,-whole-genome-shotgun-sequence
CM025453.1	763477	763708	49	356	ATTTTCATGTATTTTGGATAACTCAGCCCTCCTTATACCTATTTCTGCC	13097784	Bradysia-coprophila-strain-Holo2-chromosome-II,-whole-genome-shotgun-sequence
CM025453.1	775244	775616	30	412	GCCATAATTGTCTTATTATGGATCTCAGAA	13097784	Bradysia-coprophila-strain-Holo2-chromosome-II,-whole-genome-shotgun-sequence
CM025453.1	775334	775616	120	380	TCTTATTATGGATCTCAGAAACCATAATTGTCTTATTATGGATCGCCGAAGCCATAATTGTCTTATTATGGATCTCAGAAGCCATAAATTTCCTTACATGGATCCCAGAAGCTATAATTA	13097784	Bradysia-coprophila-strain-Holo2-chromosome-II,-whole-genome-shotgun-sequence
CM025453.1	792391	793078	20	622	ATTTCACTAAAATTCGTTAA	13097784	Bradysia-coprophila-strain-Holo2-chromosome-II,-whole-genome-shotgun-sequence
CM025453.1	809338	809473	68	272	TACTATGCAAGGGAAGTAAAGTGATATCTCGTATCCAGATGAGTAAAAGTAACCGAGGGCTTTAGCCC	13097784	Bradysia-coprophila-strain-Holo2-chromosome-II,-whole-genome-shotgun-sequence
CM025453.1	817483	817652	85	248	TTTTTCGACATTTGTGACAATGCATACAGAAGGATTGCTTTAGGCATTCATACGGATGTCTTTCGGCATTCATAAGGATTGCTTA	13097784	Bradysia-coprophila-strain-Holo2-chromosome-II,-whole-genome-shotgun-sequence
CM025453.1	818453	819428	145	1744	TTCTATTCGGCATTCAATTATCTCTCAAATGAAACAAAAACTAGCAAAATCGGATGAGATTTACTCGATTTATGTGCAAAAAACACTTAGGGCCGAGTAGCGGCCTTAGTCCAAGGGCCCAAATTTGAAACTTTTTTCGCCATCA	13097784	Bradysia-coprophila-strain-Holo2-chromosome-II,-whole-genome-shotgun-sequence
CM025453.1	828379	828626	18	436	AAAATTTGACGAAAATCG	13097784	Bradysia-coprophila-strain-Holo2-chromosome-II,-whole-genome-shotgun-sequence
CM025453.1	828620	828904	132	510	GAAGAAAGTAATTCTCTATCTGCCACCATTCAAGAAATACCTCCAAAAACACAATTGACCCACCCATTTCCAACTTTCGACATTTTTCACATATGCCCCTCTGTTCTACTCATAAAACTCTGAGACTTTGCC	13097784	Bradysia-coprophila-strain-Holo2-chromosome-II,-whole-genome-shotgun-sequence
CM025453.1	837390	837707	51	222	TTATCAAAATATCGAAATATCGATATTATCAAAATATCGAAATATCGATAA	13097784	Bradysia-coprophila-strain-Holo2-chromosome-II,-whole-genome-shotgun-sequence
CM025453.1	843972	844155	47	240	TGGAGTTGTTCGTTATTCTCCCACCATTGCATCGTGCATCAATGAAT	13097784	Bradysia-coprophila-strain-Holo2-chromosome-II,-whole-genome-shotgun-sequence
CM025453.1	862249	862636	142	508	CATTTGAATGGTAATCGAACACCAAATAGAATGTTGTTGAAAAATTTTAATTTGGTCCTTGGACTAAGGCCGCTACTAGAACCCTATGTGTATTTTACAAGTAACTCGAGTAAATTTCATCCGTTCTTCCGAATTTTTGTTT	13097784	Bradysia-coprophila-strain-Holo2-chromosome-II,-whole-genome-shotgun-sequence
CM025453.1	878780	879236	109	672	CAAATCCATCGAAAAAACTGATGGAAGTTAGGAAGAGCCAGAGAAATCATCTCTCATCCCAAAATTTAGGAACCAACCTCGGAACACCTCACTTGTATCGAAAATAACC	13097784	Bradysia-coprophila-strain-Holo2-chromosome-II,-whole-genome-shotgun-sequence
CM025453.1	886339	886477	18	248	TTCGTCAAATTTTCGATT	13097784	Bradysia-coprophila-strain-Holo2-chromosome-II,-whole-genome-shotgun-sequence
CM025453.1	905535	906079	19	972	ATAGTCAGCTATCACGGTG	13097784	Bradysia-coprophila-strain-Holo2-chromosome-II,-whole-genome-shotgun-sequence
CM025453.1	911338	912183	144	1422	AAACTTTTTTCGCCACGTTCTTTTCGGTATTCAATTACCTTCCATAAAAAACAAAATCTAACAAAATCGGATGAGATTTACTCGATTTATGTGCAAAAAACACTTAGGGCCGAGTAGCGGCCTTAGTCCAAGGGCCCAAATTTG	13097784	Bradysia-coprophila-strain-Holo2-chromosome-II,-whole-genome-shotgun-sequence
CM025453.1	911338	912183	289	1478	AAACTTTTTTGCCAACATTCTATTCGGCATTCAATTACCTCTCAAAAGAAACAAAAACTAGCAAAATCGGATGAGATTTACTCGATTTATGTGCAAAAAACACTTAGGGCCGAGTAGCGGCCTTAGTCCAAGGGCCCAAATTTGAAACTTTTTTCGCCACGTTCTTTTCGGTATTCAATTACCTTCCATAAAAAACTAAATCTAACAAAATCGGATGAGATTTACTCGATTTATGTGCAAAAAACACTTAGGGCCGAGTAGCGGCCTTAGTCCAAGGGCCCTAAATTTG	13097784	Bradysia-coprophila-strain-Holo2-chromosome-II,-whole-genome-shotgun-sequence
CM025453.1	916624	916933	132	498	ATATTTGTTGAATGGTGGCAGATAGAGAGTTACTTTCTTCGGCAAAGACTCAGAGTTTTACGAGTAGAAAAGAAGGGCATATGCGAAAAATGTCGAAAGTTGGAAATGGGTGGGTCAATTAGGGTTTTAGAG	13097784	Bradysia-coprophila-strain-Holo2-chromosome-II,-whole-genome-shotgun-sequence
CM025453.1	916925	917499	18	860	TTCGTCAAATTTTCGAAT	13097784	Bradysia-coprophila-strain-Holo2-chromosome-II,-whole-genome-shotgun-sequence
CM025453.1	928680	928827	36	202	ACAGCCACAATATCCAACACAGTCACAGTATCCAAC	13097784	Bradysia-coprophila-strain-Holo2-chromosome-II,-whole-genome-shotgun-sequence
CM025453.1	947997	948296	160	578	ATTATTAGACGATGCAAGAGAAAAAAAAATTAACACCTAAGTTACCAACACCGTTCCGGCGCCCGGCTCGCATTGCGGCCCTCCGCTTCGCTACGGGGCAATGGGCCGGATCGCTCGGCGTGTTAAAACGCTTTTTATGTGCAATGAATTACACAGACTA	13097784	Bradysia-coprophila-strain-Holo2-chromosome-II,-whole-genome-shotgun-sequence
CM025453.1	954074	954723	39	728	TTCAGTGTATTTTGGGCGAAAAGTAGATCAGTCAACACT	13097784	Bradysia-coprophila-strain-Holo2-chromosome-II,-whole-genome-shotgun-sequence
CM025453.1	956602	956755	36	256	TAGTCTCCATGAAGCACTATTTGCAGTAACTGCGAA	13097784	Bradysia-coprophila-strain-Holo2-chromosome-II,-whole-genome-shotgun-sequence
CM025453.1	962037	962205	87	260	GATCGGAGCGAGACGACCGAAGACCAGTTAATTATAACTTGCCGTGGGACACCTGTCAAAATATTTGCTTCTCTTTCAACATCTGAC	13097784	Bradysia-coprophila-strain-Holo2-chromosome-II,-whole-genome-shotgun-sequence
CM025453.1	985182	985369	44	228	CGCGTGCGAATAGTTAAATACAATGTGGAATGGCTATTCGCACG	13097784	Bradysia-coprophila-strain-Holo2-chromosome-II,-whole-genome-shotgun-sequence
CM025453.1	1019473	1019719	52	336	AATTCATCCTTTTACGAAATGTAATGAGAAGGCGTTTTGTCCGTTCCTAGGG	13097784	Bradysia-coprophila-strain-Holo2-chromosome-II,-whole-genome-shotgun-sequence
CM025453.1	1023324	1023494	82	300	ACATGATTGACGCGTCTCAAAAAAATTTCTTCGTTCTTTATTTGGGGATTAGACTGCGTCAAGTCCTCCGCTATCGCTCCAG	13097784	Bradysia-coprophila-strain-Holo2-chromosome-II,-whole-genome-shotgun-sequence
CM025453.1	1034589	1034880	150	226	ATCGTCGTTCTCTGTATCTTCAAACCTTTGAAGAGTTCCTGGTTTTATTTTGCAACACGTCTGGCCATTGAGTGCACGGTTTTTGTAAGTATTGCTTCAGAGTAAGAAGTAGATATTTCGAGCAACAACTCGGTCTATGATTGGTTTGAA	13097784	Bradysia-coprophila-strain-Holo2-chromosome-II,-whole-genome-shotgun-sequence
CM025453.1	1063708	1063951	132	386	AGATGTTAACTATTCGAGAGCTGCACACCAACTGACAAAATTATTCTGCCTGCTTGCCTATTTATAATTAAATAATTTGGTAGTTGACTACCAAACTGGTAGTTGAATACCATGCTGATAGAGAGGTGGTAA	13097784	Bradysia-coprophila-strain-Holo2-chromosome-II,-whole-genome-shotgun-sequence
CM025453.1	1063785	1064095	170	442	TGGTAGTTGAATACCAAACTGGTAGTTGACTACCAAACTGATAGAGAGATGGTAAAGATGTTAACTGTTCAACAGCTGCACACCGACTGAAGAAACTATTTAGCCTGCTTGCCTATTTATAACTCAAATATTTGGTAGTTGACTACCAAACTGGTAGTTGAATACCAAAA	13097784	Bradysia-coprophila-strain-Holo2-chromosome-II,-whole-genome-shotgun-sequence
CM025453.1	1069949	1070602	148	512	CCCTAAACTCAGGACCGGTTTCAATCGTCAGCCCTAAATGAGCCCCAAACGTTAATATATATTTAACTAGGAACACTATGAATATCATACAAAACGCCAATATGACATGTTTTTTCAGAAAAAATTGAATAACTATGGTAATGAGCAG	13097784	Bradysia-coprophila-strain-Holo2-chromosome-II,-whole-genome-shotgun-sequence
CM025453.1	1069949	1070602	302	698	CCCTAAACTCGGGATCGGATTCAATTGTCAGCCCTAAACTAGCCCCAAACGTGAAGATATGATTTAACTAAGAAACACATTGAATAACAACAAAACGCCCAATATGACATGCTTTTTTCGAAAAAATCGAATAACTATGGTCACTGAGCAGCTCCAAACTCGGGACCGGTTTCAATCATCAGCCCTAAATGAGCCCCAAACGATAGACTATAATGAAAGCAAAAACCTATTCAATATCTTGAAAAAACTAATATGACATGCTTGAACTTACAGAAAGCTGAATATAACTCACGAAATAGCAG	13097784	Bradysia-coprophila-strain-Holo2-chromosome-II,-whole-genome-shotgun-sequence
CM025453.1	1072414	1073303	248	1200	TCTTGAAATTTCGTATTTTTGAGATATTTTCGGCTATACGGCATGTAGAGAGTTGGGATAAAGTGTCACTTGTACAGTTTCGTTGGTCGAAAACTTTTATCGAGATTTCAAGAAAATGGCGGCCATCTTGAAATTTCGTATTTTTGAGATATTTTCGGCTTACTGCATGTAGAGAGTTGGATAAAGTGTCGCTTGTACAGTTTCGTTGGTGGAAAACTTTTTTCGATATTTCCAGAAAATGGCGGCCA	13097784	Bradysia-coprophila-strain-Holo2-chromosome-II,-whole-genome-shotgun-sequence
CM025453.1	1072568	1073303	125	1134	CGGCATGTAGAGAGTTGGGATAAAGTGTCGCTTGTACAGTTTCGTTGGTGGAAAACTTTTATCGATATTTCCAGAAAATGGCGGCCATCTTGAAATTTCGTATTTTTGAGATATTTTCGGCTATA	13097784	Bradysia-coprophila-strain-Holo2-chromosome-II,-whole-genome-shotgun-sequence
CM025453.1	1112240	1113097	11	466	TGAATCGTCAA	13097784	Bradysia-coprophila-strain-Holo2-chromosome-II,-whole-genome-shotgun-sequence
CM025453.1	1112261	1113096	22	570	AATTGTCAATGAATCGTCAATG	13097784	Bradysia-coprophila-strain-Holo2-chromosome-II,-whole-genome-shotgun-sequence
CM025453.1	1116979	1117259	37	218	ATTTTGAAAATTTAGAAAATTTTGGAAAATTTAGAAA	13097784	Bradysia-coprophila-strain-Holo2-chromosome-II,-whole-genome-shotgun-sequence
CM025453.1	1116980	1117161	57	250	TTTTGGAAAGTTTAGAAAGTTTTGGAAAATTTAGAAAGTTTTGGAAAATTTAGAAAC	13097784	Bradysia-coprophila-strain-Holo2-chromosome-II,-whole-genome-shotgun-sequence
CM025453.1	1127784	1127978	16	230	AGGATTTTCGGATGAA	13097784	Bradysia-coprophila-strain-Holo2-chromosome-II,-whole-genome-shotgun-sequence
CM025453.1	1128727	1128932	16	272	GATGAAAGGATTTTCG	13097784	Bradysia-coprophila-strain-Holo2-chromosome-II,-whole-genome-shotgun-sequence
CM025453.1	1134100	1134761	282	998	CGTTCGATTACCTTCCAAATGAAACAAAAATTACGAAAAACGGATAAAATTTACTTGAGTTTATGTAAAATACACATAGGGCCCTAGTAGCGGCCTCAGTCCAAGGACCCATTTTTTTTTTCAACAACATTCTATTCGGCCTTCGATTACCTTCCAAATGAAACAAAAAATACGAAAAACGAATGAAATTTACTCGATATATGTAAAATACACATAGGGCACTAGTAGCGGCCTTAGTCCAAGGACCCAAATTTAATTTTTTTTCAACAACATTCTATTCGG	13097784	Bradysia-coprophila-strain-Holo2-chromosome-II,-whole-genome-shotgun-sequence
CM025453.1	1134107	1134761	145	1010	CGATTACCTTCCAAATGAAACAAAAATTACGAAAAACGGATGAAATTTACTCGAGTTATATGTAAAATACACATAGGGCCCTAGTAGCGGCCTTAGTCCAAGGACCCAAATTTAATTTTTTTTCAACAACATTCTATTCGGCCTT	13097784	Bradysia-coprophila-strain-Holo2-chromosome-II,-whole-genome-shotgun-sequence
CM025453.1	1141044	1141238	95	316	AATAGTCATTTGTGTACCTGTTTTGGACGATTGATTTTAGGCAATTTCGCTGGTTGTAGCCCGAACGAAGTGAGGCTTACAAGCGAAAGTGCCTT	13097784	Bradysia-coprophila-strain-Holo2-chromosome-II,-whole-genome-shotgun-sequence
CM025453.1	1141233	1141442	103	280	AAATCAACCGTCCCAAACAAATACACAAAAAAATTTTCATGAAGAGGGCCGAAAACCCGAGAAAATTCGAAAACTGCCCTCATTTTCGGCCCCGAAGCATGAA	13097784	Bradysia-coprophila-strain-Holo2-chromosome-II,-whole-genome-shotgun-sequence
CM025453.1	1141337	1141838	198	848	AAATCAACCGTCCCAAACAGGTGCACATGTAAGTTTTCATGCAGAGGGTCGGAAACCCGAGAAAATTCGAAAAATTGCCCTCATTTTCGGCCCCGAAGCATGAAATGGTTATTTGTGTACCTGTTTTGGACGATTGATTTTAGGCAATTTCGCGGATTGTAGGCCGAACGAAGTGAGGCTTACAAGCGAAAGTGCCTT	13097784	Bradysia-coprophila-strain-Holo2-chromosome-II,-whole-genome-shotgun-sequence
CM025453.1	1173337	1174037	144	1214	AAACTTTTTTCGCCACGTTCTTTTCGGTATTCAATTACCTTCCATAAAAAACTAAAACTAGCAAAATCGGATGAGATTTACTCGATTTATGTGCAAAAAACACTTAGGGCCGAGTAGCGGCCTTAGTCCAAGGGCCCAAATTTG	13097784	Bradysia-coprophila-strain-Holo2-chromosome-II,-whole-genome-shotgun-sequence
CM025453.1	1173337	1174037	288	1214	AAACTTTTTTCGCCACGTTCTTTTCGGTATTCAATTACCTTCCATAAAAAACTAAAACTAGCAAAATCGGATGAGATTTACTCGATTTATGTGCAAAAAACACTTAGGGCCGAGTAGCGGCCTTAGTCCAAGGGCCCAAATTTGAAACTTTTTTCGCCACATTCTATTCAGCATTCAATTACCTTCCATAAAAAACAAAAACTAGCAAAATCGGATGAGATTTACTCGATTTATGTGCAAAAAACACTTAAGGCCGAGTAGCGGCCTTAGTCCAAGGGCCCAAATTTG	13097784	Bradysia-coprophila-strain-Holo2-chromosome-II,-whole-genome-shotgun-sequence
CM025453.1	1181956	1182326	144	530	CTACTAGGGCCCTATGTGTATTTTACATTGAACTCAAGAAATTTAATCCGTTTTTCGTAATTTTTGTTTCATTTGGAAGGTAATCAAACGCCGAATAGAAAGTAGTTGAAAAAAAATTAAATTTGGATCCTCGGACTAAGGCCA	13097784	Bradysia-coprophila-strain-Holo2-chromosome-II,-whole-genome-shotgun-sequence
CM025453.1	1186644	1186819	72	238	GAAGTATTTAGCGGTGTCATGTTGCACACATAATAAATTCGTTTGCGTCAAGTTGCATCTAGTGGTGAATTG	13097784	Bradysia-coprophila-strain-Holo2-chromosome-II,-whole-genome-shotgun-sequence
CM025453.1	1198571	1198784	99	270	AAAAACGGCCTCGGAAAGCTAACCCACTGAATTCTCAGAGGCCAATTTTAAAAAGGGCCTCGCAGGACTGACTGGCTGATCCGTCAGAGGCCAAGTTTG	13097784	Bradysia-coprophila-strain-Holo2-chromosome-II,-whole-genome-shotgun-sequence
CM025453.1	1198571	1198819	49	226	AAAAACGGCCTCGGAGGACTGACCGGCTGATCCGTCGGAGGCCAATTTG	13097784	Bradysia-coprophila-strain-Holo2-chromosome-II,-whole-genome-shotgun-sequence
CM025453.1	1209243	1209771	144	622	ATTTGGAAGCTATGAGCGTTTTAAGTGCGAGCTAGTAGCCATAACTCAGAAAATATGGCAGATAGAAAGTTAGTTTAAAAGACAAAGTTATAGAGTTTCACATTCTAGTCGATCGTGTTTCATGGTCTTCAACAAAAATAGCCC	13097784	Bradysia-coprophila-strain-Holo2-chromosome-II,-whole-genome-shotgun-sequence
CM025453.1	1217782	1217990	104	356	AGCAAATTTCATCCGTTTTTCGTAATTTTTGTGTCATTTGAAAGATAATCGAACACCGAATAGAATGTTGTTGAAAAAAAAATAAAAATTGGGTCCTCGGACTA	13097784	Bradysia-coprophila-strain-Holo2-chromosome-II,-whole-genome-shotgun-sequence
CM025453.1	1217885	1218664	146	1226	AGCAAATTTCATCCGTTTTTCGTAATTTTTGTTTCATTTGAAAGGTAATCAAAGGCCGAATAGAATGTTGTTGAAAAAAAAATTAAATTTGGGTCCTCGGACTAAGGCCGTTACTAGGGCCCTATGTGTATTTTACATATAACTCG	13097784	Bradysia-coprophila-strain-Holo2-chromosome-II,-whole-genome-shotgun-sequence
CM025453.1	1217885	1218664	290	1226	AGCAAATTTCATCCGTTTTTCGTAATTTTTGTTTCATTTGGAAGGTAATCAAAGGCCGAATAGAATGTTGTTGAAAAAAAATTAAATTTGGATCCTAGGACTAAGGCCGTTACTAGGGCCCTATGTGTATTTTACATATAACTCGAGAAATTTCATCCGTTTTTCGTAATTTTTGTTTCATTTGAAAGGTAATCAAACACCGAATAGAATGTTGGTGAAAAAAAAATTAAATTTGGGTCCTCGGACTAAGGCCCCTACTAGGGCCCTATGTGTATTTTACATATAACTCG	13097784	Bradysia-coprophila-strain-Holo2-chromosome-II,-whole-genome-shotgun-sequence
CM025453.1	1256168	1256471	25	426	ACCGGTAAAAATTCGATTGAAATTT	13097784	Bradysia-coprophila-strain-Holo2-chromosome-II,-whole-genome-shotgun-sequence
CM025453.1	1258966	1259382	19	478	ATTCTTGAAATTTCCCGAA	13097784	Bradysia-coprophila-strain-Holo2-chromosome-II,-whole-genome-shotgun-sequence
CM025453.1	1267016	1267354	145	354	ATCGATAATTATCAATTATCGATAATCAATAATTATCGACTGAATTTATCGAAAATTATCAAAAATATCGATATATCGATAATTATCGAATTTCGATATATTGATAAATATCGATAATTCGATATATCGATATTTCGGTCCGAAA	13097784	Bradysia-coprophila-strain-Holo2-chromosome-II,-whole-genome-shotgun-sequence
CM025453.1	1317068	1317258	21	318	ATGGAGGCTAATGCAAGCTTA	13097784	Bradysia-coprophila-strain-Holo2-chromosome-II,-whole-genome-shotgun-sequence
CM025453.1	1321536	1322569	290	1972	GTAGTCGGTAGCTTTGGTAGTTGGTAGTTGCGAGATGGATTGACATTCAAAATTGCAAAGCCACCATGAGCATATCGACACCAGGCAAATAATAATTATTTGTTATCTGATCACCGATAGCTCACAGTTAACATTGCAATTCGAAAATTTGGTAGTTGGTAGTTGGACTACCAAGGCTATAATTGACTACCAAACGTAATTTTTGGGGAAGAGATATTTACTATTCGAGAACTACGCACCGACTGACGAAATTATTCTACATGCTCGACTATTTATAAATCGGAAATTAA	13097784	Bradysia-coprophila-strain-Holo2-chromosome-II,-whole-genome-shotgun-sequence
CM025453.1	1346351	1346900	60	230	ACGATAATATCGTCTAAAAACGATAATATCGTTTTTTTGGACAATAGTATCGTCTAAAAA	13097784	Bradysia-coprophila-strain-Holo2-chromosome-II,-whole-genome-shotgun-sequence
CM025453.1	1346391	1346880	40	276	ACGATAATATCGTTTTTTTAGACGATACTATCGTCTAAAA	13097784	Bradysia-coprophila-strain-Holo2-chromosome-II,-whole-genome-shotgun-sequence
CM025453.1	1351894	1352458	145	688	TATTTGGAAGCTATGAGCGTTTTAAGTGCGAGCTATGTCAGCCATAACTCAGAAAATACAGCAGATGGAAACCTCGTTAAAAGACAAAGTTATAGAGTTTTAGATTTAGTCGACACGTGTTTCATGGTTTTCCTAAAAAGTCGCT	13097784	Bradysia-coprophila-strain-Holo2-chromosome-II,-whole-genome-shotgun-sequence
CM025453.1	1352524	1352792	128	322	ATATCGCCCAAAACCACTTACAGTGGAGATGTGACGCAAGTCCTGTTATCCACTTACGAAAGAATTACGTGGAGTGACCATCAAGTTGTACTAGCAAAAACGAAAAGCAAAAAATAAGTACCGAAAAA	13097784	Bradysia-coprophila-strain-Holo2-chromosome-II,-whole-genome-shotgun-sequence
CM025453.1	1366036	1366919	19	1210	TAGTCAACTATCAAGTTGA	13097784	Bradysia-coprophila-strain-Holo2-chromosome-II,-whole-genome-shotgun-sequence
CM025453.1	1366044	1366940	39	1280	TATCAACTTGATAGTCAACTATCAAATTTGATAGTCGAC	13097784	Bradysia-coprophila-strain-Holo2-chromosome-II,-whole-genome-shotgun-sequence
CM025453.1	1367196	1367358	52	258	TTTGTTCGTTCCTAGGGAATTCATCCTTTTACAAAATGTAACTTAAAGACGT	13097784	Bradysia-coprophila-strain-Holo2-chromosome-II,-whole-genome-shotgun-sequence
CM025453.1	1391032	1391370	39	504	TGACTATCAAATTTGATAGTTGACTAACAACTTGATAGT	13097784	Bradysia-coprophila-strain-Holo2-chromosome-II,-whole-genome-shotgun-sequence
CM025453.1	1391032	1391370	58	530	TGACTAACAACTTGATAGTTGACTATCAAATTTGATAGTTGACTAACAACTTGATAGT	13097784	Bradysia-coprophila-strain-Holo2-chromosome-II,-whole-genome-shotgun-sequence
CM025453.1	1391034	1391368	20	486	CTAACAAACTTGATAGTTGA	13097784	Bradysia-coprophila-strain-Holo2-chromosome-II,-whole-genome-shotgun-sequence
CM025453.1	1391808	1392013	52	316	GTTCGTTCCTAGGGAATTCATCCTTCTACGAAATGTAATGAGAAGGCGTTCT	13097784	Bradysia-coprophila-strain-Holo2-chromosome-II,-whole-genome-shotgun-sequence
CM025453.1	1447970	1448167	110	282	GTGGTCAAGGTGTTTCGTTCAATTCTACAGAATTCATCCTTATACAAAATGCGTTGGGAAGGGGTTTAAGTCGATCCTACTAAATTCATCGTAATACATACAGGTTAAGG	13097784	Bradysia-coprophila-strain-Holo2-chromosome-II,-whole-genome-shotgun-sequence
CM025453.1	1463996	1464305	148	492	AAAATAAACCGCAGGAGCGCTGGATTGACCTGCGACCCGAATGATCTACTGGCCCTATATTTTACGCGAATAAAAATTTTAAATTTATGTCAGTGTTCATTTGAGTTCATTTTCATACAGTGTATTAGGTCCCTTATTTGACGTTCCG	13097784	Bradysia-coprophila-strain-Holo2-chromosome-II,-whole-genome-shotgun-sequence
CM025453.1	1487637	1488257	238	1242	AAATCATTTGCGTTTTCAAAAATTTCGCGCACAATAAAAATCCATATCACCCTCATTCATTTGTTGTCATTGTATAAACGGCGGATGTAAGGAACGAATCCGACGTTTAAAAATCGGTCAACTTTTGCCTGGTATAGAGCCTTTGATTCTACACAATTAAAAAAAAACGATTTTTTAACTTTCTTCGGTGCGATTCTAAATGCAATTTTCCACCGATTTTCGTGGATTATCATCGTGG	13097784	Bradysia-coprophila-strain-Holo2-chromosome-II,-whole-genome-shotgun-sequence
CM025453.1	1500305	1500949	23	832	TCAGTACTTCATTGACATGATCA	13097784	Bradysia-coprophila-strain-Holo2-chromosome-II,-whole-genome-shotgun-sequence
CM025453.1	1554202	1555953	122	3188	TTTCTTCGGCAAAGTCTTAGAGTTTTGGGAATAGAATAGGTGAGTGTGCGCAAAAAGTGGAAAAATTTGGGCACTATCAGTTTTTAGACTTATCTCGGGAACTGTGGCAGATGGAAGATTGG	13097784	Bradysia-coprophila-strain-Holo2-chromosome-II,-whole-genome-shotgun-sequence
CM025453.1	1555986	1556178	17	204	GGAATTAGGTGTTTGAC	13097784	Bradysia-coprophila-strain-Holo2-chromosome-II,-whole-genome-shotgun-sequence
CM025453.1	1555989	1556178	51	236	ATTAGGTGTTTCACGGGATTAGGTGTTTCACGGAATTATGTGTTTGACGCG	13097784	Bradysia-coprophila-strain-Holo2-chromosome-II,-whole-genome-shotgun-sequence
CM025453.1	1556850	1557135	17	566	GGGATTAGGTGTTTGAC	13097784	Bradysia-coprophila-strain-Holo2-chromosome-II,-whole-genome-shotgun-sequence
CM025453.1	1571748	1572553	292	1306	AGGGCCCTATGTGTATTTTACATACAACTCGAGTAAATTTAATCCGTTTTTCGTAATTTTTGTTTCATTTGGAAGGTAATCGAACGCCGAATAGAATGTTGTTGAAAAAAAAAATTAAATTTGGATCCTCGGACTAAGGCCGATACTAGGGCCCTATGTGTATTTTACATATAACTCGAGAAATTTCATCCGTTTTTCGTAATTTTTGTTTCATTTGAAAGGTAATCAAACACCAAATAGAATGTTGTTGAAAAAAAAATTAAATTTGGGTCCTCGGACTAAGGCCGCTACT	13097784	Bradysia-coprophila-strain-Holo2-chromosome-II,-whole-genome-shotgun-sequence
CM025453.1	1571748	1572562	146	1296	AGGGCCCTATGTGTATTTTACATACAACTCGAGTAAATTTCATCCGTTTTTCGTAATTTTTGTTTCATTTGAAAGGTAATCGAACGCCGAATAGAATGTTGTTGAAAAAAAAATTAAATTTGGGTCCTCGGACTAAGGCCGCTACT	13097784	Bradysia-coprophila-strain-Holo2-chromosome-II,-whole-genome-shotgun-sequence
CM025453.1	1585092	1585271	89	204	ATAAATTATAATAAAATCATATTATTCACAACTATTACTGTAATGTATGACGTAACATTACGAAATCTATAAATAATCATTACGTTTTA	13097784	Bradysia-coprophila-strain-Holo2-chromosome-II,-whole-genome-shotgun-sequence
CM025453.1	1621609	1621952	15	224	TCGACACTATTCATG	13097784	Bradysia-coprophila-strain-Holo2-chromosome-II,-whole-genome-shotgun-sequence
CM025453.1	1621623	1621934	22	430	GTCGACACTATTCATGTCGGTC	13097784	Bradysia-coprophila-strain-Holo2-chromosome-II,-whole-genome-shotgun-sequence
CM025453.1	1647126	1648142	122	1406	GACCACTCCCATCTATTCCTAGCTCTAGAACTCAAGCATTTCGAGGAGCAGAAGAATAATTTTGAGTTATTTCGCAATAAAATGGGATCCTTGACGTAATCGTAGGTTGGTTCCTAGGTTTG	13097784	Bradysia-coprophila-strain-Holo2-chromosome-II,-whole-genome-shotgun-sequence
CM025453.1	1662388	1662545	19	200	TGAAGAAGTGGTGAGTTTC	13097784	Bradysia-coprophila-strain-Holo2-chromosome-II,-whole-genome-shotgun-sequence
CM025453.1	1684451	1684966	245	874	AAATCAAATATTTGGTAGTTGACTACCAAAGTGGTAGAATTGCAATGCTACTATAAGCAAACCAACACCAGGCAAATCAATTATTATTTGTTATCTGGTAACCGATCGCTCATAGCAGACATTGCAATTTGAAAGTTTGGTAGTTGTTGGTAGTTAGACCCCCAAAATATATAGCAGCAAAGATGCTTCTTACTCCAGAGACGCACACCGACTGACGAAATTACTCGGCCTGCTAGCCTATTTAT	13097784	Bradysia-coprophila-strain-Holo2-chromosome-II,-whole-genome-shotgun-sequence
CM025453.1	1693339	1693536	110	250	AACCCATCGAACGACGACGAACTAGATACAGTATTCACATTGGACGAACCGACGCTAACGCCAAATGAAATGAGTGTTCTAGTCAGGTCGCAAGTGTTCCGGTTCTAAAC	13097784	Bradysia-coprophila-strain-Holo2-chromosome-II,-whole-genome-shotgun-sequence
CM025453.1	1770399	1770703	19	332	AATTTCTTGAATTTCTCGA	13097784	Bradysia-coprophila-strain-Holo2-chromosome-II,-whole-genome-shotgun-sequence
CM025453.1	1770399	1770703	9	260	AATTTCTTG	13097784	Bradysia-coprophila-strain-Holo2-chromosome-II,-whole-genome-shotgun-sequence
CM025453.1	1770399	1770715	10	284	AATTTCTTGA	13097784	Bradysia-coprophila-strain-Holo2-chromosome-II,-whole-genome-shotgun-sequence
CM025453.1	1813624	1814435	145	1270	GCTACTAGGGCCCTATGTGTATTTTACATACAACTCGAGTAAATTTCATCCGTTTTTCGTAATTTTTGTTTCATTTGAAAGGTAATCGAACGCCGAATAGAATGTTGTTGAAAAAAAATTAAATTTGGGTCCTCGGACTAAGGCC	13097784	Bradysia-coprophila-strain-Holo2-chromosome-II,-whole-genome-shotgun-sequence
CM025453.1	1873675	1873896	111	444	AGGTGGTAAAGGCCAATACATTACAATAAACATGTATGTGCAAGCGAGTCTCGTGCCCCTCGTGCCTCGCTTTTTTCGAATGAACGCAATGAATTGGAATGAATATGTTTT	13097784	Bradysia-coprophila-strain-Holo2-chromosome-II,-whole-genome-shotgun-sequence
CM025453.1	1886419	1886888	156	900	CCTAGGCAGGAGCGGTTCATTTTCGAAACGTCAAATAAGGGACCTAATACACGGGATGAAAATGAACTCAAATGAACACTGACATAAATTGAAAAAAATTATTCGCAAAATATCAAGGGCTACTAGATTATTCAGGTGCCTAGTCAAACAAGCGCT	13097784	Bradysia-coprophila-strain-Holo2-chromosome-II,-whole-genome-shotgun-sequence
CM025453.1	1900156	1904834	20	3276	ACGAAAATCTGTGACAAACG	13097784	Bradysia-coprophila-strain-Holo2-chromosome-II,-whole-genome-shotgun-sequence
CM025453.1	1917025	1917250	106	286	TCACCAGTGTTCTCACTGCTAACAGATTTCCATCGCTTGTCATTGTGTTTCGTGGTTTATCGTTCGTCACAGGTTTTCAGCGCTCATCACTCACGTCCATCGCTTG	13097784	Bradysia-coprophila-strain-Holo2-chromosome-II,-whole-genome-shotgun-sequence
CM025453.1	1917053	1917291	105	272	TTTCATCGCTTGTCATTGTTTTCGTGGTTTATCGTTCGTCACAGGTTTTCAGCGCTCATCACTCACGTCCATCGCTTGTCACAGGTGTTCTGCACTGCTAATACG	13097784	Bradysia-coprophila-strain-Holo2-chromosome-II,-whole-genome-shotgun-sequence
CM025453.1	1944743	1945125	182	472	GGCCTCAGCATGAAAACTTACATACGCACCTGTTTGGGACGGCTTATTTAAGGCACTTTCGCTTGTACTCACTTCGTTCGGCCTACAACCCGCGAAATTGCCTAAAATCAACCGTCCAAAACAGATACACAAACAACCATTCATGCCTTGAGCATAAATTACGGAAAAATTCTCGTAATTTA	13097784	Bradysia-coprophila-strain-Holo2-chromosome-II,-whole-genome-shotgun-sequence
CM025453.1	2088237	2088973	145	1276	TACTAGGGCCCTATGTGTATTTTACATATAACTCGAGCAAATTTCATCCGTTTTTCGTAATTTTTGTTTCATTTGGAAGGTAATCAAAGGCCGAATAGAATGTAGTTGAAAAAAAATTAAATTTGGGTCCTCGGACTGAGGCCGA	13097784	Bradysia-coprophila-strain-Holo2-chromosome-II,-whole-genome-shotgun-sequence
CM025453.1	2115296	2116093	153	1048	TCGCTTGATTCCACGATAACTTGAGTAATTTTCAACGGATTTCCAAAAACTTTTTTTTAATCGACGGGGAATTAAATTCCTCAGGCTAAGTTCGAAGATGGGTTATAACGGACGGGTGATCTTAGAGATATTCCCAAAAGAATTTTTGTCTGG	13097784	Bradysia-coprophila-strain-Holo2-chromosome-II,-whole-genome-shotgun-sequence
CM025453.1	2127666	2128078	10	358	AATTGAAAGG	13097784	Bradysia-coprophila-strain-Holo2-chromosome-II,-whole-genome-shotgun-sequence
CM025453.1	2149650	2149836	71	350	CAAGGTCACCGAGTTGGTGGGAATTTCCAGTTGAAATTCGTCGAAGAAAAGTTGCTGTGCGCAGAGTGGTA	13097784	Bradysia-coprophila-strain-Holo2-chromosome-II,-whole-genome-shotgun-sequence
CM025453.1	2177648	2177784	32	208	CACGAATTGAGTCATGATGCACTCTTCGTTAC	13097784	Bradysia-coprophila-strain-Holo2-chromosome-II,-whole-genome-shotgun-sequence
CM025453.1	2181214	2181475	135	448	CTAACATTAAACAACTCCGACGAGTGTGAAGTTTGCGGCCCGAGCGAAGCGAGGGTCGTAATTCACACGAGTTACGGTATCATATTGCAATATTAAACAGCTCGAACGAGCGAGAAGTTTGCGGCTATGCCAAAC	13097784	Bradysia-coprophila-strain-Holo2-chromosome-II,-whole-genome-shotgun-sequence
CM025453.1	2181351	2181539	86	280	AATATTAAACAACTCGGACGAGCGTGAAGTTTGCGGCCAGAGCGAAGCGAAGGCCGTAATTCACACGAGTTGCGGTATCGTACTGC	13097784	Bradysia-coprophila-strain-Holo2-chromosome-II,-whole-genome-shotgun-sequence
CM025453.1	2199494	2199907	144	694	GCACTAAGGCCGCTACTCGGCCCTAAGTGTTTTTTGCACATAAATCGAGTAAATCTCATCCGATTTTGCTAGTTTTTGTTTCATTTGAGAGGTAATTGAATACCGAATAGAAAGTGGCAAAAAAAGTTTCAAATTTGGGCCCTT	13097784	Bradysia-coprophila-strain-Holo2-chromosome-II,-whole-genome-shotgun-sequence
CM025453.1	2203006	2203503	19	494	CAAGTTCTAAAAGTAGTGC	13097784	Bradysia-coprophila-strain-Holo2-chromosome-II,-whole-genome-shotgun-sequence
CM025453.1	2240460	2241296	282	1444	TTTGTATCAAGGATACCGGTATCCGACATAGAAAGTGTGGATTTTCCTTTTACAAAACGTTAGGATACCGGTATCCCAACTGAGATACACGTATTTTGTATCAAGGATACCGGTATCCGACATAGAAAGTGTGGATTTTCCTTTTACAAAACGTTAGGATACCGGTATCCCAACTGAGATACACGTATTTTGTATCAAGGATACCGGTATCCGACATAGAAAGTGTGGATTTTCCTTTTACAAAACGTTAGGATACCGGTATACCAACTGTGATACTCGTAT	13097784	Bradysia-coprophila-strain-Holo2-chromosome-II,-whole-genome-shotgun-sequence
CM025453.1	2240460	2241296	95	1430	TTTGTATCAAGGATACCGGTATCCCGACATAGAAAGTGTGGATTTTCCTTTTACAAAACGTTAGGATACCGGTATCCCAACTGAGATACACGTAT	13097784	Bradysia-coprophila-strain-Holo2-chromosome-II,-whole-genome-shotgun-sequence
CM025453.1	2249060	2249506	143	762	CTACTAGGGCCCTATGTGTATTTTACATATAACTCGAGTAAATTTCATCGTTTTTCGTAATTTTTGTTTCATTTGGAAGGTAATCAAAGGCCGAATAGAATGTTGTTGAAAAAAATTAAATTTGGGTCCCTGGACTAAGGCCA	13097784	Bradysia-coprophila-strain-Holo2-chromosome-II,-whole-genome-shotgun-sequence
CM025453.1	2256058	2256268	52	240	TTTCTAGTAATTTTCGATTTCTGGTCATTTCCCGATTTCTGGTCATTTCCGA	13097784	Bradysia-coprophila-strain-Holo2-chromosome-II,-whole-genome-shotgun-sequence
CM025453.1	2256058	2256276	18	210	TTTCTGGTCATTTCTCGA	13097784	Bradysia-coprophila-strain-Holo2-chromosome-II,-whole-genome-shotgun-sequence
CM025453.1	2287320	2287752	150	494	AAAAACGACCTCGGAAGGCTGACCGGCTGATCCGTCGGACGTCGATTTTGAAAAACGACCTCGGAGGGCTGACCGGCTGTCCGTCAGATGTCGATTTTAAAAAACGGCCTCGGAAGGCTGACCGGCTGATACATCGGAAGTCGATTTAAA	13097784	Bradysia-coprophila-strain-Holo2-chromosome-II,-whole-genome-shotgun-sequence
CM025453.1	2287353	2287754	99	474	CTCGGAGGTCGATTTTAAAAAACGGCCTCGGAAGGCTGACCGGCTGATCCCTCGGACGTCGATTTTAAAAAACGACCTCGTAGGGCTGACCGGCTGATT	13097784	Bradysia-coprophila-strain-Holo2-chromosome-II,-whole-genome-shotgun-sequence
CM025453.1	2287404	2287752	50	438	TCGATTTTGAAAAACGGCCTCGGAGGGCTGACCGGCTGATCCGTCGGACG	13097784	Bradysia-coprophila-strain-Holo2-chromosome-II,-whole-genome-shotgun-sequence
CM025453.1	2297153	2297506	175	660	AAAATGTTAGAAAAAACGTTTAAATATCTGTAAAATTTTCTGCTTGCGAGCAAGATAACTCGAGTAAAAATCAATCGATTTGGATGAAACTTTTTTTAAAATGTGTGGAATGAAAATCTTGAGGTCAAGTTCGAAGATGAGCTATATCTGACCAAGGATTCGGAAGTTATCCCAG	13097784	Bradysia-coprophila-strain-Holo2-chromosome-II,-whole-genome-shotgun-sequence
CM025453.1	2298261	2298438	28	274	TTGATATTTGACGAGATGAAATATCAAG	13097784	Bradysia-coprophila-strain-Holo2-chromosome-II,-whole-genome-shotgun-sequence
CM025453.1	2302848	2303238	135	686	CTAATATTAGACAACTCTGACGAGTGTGAAGTTTGCGGCCCGAGCGAAGCGAGGGTCGTAATTCACACGAGTTGCGGTATCGTATTGCAATATTAGACAGCTCGGACAAGCGAGAAGTTTGCGATTAGACCAAAC	13097784	Bradysia-coprophila-strain-Holo2-chromosome-II,-whole-genome-shotgun-sequence
CM025453.1	2314489	2315121	153	786	ATCGTGGCATCAAGCGACAAAACAAAAATTCTTTTGAGAATATCTCTAAGATCACCCGTGTCCTTATAGCCCATCTTCGAACTTAACCTGAGGAATTTAATTCCTCGTCGAATAAAAAAAGTTTTTGGAAATCCGTCGAGAACTACTCGAGTT	13097784	Bradysia-coprophila-strain-Holo2-chromosome-II,-whole-genome-shotgun-sequence
CM025453.1	2330219	2330454	85	354	GTCAAAAATGTTCACGCGTCAAAAATGTTCACGAGTCAAAAAATTCCACGAGCTAAAAATTGTCACGCGTCAAAAATATGCACAC	13097784	Bradysia-coprophila-strain-Holo2-chromosome-II,-whole-genome-shotgun-sequence
CM025453.1	2330221	2330454	17	274	AAAAATATTCACGCGTC	13097784	Bradysia-coprophila-strain-Holo2-chromosome-II,-whole-genome-shotgun-sequence
CM025453.1	2346127	2346681	144	918	AAACTTTTTTCGACACGTTCTTTTCGGTATTCAATTACCTCTCAAATAAAACAAAATCTAGCAAAATCGGATGAGATTTACTCGATTTATGTGCAAAAAACACTTAGGGCCGAGTAGCGGCCTTAGTCCAAGGGCCCAAATTTG	13097784	Bradysia-coprophila-strain-Holo2-chromosome-II,-whole-genome-shotgun-sequence
CM025453.1	2349546	2349728	85	278	CTTTATATTAAAGGGTTGCCGCCTTTTATTGCCCATTAATTAATTTATTACTTTATATAAGCGGTAAAATTCCTTTATATCACCG	13097784	Bradysia-coprophila-strain-Holo2-chromosome-II,-whole-genome-shotgun-sequence
CM025453.1	2354735	2354909	60	224	TTTCAACAATTTTTTTGTCAGAAAATTATTTTTCAATATTTTTTTGTTAGAATTTTTTTT	13097784	Bradysia-coprophila-strain-Holo2-chromosome-II,-whole-genome-shotgun-sequence
CM025453.1	2355272	2355460	58	220	TGACAAAAAAAATGTTGAAAAAAAAAATTCTAACAAAAAATATTGAAAAATAATTTTC	13097784	Bradysia-coprophila-strain-Holo2-chromosome-II,-whole-genome-shotgun-sequence
CM025453.1	2360466	2360648	85	278	ATATAAAGCGGTGATATAAAGGAAATTTACCACTTATATAAAGTAATAAAGTAATTAAGGAGCAATAAAAAGCGGCAACCCTATA	13097784	Bradysia-coprophila-strain-Holo2-chromosome-II,-whole-genome-shotgun-sequence
CM025453.1	2368650	2368898	88	284	TGGCATATGTGCTATGATGAGATATGACTATGAATGAAGAGATATGATCTATGATGGGATATGTGCTATGATGGGATATATGCTACGA	13097784	Bradysia-coprophila-strain-Holo2-chromosome-II,-whole-genome-shotgun-sequence
CM025453.1	2368655	2368898	17	242	ATATGATCTATGATGGG	13097784	Bradysia-coprophila-strain-Holo2-chromosome-II,-whole-genome-shotgun-sequence
CM025453.1	2369252	2369403	79	224	TTGTTATATTAGCGATTTCCGGCTCATTTTGTAAAAGGAAAAATTCGATGTCATAGATAATTTAGAAATTTTTCCAACA	13097784	Bradysia-coprophila-strain-Holo2-chromosome-II,-whole-genome-shotgun-sequence
CM025453.1	2369413	2370023	162	652	TTGGAAATTCTCTCCACATTTTGTAAAATGGAATATTCGTTTGGCTTTGCTAAATTAGCGACTTTTCGGTTCATTTCGTAAAAGGAAAAATTCGAAATTCTCCCAACATTTTGTAGAAGGGAAAATTCAATGATTTTCCTGTTCATTTTGTGAAAGGAACAA	13097784	Bradysia-coprophila-strain-Holo2-chromosome-II,-whole-genome-shotgun-sequence
CM025453.1	2369534	2370013	87	464	AAATTAGCGATTTTCGGTTCATTTCGTAAAAGGGAAAATTGGAAATTCTCTCAACATTTTGTAAAATGGAAAATTCATTGACTTTGT	13097784	Bradysia-coprophila-strain-Holo2-chromosome-II,-whole-genome-shotgun-sequence
CM025453.1	2370510	2370931	86	276	ATTTTGTAAAAGGGAAAATTCTTTGGCGTTGCCAAATTAGCAAATTTCGATACGATTCGTAAAAGGTAAAATTAGAAATTCTCCCA	13097784	Bradysia-coprophila-strain-Holo2-chromosome-II,-whole-genome-shotgun-sequence
CM025453.1	2436919	2437367	122	710	ATCTGCCATAGTTCCTGAGATAAATCTAAAAACTGATAGTGACCAAATTTTTCCAGTTTTTGTACATACTGCCCTATTCTACTCTCAAAACTCTTAGACTTTGCCGAAGAAACCAACCTTCC	13097784	Bradysia-coprophila-strain-Holo2-chromosome-II,-whole-genome-shotgun-sequence
CM025453.1	2439655	2440015	135	626	AGCAAACCTAATATTAGACAACTCTGACGAGTGTGAAGTTTGCGGCCCGAGCGAAGCGAGGGTCGTAATTCACACGAGTTGCGGTATCGTATTGCAATATTAGACAGCTCGGACAAGCGAGAAGTTTGCGATTAG	13097784	Bradysia-coprophila-strain-Holo2-chromosome-II,-whole-genome-shotgun-sequence
CM025453.1	2440906	2441354	122	710	ATCTGCCATAGTTCCTGAGATAAATCTAAAAACTGATAGTGACCAAATTTTTCCAGTTTTTGTACATACTGCCCTATTCTACTCTCAAAACTCTTAGACTTTGCCGAAGAAACCAACCTTCC	13097784	Bradysia-coprophila-strain-Holo2-chromosome-II,-whole-genome-shotgun-sequence
CM025453.1	2443157	2443463	133	560	TTGCAATATTAGACAGCTCGGACAAGCGAGAAGTTTGCGATTAGACCAAACCTAATATTAGACAACTGACGAGTGTGAAGTTTGCGGCCCGAGCGAAGCGAGGGTCGTAATTCACACGAGTTGCGGTATCGTA	13097784	Bradysia-coprophila-strain-Holo2-chromosome-II,-whole-genome-shotgun-sequence
CM025453.1	2445350	2445539	44	248	TGACTATTCGCACGCGCGTGCGAATAGCCATTACACATTGTAAT	13097784	Bradysia-coprophila-strain-Holo2-chromosome-II,-whole-genome-shotgun-sequence
CM025453.1	2445351	2445539	87	280	GCTATTCGCACGCGCGTGCGAATAGCCATTACACATTGGAATTAACTATTCGCACGCGCGTGCGAATAGCCAAACCTACGAGTACAA	13097784	Bradysia-coprophila-strain-Holo2-chromosome-II,-whole-genome-shotgun-sequence
CM025453.1	2451397	2452163	152	1096	GGACGAGACAAAAATTCTTTTGGGAATATCTCTAAGATCACCCGACCGTTATAACCCATCTTCGAACTTAACCTGAGGAATTTAATTCCCCGTCGATTAAAAAAAAGTTTTTGGAAATCCGTTGAAAATTACTCAAGTTATCGTGTTATCAA	13097784	Bradysia-coprophila-strain-Holo2-chromosome-II,-whole-genome-shotgun-sequence
CM025453.1	2466156	2466473	147	476	ATTTGGGAGCTGAGAGCGTTTTAACTAGCGAGCTATAGCACCCATAACTCAGAAAATACAGCAGATAGAAACCTCGTGTAAAAGACAAAGTTATGAGTTTCAGATTCTAGTCGATCCGTGTTTCATGGTTTCACAAAATAGTCGCTC	13097784	Bradysia-coprophila-strain-Holo2-chromosome-II,-whole-genome-shotgun-sequence
CM025453.1	2467268	2467666	45	570	TTTGAGAAAACTTTCAGATTTTGGGATAACTTCGGTCGTCCGAAT	13097784	Bradysia-coprophila-strain-Holo2-chromosome-II,-whole-genome-shotgun-sequence
CM025453.1	2469897	2470564	144	790	CAAACTCAACCTCAAGATTTTCATTCTTCGTCGATTAAAACAAAATTTTGAAAATCGGTAAGAATTACTCGAGTTATCGCGGTAACAAGAAAAAACGTCTGTGAAGAATTACTCCCATCTCATTACTCCAATATTACCCATCCA	13097784	Bradysia-coprophila-strain-Holo2-chromosome-II,-whole-genome-shotgun-sequence
CM025453.1	2469918	2470575	292	1088	TCATTCTCCGTCGATTAAAACCAAAATTTTGAAAATCGGTAAAGAATTACTCGAGTTATCGAGTCCACAAGAAAAAGCGTCTGTGAAGAATATCTCCCATCTCGTTGTTCGAACATTATCCATCAGCAAACTCAACCTCAAGAATTTCAATCTTCGTCGATTAACACAAAAAATTTGAAAATCGGATAAGAATTACGGAAGTTATCGCGGTAACAAGGAAAAAACTCTCTTGAGAATTACTCCCAACTCATTACCCCAATATTGCCCATCCACGAACTTAACCTCATGATTT	13097784	Bradysia-coprophila-strain-Holo2-chromosome-II,-whole-genome-shotgun-sequence
CM025453.1	2473686	2473974	132	524	TGACAGATAGAGAATTACTTTCTTCGGCAAAGTCTCAGAGTTTTACGAGTAGAACAGAGGGGCATATGTGAAAAATGTCGAAAGTTGGAAATGGGTGGGTCAATTAGGGTTTTAGAGATATTTCTTGAATGG	13097784	Bradysia-coprophila-strain-Holo2-chromosome-II,-whole-genome-shotgun-sequence
CM025453.1	2473968	2474153	18	262	TTTCGTCAAATTTTCGAA	13097784	Bradysia-coprophila-strain-Holo2-chromosome-II,-whole-genome-shotgun-sequence
CM025453.1	2473968	2474153	28	250	TTTTGTCAAATTTTCGAATTTCGTCAAA	13097784	Bradysia-coprophila-strain-Holo2-chromosome-II,-whole-genome-shotgun-sequence
CM025453.1	2473968	2474153	82	320	TTTCGTCAAATTTTCGAATTTCGTCAAATTTCGTCAAATTTTCGAATTTCGTCAAATTTTCGAATTTAGTCAAATTTTCAAA	13097784	Bradysia-coprophila-strain-Holo2-chromosome-II,-whole-genome-shotgun-sequence
CM025453.1	2510906	2511233	165	452	CTTAAACACTTCAACTGCACATATTTAATCGTAGATAATTTCAAACACCAATAAGACCCTATTCGGCCCAAAAGCACATAAAATTACCTTCCAAATGACACCCCACACCACCATGTACGGCTCGTGTAACCGGAGAAATGTTGGTAAGAAAAGTGCAAGTTTTTG	13097784	Bradysia-coprophila-strain-Holo2-chromosome-II,-whole-genome-shotgun-sequence
CM025453.1	2533633	2534480	144	1302	AAAACTTTTTTGCCACCATTCTATTCGGCATTCAATTACCTCTCAAATAAAACAAAAACTAGCAAAATCGGATGAGATTTACTCGATTTATGTGCAAAAAACACTTAGGGCCGAGTAGCGGCCTTAGTCCAAGGGCCCAAATTT	13097784	Bradysia-coprophila-strain-Holo2-chromosome-II,-whole-genome-shotgun-sequence
CM025453.1	2533633	2534480	288	1414	AAAACTTTTTTGCCACCATTCTATTCGGCATTCAATTATCTCTCAAATGAAACAAAAACTAGCAAAATCGTATGAGATTTGCTCGATTTATGTGCAAAAAACACTTAGGGCCGAGTAGCGGCCTAAGTCCAAGGGCCCAAATTTGAAACTTTTTTCGACAAGTTCTTTTCGGTATTCAATTACCTTCCATAAAAAACTAAATCTAGCAAAATCGGATGAGATTTACTCGATTTATGTGCAAAAAACACTTAGGGCCGAGTAGCGGCCTTAGTCCAAGGGCCCAAATTT	13097784	Bradysia-coprophila-strain-Holo2-chromosome-II,-whole-genome-shotgun-sequence
CM025453.1	2534856	2535698	145	1446	AAGGCCGCTACTCGGCCCTAAGTGTTTTTTGCACATAAATCGAGTAAATCTCATCCGATTTTGCTAGATTTTGTTTTATTTGAGAGATAATTGAATACCGAATAGAATGATGGCAAAAAAAGTTTCAAATTTGGGCCCTTGGACT	13097784	Bradysia-coprophila-strain-Holo2-chromosome-II,-whole-genome-shotgun-sequence
CM025453.1	2534856	2535702	434	1492	AAGGCCGCTACTCGGCCCTAAGTGTTTTTTGCACATAAATCGAGTAAATCTCATCCGATTTTGCTAGATTTAGTTTTATTTGAGAGATAATTGAATACCGAAAAGAACGATGGCAAAAAATGTTTCAAATTTGGGCCCTTGGACTAAGGCCGCTACTCGGCCCTAAGTGTTTTTTGCACATAAATCGAGTAAATCTCATCCGATTTTGCTAGATTTTGTTTCATTTGAGAGATAATTGAATGCCGAATAGAATGACGGCAAAAAAAGTTTCAAATTTGCGCCCTTGGACTAAGGCCGCTACTCGGCCCTAAGTGCTTTTTGCACATAAATCGAGTAAATCTCAACCGATTTTGCTAGATTTAGTTTTTTATGGAAGGTAATTGAATACCCAAAAGAAAG…	13097784	Bradysia-coprophila-strain-Holo2-chromosome-II,-whole-genome-shotgun-sequence
CM025453.1	2543599	2543708	21	202	TTATCAGTCGATATTTACCGA	13097784	Bradysia-coprophila-strain-Holo2-chromosome-II,-whole-genome-shotgun-sequence
CM025453.1	2544223	2544604	21	392	CAGTTATCAGTCGATATTTAC	13097784	Bradysia-coprophila-strain-Holo2-chromosome-II,-whole-genome-shotgun-sequence
CM025453.1	2564565	2565459	18	1676	ATCGTCACAGCGACGAGA	13097784	Bradysia-coprophila-strain-Holo2-chromosome-II,-whole-genome-shotgun-sequence
CM025453.1	2567279	2567438	86	260	AGAGCGAGAAAACAGAAGACCAGTTATTATAACTTGCCTTGGGGTACTTGTCAAACTATCTTCTTCTCTTTCAACGTGGTACGTTG	13097784	Bradysia-coprophila-strain-Holo2-chromosome-II,-whole-genome-shotgun-sequence
CM025453.1	2578999	2579236	100	290	CTTTCGTAAAAGGAAAGATTCCCTAGGATCGAACAAACGCCTTAAAATTACCTAACGTAAAAGAAGAGTTTCATTAGGATCAACCAGACCTCTGCGTCAC	13097784	Bradysia-coprophila-strain-Holo2-chromosome-II,-whole-genome-shotgun-sequence
CM025453.1	2578999	2579237	52	222	CTTTCGTAAAAGAATAGATTCCCTAGGATCGAACATAACGCCTTAACGTTAC	13097784	Bradysia-coprophila-strain-Holo2-chromosome-II,-whole-genome-shotgun-sequence
CM025453.1	2583792	2584280	151	768	TTTTTGAAAATCGGTTGAGATTTACTCAAGTTATCGTGTTAACAAAGAGCAGAAAAGGCTTCTTCTGAGAACTACTACCAGATGGTTGAACCGATACCACCCATTTTCGAACTTGACCTGAGGATTTCAATACTTCGTCGAATAAAAAAAG	13097784	Bradysia-coprophila-strain-Holo2-chromosome-II,-whole-genome-shotgun-sequence
CM025453.1	2584463	2584603	69	230	TAATCTGTCTATTTTGGATAAATGTTGGTGGCTCAAGGCATGGTTCACTAAAAATAGACAGATTTTTGA	13097784	Bradysia-coprophila-strain-Holo2-chromosome-II,-whole-genome-shotgun-sequence
CM025453.1	2592363	2592769	145	654	AAGGCCGCTACTCGGCCCTAAGTGTTTTTTGCACATAAATCGAGTAAATCTCATCCGATTTTGCTAGTTTTTGTTTCATTTGAGAGGTAATTGAATACCGAATAGAAAGTGGCAAAAAAAAGTTTCAAATTTGGGCCCTTGCACT	13097784	Bradysia-coprophila-strain-Holo2-chromosome-II,-whole-genome-shotgun-sequence
CM025453.1	2607031	2607189	79	268	TGTTCTAGCTAAGCTTTTTGGATAAAAAAAGCTCAAACTTTATATGCGTTTAAATAAAAGTCTAACTTCAGGCGTTTAA	13097784	Bradysia-coprophila-strain-Holo2-chromosome-II,-whole-genome-shotgun-sequence
CM025453.1	2638060	2638234	52	200	ATTTCGTAGAAGGATAAAATTGCTAGGATCTCACGAAGCGCCTTTATATTAC	13097784	Bradysia-coprophila-strain-Holo2-chromosome-II,-whole-genome-shotgun-sequence
CM025453.1	2663574	2664557	9	244	AATATATTG	13097784	Bradysia-coprophila-strain-Holo2-chromosome-II,-whole-genome-shotgun-sequence
CM025453.1	2663578	2664572	31	842	TATTCGAATATATCGACTATATACTCGACTA	13097784	Bradysia-coprophila-strain-Holo2-chromosome-II,-whole-genome-shotgun-sequence
CM025453.1	2663587	2664565	171	1148	ATATCAACTAAGTACACTCCACTATATTCGAATATATCGACTAAGAACTAGACTATATTCGAATATATCGACTACATACTAGACTATATCGAACATATCGACTATATTCGCATATATTCGAATATACCGACTATATTCGCATATATCAAATATAAACGACTATATTCGAAT	13097784	Bradysia-coprophila-strain-Holo2-chromosome-II,-whole-genome-shotgun-sequence
CM025453.1	2704203	2704365	41	210	GAGTTGGAGTAATTGGATCGGAGTCGGAGTAACTGGATCAC	13097784	Bradysia-coprophila-strain-Holo2-chromosome-II,-whole-genome-shotgun-sequence
CM025453.1	2704224	2704365	21	224	GAGTCGGAGTAACTGGATCAC	13097784	Bradysia-coprophila-strain-Holo2-chromosome-II,-whole-genome-shotgun-sequence
CM025453.1	2711934	2712632	145	1212	AAGGCCGCTACTCGGCCCTAAGTGTTTTTTGCACATAAATCGAGTAAATCTCATCCGATTTTGCTAGTTTTTGTTTCATTTGAGAGATAATTGAATGCCGAATAGAATGATGGCAAAAAAAGTTTCAAATTTGGGCCCTTGGACT	13097784	Bradysia-coprophila-strain-Holo2-chromosome-II,-whole-genome-shotgun-sequence
CM025453.1	2761226	2761769	131	760	ATACCGCAACTCGTGTGAATTACAACCCTCGCTTCGCTGCCGCAAACTTACACTCGTCAGAGTTGTCTAATATTAGGTTTGCTCTAACCGCAAACTTATCGCTCGTCCGAGCTGTCTAATATTGCAATACG	13097784	Bradysia-coprophila-strain-Holo2-chromosome-II,-whole-genome-shotgun-sequence
CM025453.1	2785076	2785270	43	226	GCTATTCGGACGCGCGTGCGAATAGCCATTCTTACAGGTGTAG	13097784	Bradysia-coprophila-strain-Holo2-chromosome-II,-whole-genome-shotgun-sequence
CM025453.1	2800741	2800894	35	272	CTATTCGCACGCGCGTGCGATTAGTGTATAATAGA	13097784	Bradysia-coprophila-strain-Holo2-chromosome-II,-whole-genome-shotgun-sequence
CM025453.1	2801895	2802428	172	768	TTTGTTTTGTAAAAGGAATCACTAGGTGACTTCGTTCTCTTTTGTAGGAGGAATCAGTGGCTGTGTCTCGGTCATTTTGTAAAAGGAGTCACTAGATGACTTCGTTTTATTTGTAAAAGGATCAGTAGTTGTGTCTCAGTCATATTGGAAAAGGAGTCACTGTTGACTTCGG	13097784	Bradysia-coprophila-strain-Holo2-chromosome-II,-whole-genome-shotgun-sequence
CM025453.1	2801901	2802428	35	404	TTTTGTAAAAGGAGTCACTAGGTGACTTCGTTTTC	13097784	Bradysia-coprophila-strain-Holo2-chromosome-II,-whole-genome-shotgun-sequence
CM025453.1	2801901	2802431	70	484	TTTTGTAAAAGGAGTCACTAGTTGACTTCGTTTTATTTTGTAGAAGGAATCACTAGTTGTGACTCGGTCA	13097784	Bradysia-coprophila-strain-Holo2-chromosome-II,-whole-genome-shotgun-sequence
CM025453.1	2801964	2802428	105	348	TCGGTTTATTTTGTAAAGGGAATCACTAGATGACTTAGTTCTATTATGTAAAAGGAATCAGTAACTGTGTCTCAGTCATATTGGAAAAGGAGTCACTAGATGACT	13097784	Bradysia-coprophila-strain-Holo2-chromosome-II,-whole-genome-shotgun-sequence
CM025453.1	2802431	2802621	35	340	GCGCGTGCGAATAGTCTATTAAACACTAATCGCAC	13097784	Bradysia-coprophila-strain-Holo2-chromosome-II,-whole-genome-shotgun-sequence
CM025453.1	2802432	2802663	105	316	CGCGTCCGAATAGTCCATTAAACACTAATCGCACGCGCGTGCGAATAGTCTATTAAACACTAATCGCACGCGCGTGCCAATAGTCTCGTAAACACTAAAAGCACA	13097784	Bradysia-coprophila-strain-Holo2-chromosome-II,-whole-genome-shotgun-sequence
CM025453.1	2878674	2878916	121	390	TCAAGTTCGAAAATGGGTGGTATCGGTTCAACAATCTGGTGGAAGTTCTCAGAAGAAGCCTTTTCTGCTATTTGTTAACACAATAACTGGAGCAAAGTTCAACCGATTTTCAAAAACTTTT	13097784	Bradysia-coprophila-strain-Holo2-chromosome-II,-whole-genome-shotgun-sequence
CM025453.1	2903767	2904104	185	630	CTTAGTTTCCTCTTACCAAAAAAAGTACTCCGTGTGAGAAACAAAATTGAATTTTTTCAATTTTTCTTTGTTTATTTGACAGATTGCTCTCTCACGGCGCTCTAACGGCTCTCTCACGGAGTACTTTTTTTAAGTGGAATGGGAACTTAAACATCAATTTTGACTGACCGAACGAACACGATTTC	13097784	Bradysia-coprophila-strain-Holo2-chromosome-II,-whole-genome-shotgun-sequence
CM025453.1	2925277	2925628	47	224	TCAAAATATCGATAATATCGATTATCGATATTTTTTGATAATTTTGA	13097784	Bradysia-coprophila-strain-Holo2-chromosome-II,-whole-genome-shotgun-sequence
CM025453.1	2925281	2925661	18	204	AATTATCGATAATTTGAT	13097784	Bradysia-coprophila-strain-Holo2-chromosome-II,-whole-genome-shotgun-sequence
CM025453.1	2949078	2949244	36	210	TTGGTTGCGAAAAAGCCCACTGCTAGATCGACTCTC	13097784	Bradysia-coprophila-strain-Holo2-chromosome-II,-whole-genome-shotgun-sequence
CM025453.1	2949080	2949218	71	240	GTTGTGCGAAATAACCCACTGCTAAATCGACTCTCTTGGTTGCGAAAAAGCCCACTGCTAGATCGACTCTC	13097784	Bradysia-coprophila-strain-Holo2-chromosome-II,-whole-genome-shotgun-sequence
CM025453.1	2949082	2949225	34	202	TGTTGCGAAATAACCCACTGCTAGATCGACTCTC	13097784	Bradysia-coprophila-strain-Holo2-chromosome-II,-whole-genome-shotgun-sequence
CM025453.1	2968873	2969062	42	238	TTGCACACGGTGCAAATAGTCACTTTATAATACTTTGGCTAT	13097784	Bradysia-coprophila-strain-Holo2-chromosome-II,-whole-genome-shotgun-sequence
CM025453.1	2969330	2970135	174	908	CTGTAAAGGAAAATACTCTTCATTGTTAGCATTTTGTAGAAGGAAGTATTACTCCTTCATTGTTACATTTTGTAAAAGGAAATATCACTCCTTTTTCGAAGCATTTTGTAGAAGGAGTAACACTCTTCATTGTTACATTTTGTAAAAGGAAATATCACCCTTCATTGTTACATT	13097784	Bradysia-coprophila-strain-Holo2-chromosome-II,-whole-genome-shotgun-sequence
CM025453.1	2969331	2970113	71	934	TGTAGAAGGAGTAACACTCTTCATTGTTACATTTTGTAAAAGGAAAATATCACTCCTTTTTCGTAGCATTT	13097784	Bradysia-coprophila-strain-Holo2-chromosome-II,-whole-genome-shotgun-sequence
CM025453.1	2969333	2970116	284	1376	TAGAAGGAGTAACACTCTTCATTGTTACATTTTGTAAAAGGAAAATATCACACCTTTTTCGGAGCATTTTGTAGAAGGAGTAATACTCTTCATTGTTACATTTTGTAGAAGGAAGTATTACTCCTTCGTTGTTACATTTTGTAAAAGGAAAAACCACTCCTTTTTGAAGCATTTTGTAAAAGAAAATATCATTTCTTTATCGTAGCATTTTGTAGAAGGAAGTATTCCCCCTTCATTGTTACATTCTGTAAAAGAAAATATCACTCCTTTTTCGAAGCATTTTA	13097784	Bradysia-coprophila-strain-Holo2-chromosome-II,-whole-genome-shotgun-sequence
CM025453.1	2973426	2973584	10	206	AATTTCTCAA	13097784	Bradysia-coprophila-strain-Holo2-chromosome-II,-whole-genome-shotgun-sequence
CM025453.1	3029961	3030478	146	778	GCTACTAGGGCCCTATGCGTATTTTACATACAACTCAAGTAAATTTCATCCGTTTTTCGTAATTTTTGTTTCATTTGAAAGGTAATCAAAGGCCGAATAGAATGTTGTTGAAAAAAAAATTAAATTTGGGTCCTCGGACTAAGACC	13097784	Bradysia-coprophila-strain-Holo2-chromosome-II,-whole-genome-shotgun-sequence
CM025453.1	3053054	3053397	19	450	TTTCACAAATTTCGTTAAA	13097784	Bradysia-coprophila-strain-Holo2-chromosome-II,-whole-genome-shotgun-sequence
CM025453.1	3053096	3053391	10	290	TTTCGTTAAA	13097784	Bradysia-coprophila-strain-Holo2-chromosome-II,-whole-genome-shotgun-sequence
CM025453.1	3116343	3116749	145	706	TTTTTTCAACAACATTCTATTCGGCCTTTGATTACCTTCCAAATGAAACAAAAATTACGAAAAACGGATGAAATTTACTCGAGTTATATGTAAAATACACATAGGGCCCTAGTAGCGGCCTCAGGCCAAGGACCCAAATTTAATT	13097784	Bradysia-coprophila-strain-Holo2-chromosome-II,-whole-genome-shotgun-sequence
CM025453.1	3140864	3141502	279	988	GCTACTAGGGCCCTATGTGTATTTTACATACAACTCAAGTAAATTTCATTCGTTTTTCGTAATTTTTGTTTCATTTGAAAGATAATCAAAAGCCGAATAGAATGTTGTTGAAAAAAAAAATTGGGTCCTCTAGGCACTACAGGGCCCTATGCGTATTTTACATACAACTCGAGTAAATTTCATCCGTTTTCCGTATTTTTTGTGTCATTTGGAAGGTAATCAAAGGCCGAATAGAATGTAGTTGAAAAAAAATTAAATTTGGATCCTCGGACTAAGGCC	13097784	Bradysia-coprophila-strain-Holo2-chromosome-II,-whole-genome-shotgun-sequence
CM025453.1	3140864	3141505	144	936	GCTACTAGGGCCCTATGTGTATTTTACATACAACTCGAGTAAATTTCATTCGTTTTTCGTAATTTTTGTTTCATTTGGAAGGTAATCAAAGGCCGAATAGAATGTTGTTGAAAAAAAATAAATTTGGGTCCTCGGACTAAGGCC	13097784	Bradysia-coprophila-strain-Holo2-chromosome-II,-whole-genome-shotgun-sequence
CM025453.1	3157973	3158100	66	202	CAGTTTTGTGAAAAATCACCATCGTTATTGTGTGGAATGCTCATCAAAATTCCAATCGCTTTCCGT	13097784	Bradysia-coprophila-strain-Holo2-chromosome-II,-whole-genome-shotgun-sequence
CM025453.1	3158108	3158350	54	456	CATCAGCGTTAGAACTCTGCTCTTCGTTGTCGTCATGATTTACAGTAGAATTCA	13097784	Bradysia-coprophila-strain-Holo2-chromosome-II,-whole-genome-shotgun-sequence
CM025453.1	3208984	3209406	51	364	GAATTATCACCCGGAGAATTATCGCCCAGGAATTATCACCCAGCTGATTTG	13097784	Bradysia-coprophila-strain-Holo2-chromosome-II,-whole-genome-shotgun-sequence
CM025453.1	3209027	3209442	23	214	AAATTGAGGAATTATCACCCAGT	13097784	Bradysia-coprophila-strain-Holo2-chromosome-II,-whole-genome-shotgun-sequence
CM025453.1	3209036	3209442	153	384	GGAATTATAACCCAGCAATCTGAGCCCAGGAATTATCACCCAGCTGATCTGGAATTATCACCCGAGTTATTCAAAGCTGAGGAATTATCACCCAGTAAATTGAGAATTACCACCCAGCGAATTGAAACCCAGGAATTATCACCCAGTGAACTC	13097784	Bradysia-coprophila-strain-Holo2-chromosome-II,-whole-genome-shotgun-sequence
CM025453.1	3209218	3209447	103	320	AGGAATTATCGCCCAGTAATTCTGGTAATTATTCCCCAGCTATTCAAAGCTGAGGAATTATCGCCCAGTAAACTTAGAATTATCACCCAACTAACTGAAATTG	13097784	Bradysia-coprophila-strain-Holo2-chromosome-II,-whole-genome-shotgun-sequence
CM025453.1	3209809	3212491	82	3530	GCATCATCTGAAATGGATGCACATTTAGTCTAACTAATTGTGCATCAACTTAGAGGCATCTACAATTAGTCTAGCAAATTGT	13097784	Bradysia-coprophila-strain-Holo2-chromosome-II,-whole-genome-shotgun-sequence
CM025453.1	3212773	3212999	51	310	CAAATTCACTGGGCGATAATTCCTCAATCTCAGATAGCTGGGTGATAATTC	13097784	Bradysia-coprophila-strain-Holo2-chromosome-II,-whole-genome-shotgun-sequence
CM025453.1	3212811	3213238	51	356	GGGTGATAATTCCCATCGAGCTGGGTGATAATTCCTGGGCGATAATTCCCC	13097784	Bradysia-coprophila-strain-Holo2-chromosome-II,-whole-genome-shotgun-sequence
CM025453.1	3218839	3219235	18	470	TTTCGAATTTCGTCAAAT	13097784	Bradysia-coprophila-strain-Holo2-chromosome-II,-whole-genome-shotgun-sequence
CM025453.1	3254611	3254913	147	380	TTTTTATAAAATCGTATAATTTCGGAGCTATGAGCGTGTTAAGCTACTGAGCTATAGCACCCATAACTCAGAAAATACGGCAGATAGAAACTACGTTAAAAGACAAAGTTATAGAGTTTCAGATTTCAGTCGACACGTGTTTAATGG	13097784	Bradysia-coprophila-strain-Holo2-chromosome-II,-whole-genome-shotgun-sequence
CM025453.1	3254920	3255129	54	302	GTTAAATTTTCGATTTTCGTCAAATTTTCAATTTTCGTCAAATTTTCGAATTTC	13097784	Bradysia-coprophila-strain-Holo2-chromosome-II,-whole-genome-shotgun-sequence
CM025453.1	3254923	3255130	18	274	AAATTTTCAATTTTCGTC	13097784	Bradysia-coprophila-strain-Holo2-chromosome-II,-whole-genome-shotgun-sequence
CM025453.1	3267060	3267228	92	236	AATTCCCGCTAACAGAAACTCCCCAATGAGTTCTTCCCGTCGGTAAAAACTTCTCAGATAGAGACTTCCAGCTGAACACTGACAAGAAAAAA	13097784	Bradysia-coprophila-strain-Holo2-chromosome-II,-whole-genome-shotgun-sequence
CM025453.1	3267203	3267457	122	350	ACTTCCAAGAAGTACTTCCAGCTGATAAAATTCCCCGGAAAGTTCTTCCCAATGATAGCTATTTACGATTTCCCGGTACAGCTGACAGCCCGGTTAGTTCTGAATTCTTCCTGCTTATAGAT	13097784	Bradysia-coprophila-strain-Holo2-chromosome-II,-whole-genome-shotgun-sequence
CM025453.1	3267244	3267505	126	292	AGATCTTCCCAATGATAGCTATTTACGATTTCCCGGTACAGCTGACAGCCCGGTTAGTTCTGAATTCTTCCTGCTTATAGATACTTCCAAGGGAGTAATTCCTACAGATAGAAAAAACAAGGTGTG	13097784	Bradysia-coprophila-strain-Holo2-chromosome-II,-whole-genome-shotgun-sequence
CM025453.1	3277186	3277393	97	318	ATTAAAGAAATTGAAAGGAATTGAAAGGAAATAGAGCGAATCCGGCAATTAGACGAATTGAACCGGCAATTGAGGTAATTAAACGGAATTGAAAGGA	13097784	Bradysia-coprophila-strain-Holo2-chromosome-II,-whole-genome-shotgun-sequence
CM025453.1	3280856	3281228	108	562	GGATTTTGGTTATTTTCGATAAAAGTGAGGTGTTCCAAGGTTGGTTCCTAAATTTTAGGATGACAGATGATTCCTCTGGCACTTCCTAACTTCCTCGGATTTTTCGAT	13097784	Bradysia-coprophila-strain-Holo2-chromosome-II,-whole-genome-shotgun-sequence
CM025453.1	3285010	3285854	144	1400	AAACTTTTTTCGCCACGTTCTATTCGGTATTCAATTACCTCTCAAATAAAACAAAATCTAGCAAAATCGGATGAGATTTACTCGATTTATGTGCAAAAAACACTTAGGGCCGAGTAGCGGCCTTAGTCCAAGGGCCCAAATTTT	13097784	Bradysia-coprophila-strain-Holo2-chromosome-II,-whole-genome-shotgun-sequence
CM025453.1	3285010	3285854	432	1516	AAAATTTTTTGCCAACATTCTATTCGGCATTCAATTATCTCTCAAATGAAACAAAAACTAGCAAAATCGGATGAGATTTACTCGATTTATGTGCAAAAAACACTTAGGGCCGAGTAGCGGCCTTAGTCCAAGGGCCCAAATTTGAAACTTTTTTTGCCACATTCTATTCGGCATTCAATTACCTTCCATAAAAAACAAAATCTAGCAAAATCGGATGAGATTTACTCGATTTATGTGCAAAAAACACTTAGGGCCGAGTAGCGGCCTTAGTCCAAGGGCCCAAATTTTAAACTTTTTTCGCCACGTTCTTTTCGGTATTCAATTACCTTCCATAAAAAACTAAATCTAGCAAAATCGGATGAGATTTACTCGATTTATGTGCAAAAAACACTTAGGGCC…	13097784	Bradysia-coprophila-strain-Holo2-chromosome-II,-whole-genome-shotgun-sequence
CM025453.1	3359180	3359480	24	214	TTGAAAGTACTTTTGAAGGTTCCT	13097784	Bradysia-coprophila-strain-Holo2-chromosome-II,-whole-genome-shotgun-sequence
CM025453.1	3359185	3359518	48	270	AAGCTACTTTTGAAGGTTCCTTTGAAACTACGTTTGGAGGTTCCTTTG	13097784	Bradysia-coprophila-strain-Holo2-chromosome-II,-whole-genome-shotgun-sequence
CM025453.1	3359203	3359577	71	268	TTTGAATCTCCTTTGAACGTTCCTTTGAGCTTCTTTCAAAGGTTCTTTTGAAGCTACTTTCAAAGGATCTT	13097784	Bradysia-coprophila-strain-Holo2-chromosome-II,-whole-genome-shotgun-sequence
CM025453.1	3359224	3359505	24	280	TCTTTTGAAGCTACTTTCAAAGGT	13097784	Bradysia-coprophila-strain-Holo2-chromosome-II,-whole-genome-shotgun-sequence
CM025453.1	3375431	3375637	44	246	ACTTATGACTGCTTCGAATTTGGGTCGGACCCAAGATGTTCAGA	13097784	Bradysia-coprophila-strain-Holo2-chromosome-II,-whole-genome-shotgun-sequence
CM025453.1	3375431	3375655	85	356	ACTTATGACTGCTTCGAATTTGGGTCGGACCCAATGTTCCTCAACTCTGAGTTGTGTGTATTTGGGTCGGCCCAAGATGTTCAGA	13097784	Bradysia-coprophila-strain-Holo2-chromosome-II,-whole-genome-shotgun-sequence
CM025453.1	3401130	3401391	24	244	ATATGAAATTTACCGGAAAATTTC	13097784	Bradysia-coprophila-strain-Holo2-chromosome-II,-whole-genome-shotgun-sequence
CM025453.1	3435377	3435593	18	376	ACTTTCAGATGCATGTGG	13097784	Bradysia-coprophila-strain-Holo2-chromosome-II,-whole-genome-shotgun-sequence
CM025453.1	3442926	3443114	17	296	ACCTGATGGACACTTAC	13097784	Bradysia-coprophila-strain-Holo2-chromosome-II,-whole-genome-shotgun-sequence
CM025453.1	3445717	3445934	13	436	AGTATACTGTCGA	13097784	Bradysia-coprophila-strain-Holo2-chromosome-II,-whole-genome-shotgun-sequence
CM025453.1	3458863	3459192	146	462	ATTAAATTCCTCAGGTTAAGTTCGAAGATGGACAACAGACGGGTGATCTTAGAGAAATTCTCAAAAGAATTTTCGTCTCGTCGCTTGATAACACATAACTCAAGTAGTCCTCAACGGATTTCCAATTTTTTTTTAATCGACTGGGA	13097784	Bradysia-coprophila-strain-Holo2-chromosome-II,-whole-genome-shotgun-sequence
CM025453.1	3459096	3459319	122	308	TCGCTTGATAACACAATAACTCGAGTAATCCTCAAAGGATTTCCAAAGTTTTTTTATCCGATGAGGAATTAAATTCCTCAGATTAAGATCAAAGATAGGTGTGTTTGTCGCACTTTGTTCAT	13097784	Bradysia-coprophila-strain-Holo2-chromosome-II,-whole-genome-shotgun-sequence
CM025453.1	3499350	3500150	123	974	TAATATCGTTTCAATCGACGATAATATCGTTTCATGGACGATAATATCGTTTCACGGATGATATTATCATTGCAGAAAACGATAATATCGTTGCATAAAACGATATTATCGTCGCAAAAACAA	13097784	Bradysia-coprophila-strain-Holo2-chromosome-II,-whole-genome-shotgun-sequence
CM025453.1	3499350	3500151	100	628	TATTATCGTCGTCTGAGACGATAATATCGTTGCAAAGACGATAATATCGTTGCAAAGACGATATTATCGTTTCACGGACGATATTATCGGTTCAAAACGA	13097784	Bradysia-coprophila-strain-Holo2-chromosome-II,-whole-genome-shotgun-sequence
CM025453.1	3499367	3500166	41	564	CGATATTATCGTTGCAGAAACGATAATATCGTTCCGGAAAA	13097784	Bradysia-coprophila-strain-Holo2-chromosome-II,-whole-genome-shotgun-sequence
CM025453.1	3515024	3515229	41	208	AAATATGTTGCCCCAGCACCGTCTATCATGCTCCAGTCGCC	13097784	Bradysia-coprophila-strain-Holo2-chromosome-II,-whole-genome-shotgun-sequence
CM025453.1	3549856	3550083	78	216	TGATAGCATAAAATAAGAAATGATCACAAAAAATAAGAATTTGATCACTAAAATAGAGAAATGATCACAACTAACATA	13097784	Bradysia-coprophila-strain-Holo2-chromosome-II,-whole-genome-shotgun-sequence
CM025453.1	3550143	3550442	160	578	ATTATTAGACGATGCAAGAGAAAAAAAAATTAACACCTAAGTTACCAACACCGTTCCGGCGCCCGGCTCGCATTGCGGCCCTCCGCTTCGCTACGGGGCAATGGGCCGGATCGCTCGGCGTGTTAAAACGCTTTTTATGTGCAATGAATTACACAGACTA	13097784	Bradysia-coprophila-strain-Holo2-chromosome-II,-whole-genome-shotgun-sequence
CM025453.1	3554604	3554736	29	232	AACCGAAAATTTCGGTTCGGATTAAACCG	13097784	Bradysia-coprophila-strain-Holo2-chromosome-II,-whole-genome-shotgun-sequence
CM025453.1	3566657	3567251	146	1016	GCTACTAGGGCCCTATGTGTATTTTACATATAACTCGAGCAAATTTCATCCGTTTTTCGTAATTTTTGTTTCATTTGGAAGGTAATCAAAGGCCGAATAGAATGTAGTTGAAAAAAAAATTAAATTTGGGTCCTCGGACTAAGGCC	13097784	Bradysia-coprophila-strain-Holo2-chromosome-II,-whole-genome-shotgun-sequence
CM025453.1	3566659	3567251	291	1060	TACTAGGGCCCTATGTGTATTTTACATACAACTCGAGCAAATTTCATCCGTTTTTCGTAATTTTTGTTTCATTTGAAAGATAATCAAACACCGGAAGGAATGTTGTTGAAAAAAAAATTAAATTTGGGTCCTTGGACTAAGGCCACTACTAGGGCCCTATGCGTATTTTACATATAACTCGAGCAAATTTCATCCGTTTTTCGTAATTTTTGTTTCATTTGGAAGGTAATCAAAGGCCGAATAGAATGTAGTTAAAAAAAAAATAAATTTGGGTCCTCGGACTGAGGCCGA	13097784	Bradysia-coprophila-strain-Holo2-chromosome-II,-whole-genome-shotgun-sequence
CM025453.1	3574634	3575177	131	760	ATACCGCAACTCGTGTGAATTACAACCCTCGCTTCGCTGCCGCAAACTTACACTCGTCAGAGTTGTCTAATATTAGGTTTGCTCTAACCGCAAACTTATCGCTCGTCCGAGCTGTCTAATATTGCAATACG	13097784	Bradysia-coprophila-strain-Holo2-chromosome-II,-whole-genome-shotgun-sequence
CM025453.1	3575833	3576529	343	1252	AACATTTCAAAGTTGATAGTCAACTATCAAGTTGATAGTATACCATAAATTCTAATATAATTCGATGGCGAAAACAAATTCAAATGATTTACACACACCCAAAAAAAATCAAATTTCACCAAAGCAATCGTATCGTATTTAATAGAGAAATTATCAACAGTGTAAAATCAGGTTTTCCTGGAATAACTTCCAGATTCTTAATCCCACATGGCTCATCTTCGAACTTAGCCTCGACAATTTAATTCCACATCGATAAAAAAAAAATTTGTTGAAATTGGTTAAGAATTACTCGAGTTATCCTGCCCACAAGAAAAAAACGGTTACAGACATTAACGTTTTTCAT	13097784	Bradysia-coprophila-strain-Holo2-chromosome-II,-whole-genome-shotgun-sequence
CM025453.1	3582122	3582235	56	228	TGGAGTTAGTCTGGCTTCCAGGTAAAATAATGTTTTGTACCATTGGTCGATTACAA	13097784	Bradysia-coprophila-strain-Holo2-chromosome-II,-whole-genome-shotgun-sequence
CM025453.1	3615359	3615744	39	536	CAATTTGATAGTCAACTATCAAATTTGATAGTCAACTAT	13097784	Bradysia-coprophila-strain-Holo2-chromosome-II,-whole-genome-shotgun-sequence
CM025453.1	3615363	3615744	20	538	TTGATAGTCAACTATCAAAT	13097784	Bradysia-coprophila-strain-Holo2-chromosome-II,-whole-genome-shotgun-sequence
CM025453.1	3627387	3627769	98	484	GAAAGGCCTCAGTAGGAAAATTTTGATTAGAAATCGAAAAAATCAACAGAAAGGCCTCAGCAGAAATAGTTTGATTAGAAATCGAAAAAAAATCAGCA	13097784	Bradysia-coprophila-strain-Holo2-chromosome-II,-whole-genome-shotgun-sequence
CM025453.1	3627387	3627805	48	444	GAAAGGCCTCAGTAGAAAAATTTGATTAGAAATCGAAAAAAATCAACA	13097784	Bradysia-coprophila-strain-Holo2-chromosome-II,-whole-genome-shotgun-sequence
CM025453.1	3630450	3630918	15	818	CGAAGAACCAGCAGC	13097784	Bradysia-coprophila-strain-Holo2-chromosome-II,-whole-genome-shotgun-sequence
CM025453.1	3636956	3637104	19	208	ATTTCATGAATTTTCACAA	13097784	Bradysia-coprophila-strain-Holo2-chromosome-II,-whole-genome-shotgun-sequence
CM025453.1	3636957	3637115	29	202	TTTCATGAATTTTCACAAATTTCATCAAT	13097784	Bradysia-coprophila-strain-Holo2-chromosome-II,-whole-genome-shotgun-sequence
CM025453.1	3638753	3639278	15	878	GCTGGTTCTTCGGCT	13097784	Bradysia-coprophila-strain-Holo2-chromosome-II,-whole-genome-shotgun-sequence
CM025453.1	3640846	3641183	107	410	CATAAAAAAACCGATGGAAATTAGAAAGTGCTAGAGGAATCATCTGTAATCCCAAATTTAGGAACCAACCTAGGAACACCTAACTTATATCGAAAATAACTCAAATC	13097784	Bradysia-coprophila-strain-Holo2-chromosome-II,-whole-genome-shotgun-sequence
CM025453.1	3641410	3641821	210	648	AAATTTAGGAACCAACCTTGGAACACCTCACTCATATCGAAAATAACCCAAATCCATCAAAAAAACAGATGGAAATGCCAGAGGAATCAGTCTGAATCCCAAAATTTAAGAACCAACCTCGGAACACCTCACTCATGTCGAAAATAACCAAAATCCATCAAAAAATCCGATAGAAGTTAGGAAATGCCAGAGGAATGATCTATCGTCCCA	13097784	Bradysia-coprophila-strain-Holo2-chromosome-II,-whole-genome-shotgun-sequence
CM025453.1	3641410	3641822	107	612	AAATTTAGGAACCAACCTTGGAACACCTCACTCATGTCGAAAATAACCCAAATCCATCAAAAAATCCGATGAAGTTAGGAAATGCCAGAGGAATCATCTGCATCCCA	13097784	Bradysia-coprophila-strain-Holo2-chromosome-II,-whole-genome-shotgun-sequence
CM025453.1	3656588	3656710	9	204	GATTAAATG	13097784	Bradysia-coprophila-strain-Holo2-chromosome-II,-whole-genome-shotgun-sequence
CM025453.1	3664458	3664697	42	202	TCTCTTTATAATACAGTGGCTAATGGCACCGGGTGCCAATAG	13097784	Bradysia-coprophila-strain-Holo2-chromosome-II,-whole-genome-shotgun-sequence
CM025453.1	3664462	3664698	81	230	TTTATAATTCTGTGGCTAATGGCACCGGTGCCATTAGCCATTAGTATAATAAAGAGACTATTGGCACCAGGTGCCACTAGC	13097784	Bradysia-coprophila-strain-Holo2-chromosome-II,-whole-genome-shotgun-sequence
CM025453.1	3667375	3667490	18	208	TGATTCTCATGATTCCCG	13097784	Bradysia-coprophila-strain-Holo2-chromosome-II,-whole-genome-shotgun-sequence
CM025453.1	3710367	3710500	67	206	TGGGAATTCCTCTGTAAAGCCATTGACACAGCGAACTGGTTCTTGTAACGACATGGAATGACCCAAA	13097784	Bradysia-coprophila-strain-Holo2-chromosome-II,-whole-genome-shotgun-sequence
CM025453.1	3725368	3725700	143	404	AAAACGCTATAGCTCCCAAATTATGAGATTTTATGAAAACCATAAAACACACGTCGACTAAAATCTGAAACTAGTAAATTTGTCTTTTAAACAAACTTTACATATGCCATATTTTCCGAGTTATGGCTGACAAGCTCACACTT	13097784	Bradysia-coprophila-strain-Holo2-chromosome-II,-whole-genome-shotgun-sequence
CM025453.1	3727088	3727706	147	892	ATTTGGGAGCTATGAGCGTTTTAAGTGCGAGCTATGTCAGCCATAACTCGGAAAATATGGCAGATGGAAACCTCGTGTAAAAGACAAAGTTATAGAGTTTCACATTCTAGTCGACACGTGTTTCATGGTTTTCCTAAAAAGTCGACT	13097784	Bradysia-coprophila-strain-Holo2-chromosome-II,-whole-genome-shotgun-sequence
CM025453.1	3727705	3727857	18	220	CGTCAAATTTTCGATTTT	13097784	Bradysia-coprophila-strain-Holo2-chromosome-II,-whole-genome-shotgun-sequence
CM025453.1	3727706	3727855	52	212	GTCAAATTTTCGATTTTGTCAAATTTTCGATTTTCGTCAATTTTCAAATTCA	13097784	Bradysia-coprophila-strain-Holo2-chromosome-II,-whole-genome-shotgun-sequence
CM025453.1	3730355	3730514	42	224	CGTACGGGCGAATAGTGTAGTATTATAAGAATACTATTCGCC	13097784	Bradysia-coprophila-strain-Holo2-chromosome-II,-whole-genome-shotgun-sequence
CM025453.1	3732358	3732691	151	496	TGAGATTACTCAAGTTATCGTATTAACAAAGAACAGAAAAAGCTTCTTTCGAGAACTACCACCAAATGGTTGAACCAATACCACCCAATTTCGAACTTGACCTGAGGATTTCAATACTTCGACGATAAAAAAAAAGTTTTTGAAAACCAGA	13097784	Bradysia-coprophila-strain-Holo2-chromosome-II,-whole-genome-shotgun-sequence
CM025453.1	3769142	3769370	10	200	TGAAAGGAAT	13097784	Bradysia-coprophila-strain-Holo2-chromosome-II,-whole-genome-shotgun-sequence
CM025453.1	3769147	3769374	87	230	GAATTGGAAAGGGAATTAAGAGCAATTAAACGGAATTGACAGGAATATGAAAGAAATTGAAGGAAATAAAGCGAATCGGCAATAGAC	13097784	Bradysia-coprophila-strain-Holo2-chromosome-II,-whole-genome-shotgun-sequence
CM025453.1	3791685	3792269	109	906	TTCCAAGGTTGGTTCCTAAATTTTGGGATGACAGATGATTCCTCTGGCATTACCTAACTTACATCGGTTTTTTTGATGGATTTGGGTTATTTTCGACATAAGTGAGGTG	13097784	Bradysia-coprophila-strain-Holo2-chromosome-II,-whole-genome-shotgun-sequence
CM025453.1	3819434	3819834	49	322	AAAAATGGCCTCGTAGGTCCTGTCGACTGACCCTTGGGAGGCCGTTTTG	13097784	Bradysia-coprophila-strain-Holo2-chromosome-II,-whole-genome-shotgun-sequence
CM025453.1	3819887	3820133	4	296	ATAG	13097784	Bradysia-coprophila-strain-Holo2-chromosome-II,-whole-genome-shotgun-sequence
CM025453.1	3846796	3847115	159	610	TTCATTGCACATAAAAAGCGTTTTAACACGCCGAGCGATCCGGCCCATTGCCCCGGAGCGAAGCGGAGGGCCGCAATGCGAGCCGGGCGCCGGAACGGTGTCGGTAACTTAGGAGTTAATTTTTTTTCTCTCGCATCGTGTCATAAATAGTCTGTGTAA	13097784	Bradysia-coprophila-strain-Holo2-chromosome-II,-whole-genome-shotgun-sequence
CM025453.1	3872797	3872983	38	218	GAAATTTTGAGAAAATTGCAAAAATTTGAGAAAATCGC	13097784	Bradysia-coprophila-strain-Holo2-chromosome-II,-whole-genome-shotgun-sequence
CM025453.1	3872816	3872983	19	222	GCAAAAATTTGAGAAAATC	13097784	Bradysia-coprophila-strain-Holo2-chromosome-II,-whole-genome-shotgun-sequence
CM025453.1	3874682	3874859	93	240	ATTCTCGATTTTCCAAAATTTTCTCGATTTTCTTGAATTTTCTCGAATTTGACAAAATAAAAGAACCGAAAAAATTTCTCATTTTCTGAAGAT	13097784	Bradysia-coprophila-strain-Holo2-chromosome-II,-whole-genome-shotgun-sequence
CM025453.1	3876823	3877043	44	202	GACTATTGGCAGGCGCCTGCCAATAGCATTTTTCCTTTTACAAA	13097784	Bradysia-coprophila-strain-Holo2-chromosome-II,-whole-genome-shotgun-sequence
CM025453.1	3886591	3887188	39	532	TAGATCAGAAAACATTTTCAGTGTATTTTGGGCGAAAAG	13097784	Bradysia-coprophila-strain-Holo2-chromosome-II,-whole-genome-shotgun-sequence
CM025453.1	3886591	3887188	78	854	TAGATCAGAGAACATTTTCAGTGTATTTTGGGCGAAAAGTAGATCAGAAAACATTTTCAGTGTATTTTGGGCGAAAAG	13097784	Bradysia-coprophila-strain-Holo2-chromosome-II,-whole-genome-shotgun-sequence
CM025453.1	3887633	3888363	37	1390	TGACGAATTTCGACGTTTAAATTAATTATTTTCCAAA	13097784	Bradysia-coprophila-strain-Holo2-chromosome-II,-whole-genome-shotgun-sequence
CM025453.1	3889779	3890173	94	484	CTTCGGTAACCTGGCAATATTTCCATGAGGGAGGGTGTGGACATGCGCCCATACTTTCTTTCGTTAAGCGTTGGATTGTCTGTACCGCAGGCAA	13097784	Bradysia-coprophila-strain-Holo2-chromosome-II,-whole-genome-shotgun-sequence
CM025453.1	3903504	3903666	77	214	AGTTTTTCATGAAGAGGGCCAAAAAACAGAGAAAAATCGAAAAACTGCCCTCATTTTCGGCCCGACACATGAAAAAA	13097784	Bradysia-coprophila-strain-Holo2-chromosome-II,-whole-genome-shotgun-sequence
CM025453.1	3954646	3954765	60	234	ATGTAAAATCATCAGAAGTGGCGTGTTCCCGCGTATCTAATAAAATGGCGGTCTGTGTGA	13097784	Bradysia-coprophila-strain-Holo2-chromosome-II,-whole-genome-shotgun-sequence
CM025453.1	3957580	3958163	146	918	TTACCTTCCAAATGAAACAAAAATTACGAAAAACGGATGAAATTTGCTCGAGTTATATGTAAAATACACATAGGGCCCTAGTAGCGGCCTTAGTCCGAGGACCCAAATTTAATTTTTTTTTCAACAACATTCTATTCGGCCTTTGA	13097784	Bradysia-coprophila-strain-Holo2-chromosome-II,-whole-genome-shotgun-sequence
CM025453.1	3957580	3958163	290	914	TTACCTTCCAAATAAAACAAAAATTACAAAAAGCCATAAAATTTTAAGTTATTAGTATAAATACACATAGGGCCTAGTAGCGGCCTCAGTCCAAGGACCCAAATTTATATATTTTTTTTCAACAACATTCTATTCGGCCTTCGATTACCTTCCAAATGAAACAAAAAATACGAAAAACGGATGAAATTTACTCGAGTTATATGTAAAATACACATAGGGCCCTAGTAGCGGCCTTAGTCCGAGGACCCAAATTTAATTTTTTTTTCAACAACATTCTATTCGGCCTTTGA	13097784	Bradysia-coprophila-strain-Holo2-chromosome-II,-whole-genome-shotgun-sequence
CM025453.1	4039926	4041369	292	1860	GTTCTGTGGTTGTTACTGGAGGTTCTGTTGTTGTTTCTGGAGGTTGTGTTGTTGTCACTGATTTCGTACAATCGTATTCACTGGGCCAAACGCAAACGTTTAAACTTGGATCGAAAACCAATGACCCATCATGAGTGGATGGACAATGGATGAGTTCAGCCACTCCATTAGTACATTGATAAAATGACCTGCAATCGTCAGGATTCACCAAATAAGTGTGACCATGACATGGACCAAATGCTTCTGTTGTTGCTTCTACAGTGTTCTGGAGTTTCTGTGGTTGTTTCTGGAG	13097784	Bradysia-coprophila-strain-Holo2-chromosome-II,-whole-genome-shotgun-sequence
CM025453.1	4040480	4041369	318	1236	TTCTGGAGTTTCTGTGGTTGTTCTGGAGGTTCTGTTGTTGTTTCTGGAGGTTCTGTTGTTGTTTCTGGAGGTTGTGTTGTTGTCACTGATTTCGTACAATCGTATTCACTGGGCCAAACGCAAACGTTTAAGCTTGGATCGAAAACCAATGATCCACTATGAGTGGGTGGACAATGGATGAGATAAGTACCCCATCTGCACATTGAAAAAATGAGCCACAATCATCAGGATTCACAAAATAAGTGTGACCATGACATAAACCAAATGCCGTTGCACCTTCCGGAGGTTCTGACGTTATTTCTGGAGTGCTGTGGTTGC	13097784	Bradysia-coprophila-strain-Holo2-chromosome-II,-whole-genome-shotgun-sequence
CM025453.1	4046384	4046862	110	748	TTCCTAAATTTTGGGATGACAGATGATTCCTCTGGCACTTCCTAACTTCCATCGGTATTTTTTGATGGATTTGGGTTATTTTCGACATGAGTGAGGTGTTCCACAGTTGG	13097784	Bradysia-coprophila-strain-Holo2-chromosome-II,-whole-genome-shotgun-sequence
CM025453.1	4049979	4050228	12	342	CAACAATGCCTC	13097784	Bradysia-coprophila-strain-Holo2-chromosome-II,-whole-genome-shotgun-sequence
CM025453.1	4050614	4050946	48	402	GCCCAAAATTCAACAATCTCTTCCATCACAAGGACAACAATACGAGGC	13097784	Bradysia-coprophila-strain-Holo2-chromosome-II,-whole-genome-shotgun-sequence
CM025453.1	4070496	4070648	18	240	TTCTATCACCTCGATCGG	13097784	Bradysia-coprophila-strain-Holo2-chromosome-II,-whole-genome-shotgun-sequence
CM025453.1	4093048	4093347	159	576	CACATAAAAAGCGTTTTAACACGCCGAGCGATCCGGCCCATTGCCCCGGAGCGAAGCGGAGGGCCGCAATGCGAGCCGGGCGCCGGAACGGTGTTGGTAACTTAGGAGTTAATTTTTTTTCTCTCGCATCGTCTAATAATTAGTCTGTGTAATTCATTG	13097784	Bradysia-coprophila-strain-Holo2-chromosome-II,-whole-genome-shotgun-sequence
CM025453.1	4093418	4093664	74	200	TATATTTAGTGATCAAATTCCTATTTTTTGTGATCATTTCTATTTAAATGCTATCATATTTAATGTAACATTGC	13097784	Bradysia-coprophila-strain-Holo2-chromosome-II,-whole-genome-shotgun-sequence
CM025453.1	4097277	4097624	190	520	TTTCTTGAATTTATCGAAAATATATTGCAAAGGCGTGGTCAACAATTTGTTATACACAACCACAATAATGATGAGCGATGGAAGCTAATAGAGATTAGACGAGCGTTCACTTATACAGCAAAACGGTATCTTAATACTGATGAAGTAGTAGAAAACAGCAACAGATTTTCTGAGAGTTCTCGCAACTAGA	13097784	Bradysia-coprophila-strain-Holo2-chromosome-II,-whole-genome-shotgun-sequence
CM025453.1	4125369	4126241	144	1442	AGCGGCCTTAGTCCAAGGGCCCAAATTTGAAACTTTTTTCGCCACATTCTATTCGGTATTCAATTACCTTCCATAAAAAACAAAATCTAGCAAAATCGGATGAGATTTACTCGATTTATGTGCAAAAAACACTTAGGGCCGAGT	13097784	Bradysia-coprophila-strain-Holo2-chromosome-II,-whole-genome-shotgun-sequence
CM025453.1	4125369	4126241	286	1478	AGCGGCCTTAGTCCAAGGGCCCAAATTTGAAACTTTTTTGCCACATTCTATTCGGTATTCAATTATCTCTCAAATAAAACAAAATCTAGCAAAATCGGATGAGATTTACTCGATTTATGTGCAAAAAACACTTAGGGCCGAGTAGCGGCCTTAGTCCAAGGGCCCAAATTGAAACTTTTTTCGCCACGTTCTTTTCGGTATTCAATTACCTTCCATAAAAAACTAAATCTAGCAAAATCGGATGAGATTTACTCGATTTATGTGCAAAAAACACTTAGGGCCGAGT	13097784	Bradysia-coprophila-strain-Holo2-chromosome-II,-whole-genome-shotgun-sequence
CM025453.1	4136274	4137085	301	1056	GTTGAGGATTATTCAAGTTATCGTGCTATCAAGCGACGAGACAAAAATTCTTTTGGGAATATCTTTAAGATCACCGGTCCGTTATAGCCCATCTTCAAACTTAACCTCAGGAATTTAATTCCTCTCGATAAAAAAAAGTTTTGGAAATCCATTGAGAATTACTCGAGTTATCTGTTATCAAGAGACAGACAAAAATTCTTTTGAGAATATCTCAGAGATCCCCAGTCTATTATAGCCCATCTTCGAACTTAACCTAAAGAATTGAATTCCCCGTCAAATAAAAAGAAATATTTGGAAATCA	13097784	Bradysia-coprophila-strain-Holo2-chromosome-II,-whole-genome-shotgun-sequence
CM025453.1	4136352	4137073	152	904	CTTTAAGATCACCGGTCCGTTATAGCCCATCTTCGAACTTAACCTCAGGAATTTAATTCCTCGTCGAATAAAAAAAGTTTTTGGAAATCCGTTGAGAATTACTCAAGTTATCGTGTTATCAAGCGACGAGACAAAAATTCTTTTGAGAATAT	13097784	Bradysia-coprophila-strain-Holo2-chromosome-II,-whole-genome-shotgun-sequence
CM025453.1	4137310	4145243	498	15168	ATTAAAATTGACAAAATTGCCGACCATGAAAATATGTCGTCGATTTATATGCATTTTTATGCATAGGTAAAAAAGACAGAAACACGCAACGCAATATTTTGTCTCACATCAAAGTTCGACTTGCTTGTAAGACAAATATTGCGTTGCGTGTTTCTGTCTTTTTTACCTATGCATAAAAAATGCATATAAATCGACGACATATTTTCGTGGTCGGCAATTTTGTCAATTTTTATCTATATTTTTGCATGACAAAATCAGTTGTTTTTACATTTTTGACTTTTTTTTAAATGTTTGAACTAAAGACGAAATATATTGGCGCAATTATTTAAAAGAAAAATTGTCTTTTTTGAGCTAATCCGCCTACAAAATTCATTAAATGTTAAAATTATATCGATAAGA…	13097784	Bradysia-coprophila-strain-Holo2-chromosome-II,-whole-genome-shotgun-sequence
CM025453.1	4165739	4172666	500	13564	TATTTTCGTGGTCGGCAATTTTGTCAATTTTTATCTATATTTTTGCATGACAAAATCAGTTGTTTTTACATTTTTGACTTTTTTTTAAATGTTTGAACTAAAGACGAAATATATTGGCGCAATTATTTAAAAGAAAAATTGTCTTTTTTGAGCTAATCCGCCTACAAAATTCATTAAATGTTAAAATTATATCGATAAGATCCATTTTGAAAGTGTTGCATTGAATGCAAATAGAATTGAATACAGACGATTCATGGATTACTTCGGGGGAAGAAACAATTTTGGGATCTCGTAAACAAAATTAAAATTGACAAAATTGCCGACCATGAAAATATGTCGTCGATTTATATGCATTTTTTATGCATAGGTAAAAAAGACAGAAACACGCAACGCAATATT…	13097784	Bradysia-coprophila-strain-Holo2-chromosome-II,-whole-genome-shotgun-sequence
CM025453.1	4234622	4234781	86	268	AGAGCGAGAAAACAGAAGACCAGTTATTATAACTTGCCTTGGGGTACTTGTCAAAATATTTGCTTCTCTTTCAACGTGGTACGTTG	13097784	Bradysia-coprophila-strain-Holo2-chromosome-II,-whole-genome-shotgun-sequence
CM025453.1	4331659	4331826	10	238	TTTTGAGAAA	13097784	Bradysia-coprophila-strain-Holo2-chromosome-II,-whole-genome-shotgun-sequence
CM025453.1	4331659	4331826	43	274	TTTTGAGAAATTCTTTGAGAAATATTTGAGAAATTTTGAGAAA	13097784	Bradysia-coprophila-strain-Holo2-chromosome-II,-whole-genome-shotgun-sequence
CM025453.1	4438116	4438982	288	1558	GGTAGTTGGTAGCTTTGGTAGTTGGTAGTTGCGAGCTGGATTGACATTCAAAACTGCAAAGCCACCATGAGCATATCAACACCAGGCAAATAATAATTATTTGTTATCTGATCACCGATAGCTCACAGTTAACATTGCAATTCGAAAATTTGATAGTTGGTAGTTGGACTACCAAGGCTATAATTGACTACCATACGTAATTTTCGGCAGAGATGTTTACTATTCGAGAGCTGCGCACCGACTGACAAAATTATTCTGCCTGCTTGCCTATTTATAAATCGAAAATTT	13097784	Bradysia-coprophila-strain-Holo2-chromosome-II,-whole-genome-shotgun-sequence
CM025453.1	4438833	4439140	129	402	AATTCGATAATTTGGTAGTTGACTACCAAACTGGTAGTTGACTACCATACGTAAAGGTCGGCAGAGATGTTAACTATTCGAGAGCTGCACACCAACTGACAAAATTATTCTGCCTGCTTGCCTATTTAT	13097784	Bradysia-coprophila-strain-Holo2-chromosome-II,-whole-genome-shotgun-sequence
CM025453.1	4464745	4465230	162	960	GTCACGCAGATACAGATACGCGGGTTACACACCACAGTTGATGATAAAATGGCCGATTTCATACAAAAATTCACCTACTCTGATGATTCTCGTCGTCTGGATGATGTGGTGAATTTTTTGTATATGTAAAGTCATCAGAAGTGGTGTGTTCCCGCGTATCTA	13097784	Bradysia-coprophila-strain-Holo2-chromosome-II,-whole-genome-shotgun-sequence
CM025453.1	4518409	4518672	64	224	TAAAAAAGGGAAAAAACCAGTTAATTCAACTGAGCTCGATGGGTGATATGTCAAAATTTCTTAT	13097784	Bradysia-coprophila-strain-Holo2-chromosome-II,-whole-genome-shotgun-sequence
CM025453.1	4547169	4547359	44	292	TGACTATTCGCACGCGCGTGCGAATAGCCATTTCACATTGTATT	13097784	Bradysia-coprophila-strain-Holo2-chromosome-II,-whole-genome-shotgun-sequence
CM025453.1	4553439	4553653	20	282	ACATTGTTGTGTCGAGAACG	13097784	Bradysia-coprophila-strain-Holo2-chromosome-II,-whole-genome-shotgun-sequence
CM025453.1	4650277	4650471	95	272	GTAATAGATTTTATGATCAAACAATAGGGAATAATCTACAAAACTAAAGTACTAGATTTAATAATTTTGTTGTGATACACTTGTCGTTTCTAATT	13097784	Bradysia-coprophila-strain-Holo2-chromosome-II,-whole-genome-shotgun-sequence
CM025453.1	4692208	4693342	28	500	ATATAGTCGATGTACTCGATATACTCGG	13097784	Bradysia-coprophila-strain-Holo2-chromosome-II,-whole-genome-shotgun-sequence
CM025453.1	4692588	4693342	18	590	TATACTCGATATACTCGA	13097784	Bradysia-coprophila-strain-Holo2-chromosome-II,-whole-genome-shotgun-sequence
CM025453.1	4692588	4693343	28	552	TATACTCGATATACTCGGATATAGTCGA	13097784	Bradysia-coprophila-strain-Holo2-chromosome-II,-whole-genome-shotgun-sequence
CM025453.1	4720527	4720873	133	606	CAAGTAGTGCAACGTTAGGAACTGACCTATTCTCACCTCAAAGAAGCTATAAATCCAGTTGGGAATGAAGAAAAATAGACGGAAGTGATGTGGGTGCATGAATTCTAGGATATGGAGGGAGGATGAGCACTGA	13097784	Bradysia-coprophila-strain-Holo2-chromosome-II,-whole-genome-shotgun-sequence
CM025453.1	4736274	4736788	145	768	CTACTAGGGCCCTATGTGTATTTTACATTGAACTCAAGTAAATTTCATCCGTTTTTCGTAATTTTTGTTTCATTTGGAAGGGAATCAAAAGCCGAATAGAATGTTGTTGAAAAAAAATTAAATTTGGGTCCTCGGACTAAGGCCA	13097784	Bradysia-coprophila-strain-Holo2-chromosome-II,-whole-genome-shotgun-sequence
CM025453.1	4740713	4740895	23	320	GAAAACCGAGGTTGACAACACAT	13097784	Bradysia-coprophila-strain-Holo2-chromosome-II,-whole-genome-shotgun-sequence
CM025453.1	4765504	4766312	86	1382	ATCGTAGGTACGTTAACCGATCCTTCCACCAACAATTTTCATTATGGATCATTACCCTACGGCAACAAGTACGTTTTCACCTTGCT	13097784	Bradysia-coprophila-strain-Holo2-chromosome-II,-whole-genome-shotgun-sequence
CM025453.1	4773632	4774471	39	1342	AGCTCGTTTGTATAAAGAGTCGAAAAAAACGGTTATTTT	13097784	Bradysia-coprophila-strain-Holo2-chromosome-II,-whole-genome-shotgun-sequence
CM025453.1	4773640	4774471	117	1358	TTCTATAAAGAGTCGAAAAAAACGGTTATTTTAGCTCGATTCTATAAAGAGTCGAAAAAAACGGTTATTTTAGCTCGTTTGTATAAAGAGTCGAAAAAAACGGTTATTTTAGCTCTA	13097784	Bradysia-coprophila-strain-Holo2-chromosome-II,-whole-genome-shotgun-sequence
CM025453.1	4840270	4840510	87	438	AGAGAAGCAAATACTTTGACAAGTACCCCAAGGCAAGTTATAATAAACTGGTCTTCGGTCCTCTCGCTCTCAACGTACTACGTTCAC	13097784	Bradysia-coprophila-strain-Holo2-chromosome-II,-whole-genome-shotgun-sequence
CM025453.1	4888732	4888901	19	340	TGGTAGTTGACTACCAAAG	13097784	Bradysia-coprophila-strain-Holo2-chromosome-II,-whole-genome-shotgun-sequence
CM025453.1	4910224	4910554	36	202	CTCATTGACGAGCCTTATCTCATTAGCAAGCCTTAT	13097784	Bradysia-coprophila-strain-Holo2-chromosome-II,-whole-genome-shotgun-sequence
CM025453.1	4910234	4910535	54	440	AGCCTTATCTTGTTGGTGAGCCTTATCTTGTTGGTTAGCCTTATCTTGTTGGTT	13097784	Bradysia-coprophila-strain-Holo2-chromosome-II,-whole-genome-shotgun-sequence
CM025453.1	4910272	4910535	18	446	CCTTATCTTGTTGGTTAG	13097784	Bradysia-coprophila-strain-Holo2-chromosome-II,-whole-genome-shotgun-sequence
CM025453.1	4968704	4968833	27	220	CGTTCTCATCCCTGGGTACTAGTACAC	13097784	Bradysia-coprophila-strain-Holo2-chromosome-II,-whole-genome-shotgun-sequence
CM025453.1	5013211	5013506	109	428	GGAACACCTCAACTTATATCGAAAATAACCCAAATCCATCGAAAATCCGATGGAAGTTAGGAAGTGCCAAAGGAATCATCTCTCATCCCAAAATTCAGGAACCAACACC	13097784	Bradysia-coprophila-strain-Holo2-chromosome-II,-whole-genome-shotgun-sequence
CM025453.1	5027450	5027774	147	468	ATTTTGAAGCTATGAGCGTTTTAAGTGCGAACTATAGCACCATGAACTCAGAAAATATGGCAGATAGAAAGTTCGTTTAAAAGACAAAGTTATAGAGTCTCAAATTTCAGTCGACACGTGTTTCAGTATTTTCACCAAAAATCAACC	13097784	Bradysia-coprophila-strain-Holo2-chromosome-II,-whole-genome-shotgun-sequence
CM025453.1	5027773	5027906	36	204	CGTCAAATTTTCGATTTTCGTCAAATTTTTGATTTT	13097784	Bradysia-coprophila-strain-Holo2-chromosome-II,-whole-genome-shotgun-sequence
CM025453.1	5027773	5027906	54	202	CGTAAAATTTTTGATTTTCGTCAAATTTTCGATTTTCGTCAAATTTTCGAATTT	13097784	Bradysia-coprophila-strain-Holo2-chromosome-II,-whole-genome-shotgun-sequence
CM025453.1	5062375	5062587	104	374	TTTATTGATTGAATGTCGTATAACCTCTACATTGCGTGCAGAATGAAACCTTTGCAGAAGCATCTGTAGGATACTGGTCCCAGAATACAGCTACCTGCGGCTAC	13097784	Bradysia-coprophila-strain-Holo2-chromosome-II,-whole-genome-shotgun-sequence
CM025453.1	5063543	5064180	152	1130	CCAGTTATCGTGTTAACAAAGAGCAGAAAAGGCTTCTTCCAAGAACTACTACCAGATGGTTGAACCGATACCACCCATTTTCGAACTTGATCTGAGGATTTCAATACTTCGTCGAATAAAAAAGAGTTTTTGAAAATCGGTTGAACTTTGCT	13097784	Bradysia-coprophila-strain-Holo2-chromosome-II,-whole-genome-shotgun-sequence
CM025453.1	5078932	5079274	67	230	CGATATGATTAATCGATTATCGATAATTTATCGATTGATATTTCGATAATTATTGAATTTTCGATAA	13097784	Bradysia-coprophila-strain-Holo2-chromosome-II,-whole-genome-shotgun-sequence
CM025453.1	5078949	5079274	141	356	ATCGATAATTATCAATTATCGATAATCGATAATTATCGACTGAATTTATCGAAAATCATCAAAAATATCGATATATCGATAATTATAATTTCGATATTTTGATAATTATCAAATTATCGATAACGATATTTCGGTCAGAAA	13097784	Bradysia-coprophila-strain-Holo2-chromosome-II,-whole-genome-shotgun-sequence
CM025453.1	5078950	5079243	46	270	TCGATAATTATCAAAATATCGATAATCGATAATTATCGATTTATTT	13097784	Bradysia-coprophila-strain-Holo2-chromosome-II,-whole-genome-shotgun-sequence
CM025453.1	5099952	5100648	18	706	TGAGGACTGGTGAGACAT	13097784	Bradysia-coprophila-strain-Holo2-chromosome-II,-whole-genome-shotgun-sequence
CM025453.1	5100699	5100908	18	366	AGTCCTCAATGTCTCACC	13097784	Bradysia-coprophila-strain-Holo2-chromosome-II,-whole-genome-shotgun-sequence
CM025453.1	5101352	5102036	104	1258	TGAGGACTATGGTGAGATGTGAGGCCTTTCATGAGACTTTTTGGGTTGCAGATGAGAACTGTAATAAGACATGAGGACTTTTGTGAGATATTTTTTTTTACACA	13097784	Bradysia-coprophila-strain-Holo2-chromosome-II,-whole-genome-shotgun-sequence
CM025453.1	5102172	5103310	52	1678	AAAAATATCTCACAAAAATTCTCAAGCCTCAACGTAGTCCTCATGTCTAACG	13097784	Bradysia-coprophila-strain-Holo2-chromosome-II,-whole-genome-shotgun-sequence
CM025453.1	5104497	5104837	19	642	TTTGGTAGTCAACTACCAC	13097784	Bradysia-coprophila-strain-Holo2-chromosome-II,-whole-genome-shotgun-sequence
CM025453.1	5105592	5106072	23	904	GTAGTCAGTCAACTACCACTTTG	13097784	Bradysia-coprophila-strain-Holo2-chromosome-II,-whole-genome-shotgun-sequence
CM025453.1	5106571	5106697	4	230	GACG	13097784	Bradysia-coprophila-strain-Holo2-chromosome-II,-whole-genome-shotgun-sequence
CM025453.1	5118918	5119695	101	1084	ATTCTGGACTGTCCAACTTTTTTCGCGAGTCTTATTTCTGGACAGTCCAATTTTCTACTTACGAATCTATTTCTGGACAGTCCAATTTTTTTGCGAGTCTA	13097784	Bradysia-coprophila-strain-Holo2-chromosome-II,-whole-genome-shotgun-sequence
CM025453.1	5118919	5119679	34	910	TTCTGGACTGTCCAACTTTTTTCGCGAGTCTTAT	13097784	Bradysia-coprophila-strain-Holo2-chromosome-II,-whole-genome-shotgun-sequence
CM025453.1	5130425	5130863	152	712	CCGTGAGAGAGCCGTTAGAGCGCCGTGAGAGAGCAAACTGTCAAATAAACAAAGAAAAATTGAAAAAATTCAATTTTGTCTCTCACACGGAGTACTTTTTTTGGTAAGAGGAAACTAAGCATTAAGTGCCCATTCCACTAAAAAAAAGTACT	13097784	Bradysia-coprophila-strain-Holo2-chromosome-II,-whole-genome-shotgun-sequence
CM025453.1	5131026	5131189	86	240	AGAGCGAGAAAACAGAAGACCAGTTATTATAACTTGACTTGGGGTACTTGTCAAAATATTTGCTTCTCTTTCAACGTGATACGTTG	13097784	Bradysia-coprophila-strain-Holo2-chromosome-II,-whole-genome-shotgun-sequence
CM025453.1	5131682	5131840	86	254	GAGCGAGAAAACAAAAGACCAGTTATTATAACTTGCCTTGGGGTACTTGTCAAAATATTTGCTTCTCTTTCAACGTGGTACGTTGC	13097784	Bradysia-coprophila-strain-Holo2-chromosome-II,-whole-genome-shotgun-sequence
CM025453.1	5150683	5151120	144	564	CTTGTGGACTCGATAACTCGAGTAATTCTTTACCGATTTTCAAATTTTTTGTTAATCGACGAAGAATGAAAATCATGAGGTTAAGTTCGTAGATGGGCAATATTGAGTAATGAGATGGGAGTAATTCTCAACAGAAGCTTATTC	13097784	Bradysia-coprophila-strain-Holo2-chromosome-II,-whole-genome-shotgun-sequence
CM025453.1	5153405	5153842	144	564	CTTGTGGACTCGATAACTCGAGTAATTCTTTACCGATTTTCAAATTTTTTGTTAATCGACGAAGAATGAAAATCATGAGGTTAAGTTCGTAGATGGGCAATATTGAGTAATGAGATGGGAGTAATTCTCAACAGAAGCTTATTC	13097784	Bradysia-coprophila-strain-Holo2-chromosome-II,-whole-genome-shotgun-sequence
CM025453.1	5157859	5158086	78	216	TGATAGCATAAAATAAGAAATGATCACAAAAAATAAGAATTTGATCACTAAAATAGAGAAATGATCACAACTAACATA	13097784	Bradysia-coprophila-strain-Holo2-chromosome-II,-whole-genome-shotgun-sequence
CM025453.1	5192800	5192982	42	248	GCTAATGGCACCCGGTGCCAATAGTCTCTTTATTATACTGTG	13097784	Bradysia-coprophila-strain-Holo2-chromosome-II,-whole-genome-shotgun-sequence
CM025453.1	5193038	5193506	52	534	ATCCTAGGGAATTCATCCTTTTACGAAATTTAACGTAAAGGCAGTTTGTTCG	13097784	Bradysia-coprophila-strain-Holo2-chromosome-II,-whole-genome-shotgun-sequence
CM025453.1	5228564	5229321	42	468	ATACACGCATTTTGTATCACGAATGCCGGTATCTCAACTGAG	13097784	Bradysia-coprophila-strain-Holo2-chromosome-II,-whole-genome-shotgun-sequence
CM025453.1	5229003	5229398	172	566	GGATACGGATCCCAACTGATATACACGCATTTTGTATCACGGATGCCGGAATCCCAACTGAGATACACGCATTTTGTATCACGAATGCCGGTATCCCAACTGAGATACACGCATTTTGTATCACGAATGCCGGAATACCGACTTAGAAGTGATATTCCTTTTACTTATACCG	13097784	Bradysia-coprophila-strain-Holo2-chromosome-II,-whole-genome-shotgun-sequence
CM025453.1	5229145	5229436	87	288	AGTGTGGATTTTCTTTTACTTATACCGGGATACGCCCAACTGAAATACACGCATTTTGTATCAGGAAGCCGGAATCACAACTTAGAA	13097784	Bradysia-coprophila-strain-Holo2-chromosome-II,-whole-genome-shotgun-sequence
CM025453.1	5230144	5231084	42	852	GTTGGGATACCGGTATCTGTGATACAAAATGCGTGTATCTCA	13097784	Bradysia-coprophila-strain-Holo2-chromosome-II,-whole-genome-shotgun-sequence
CM025453.1	5230170	5231084	133	708	GAAAATGCCACTTTCTAGTTGGGATACCGGCATCACTGATACAAAATGCGTGTATCTCAGTTGGGATACCGGTATCCCTGATACAAAATGCGTGTATCTCAATTGGGATACCGGCATCCCGGTACAATAAAAG	13097784	Bradysia-coprophila-strain-Holo2-chromosome-II,-whole-genome-shotgun-sequence
CM025453.1	5230320	5230941	187	744	TCTAGTTCGGGATACCGGTATCACTGATACAAAATGCGTGTATCTCAGTTGGGATACCGGCATCCGTGATACAAAAAAAGTGAAAATCACAATTTCTATTCGGGATACCGGTATCAATGATACAAAATGCGTATATCTCAGTTGGGATACCGGTATCCCGGTATAAATAAAAGGAAAATCCACACTT	13097784	Bradysia-coprophila-strain-Holo2-chromosome-II,-whole-genome-shotgun-sequence
CM025453.1	5230404	5230940	94	628	TCTAGTTCGGGATACCGGTATCACTGATACAAAATGCGTGTATCTCAGTTGGGATACCGGCATCCCGGTACAAATAAAAGGAAAATCCACACTT	13097784	Bradysia-coprophila-strain-Holo2-chromosome-II,-whole-genome-shotgun-sequence
CM025453.1	5235507	5235642	65	220	AATAGTCTAAATACAATGTGAAATGGCTATTCGCACGCGCGTCCGAATAGTCAAATCCAATATGA	13097784	Bradysia-coprophila-strain-Holo2-chromosome-II,-whole-genome-shotgun-sequence
CM025453.1	5265287	5265682	19	482	ACAGAGCTTTGGGTCAATG	13097784	Bradysia-coprophila-strain-Holo2-chromosome-II,-whole-genome-shotgun-sequence
CM025453.1	5395233	5395392	86	236	TGAAAGAGAAGAAAATACTTTGACAAGTACCCCAAGGCAAGCTAAAATAACTAGTCTTAGGTCCTCTCGCTCTCAACGTACCACGT	13097784	Bradysia-coprophila-strain-Holo2-chromosome-II,-whole-genome-shotgun-sequence
CM025453.1	5405269	5405405	61	202	GGACGATAATATCGTTTTTAATTAATTTATAAATAAAAATTTGAGACGATAATATCGTCCA	13097784	Bradysia-coprophila-strain-Holo2-chromosome-II,-whole-genome-shotgun-sequence
CM025453.1	5405849	5406085	39	224	TAAACGATAATATCGTCCAGGACGATATTATCGTTTTTT	13097784	Bradysia-coprophila-strain-Holo2-chromosome-II,-whole-genome-shotgun-sequence
CM025453.1	5409344	5409946	198	974	GAAGCATGAAATAGTTATTTGTGTACCTGTTTTGGACGATTGATTTTAGGCAATTTCGCGGATTGTAGGCCGAACGAAGTGAGGCTTACAAGCGAAAGTGCCTTAAATCAACCGTCCCAAACAGGTGCACATGTAAGTTTTCATGCAGAGGGCCGGAAACCCGAGAAAATTCGAAAAATTGCCCTCATTTTCGGCCCC	13097784	Bradysia-coprophila-strain-Holo2-chromosome-II,-whole-genome-shotgun-sequence
CM025453.1	5523789	5523935	44	202	AGATGCTATTGGCAGGCGCCTGCCAATAACCTGTGTAAAAGGAG	13097784	Bradysia-coprophila-strain-Holo2-chromosome-II,-whole-genome-shotgun-sequence
CM025453.1	5554364	5554751	198	560	AATAGTCATTTGTGTACCTGTTTTGGACGACTGATTTTAGGCAATTTCGAGAGTTGTAGCCCGAACGAAGTGAGGACTACAAGCGAAAGTGCCTAAAATCAACCGTCCAAAACAGATACACAAAAAAATGTTCATACAAGGGGCCGAAAACCAGAGAAAAATCGAAAAACTGCCCACATTTTCGGCCCCGACATATTA	13097784	Bradysia-coprophila-strain-Holo2-chromosome-II,-whole-genome-shotgun-sequence
CM025453.1	5583288	5583535	36	330	CAGCATCATAGAGGACAAGGAGGACAGGGCAAACAA	13097784	Bradysia-coprophila-strain-Holo2-chromosome-II,-whole-genome-shotgun-sequence
CM025453.1	5583288	5583535	71	386	CAGCATCATAGAGGACAAGGAGGACAGGCAAAGAACAGCATCATAGAGGCCAAATAGGACAGGGCACACAA	13097784	Bradysia-coprophila-strain-Holo2-chromosome-II,-whole-genome-shotgun-sequence
CM025453.1	5617678	5617866	75	348	ACGTTGCATATATGCAGCGTTACAATAGTTCCACTTTTTTAGTTCCACTTTCCTTCTACGAGTGGAACTATTGTA	13097784	Bradysia-coprophila-strain-Holo2-chromosome-II,-whole-genome-shotgun-sequence
CM025453.1	5628446	5628683	43	278	ATTCGCACGCGCGTCCGAATAGCCTACAACCGTAAGAATGACT	13097784	Bradysia-coprophila-strain-Holo2-chromosome-II,-whole-genome-shotgun-sequence
CM025453.1	5628446	5628683	83	272	ATTCGCACGCGCGTCCGAATAGTCACAACGTAAGAATGACTATTCGCACGCGCGTCCGAATAGCCACAACAGTAACAATGACT	13097784	Bradysia-coprophila-strain-Holo2-chromosome-II,-whole-genome-shotgun-sequence
CM025453.1	5672766	5674042	444	2034	GAATTTAATTCCCCGTCAAATAAAAAAAAGTTTTTGGAAATCCGCCGAAAACTACTCGAGTTATCGTGTTATCAAGGGACGAGACAAAAATTCTTTTGGGAATATCTCTAAGAACACCCGACCGTAATAGCCCATCTTCGAACTTAACCTCATTAATTCAATTCCCCGTCGATTAAAAAAAAGTTTTTGGAAATCCGTTGAAAGTTACTCAAGTTATCGTGTTATTAAGGACGAGACAAAAATTCTTTTGGGAATATCTCTAAGAACACCCGACCGTAATAGCCCATCTTCGAACTTAACCTCAGCAATTTAATTCCCCGTCGATTAAAAAAAAGTTTTTGGAAATCCGTCGAAAGCTACTCGAGTTATCGTGGAATTAAGCGACCAGACAAAAATTCT…	13097784	Bradysia-coprophila-strain-Holo2-chromosome-II,-whole-genome-shotgun-sequence
CM025453.1	5672766	5674052	304	1908	GAATTCAATTCCCCGTCGATTAAAAAAAAGTTTTTGGAAATCCGTCGAAAACTACTCGAGTTATCGTGTTATCAAGCGACCAGACAAAAATTCTCTTGAGAATATCTCTAAGAACACCCGACCGTTAGCCCATCTTCGAACTTAACCTGAGGAATTTAATTCCCCGTCGATTAAAAAAAAGTTTTTGGAAATCCGTCGAAAACTACTCAAGTTATCGTGTTATCAAGGGACGAGACAAAAATTCTTTTGGGAATATCTCTAAGAACACCCGACCGTAATAGCCCATCTTCGAACTTAACCTCAG	13097784	Bradysia-coprophila-strain-Holo2-chromosome-II,-whole-genome-shotgun-sequence
CM025453.1	5673189	5674049	153	1466	CATCTTCGAACTTAACCTCAGGAATTCAATTCCCCGTCGATTAAAAAAAAGTTTTTGGAAATCCGTCGAAAACTACTCGAGTTATCGTGTTATCAAGGGACGAGACAAAAATTCTTTTGGGAATATCTCTAAGAACACCCGACCGTAATAGCC	13097784	Bradysia-coprophila-strain-Holo2-chromosome-II,-whole-genome-shotgun-sequence
CM025453.1	5701419	5701551	66	212	ACTACAACTCCCAAATTCAAAAGAAAAAATTGAGAAGACTTATGAATCAAATTCGGCACCAGTAGA	13097784	Bradysia-coprophila-strain-Holo2-chromosome-II,-whole-genome-shotgun-sequence
CM025453.1	5759513	5759658	79	280	TTCTTCGTCAGGGCTTTTACTTCGTTCCATGTTTTTCCTGTTCTTATGTGTCTTATGTTATTGCGGATCCTTCCGAAGC	13097784	Bradysia-coprophila-strain-Holo2-chromosome-II,-whole-genome-shotgun-sequence
CM025453.1	5787454	5787881	104	468	TTTTTTAGTCAGCAAATTTATTTATTTGAAGCAGCAAATTTAATTACTTTTGTCAGCAAATTTATTTTTTTGTCATCAGCAAAATTAATTGTTTATTTTAGCTA	13097784	Bradysia-coprophila-strain-Holo2-chromosome-II,-whole-genome-shotgun-sequence
CM025453.1	5787454	5787881	209	522	TTTTTTAGTCAGCAAAATTATTCTTTTTATGCAGCAAAATTAATACTTTTATCAACAAATTTATTCTATTAGTTCAGCAAATTAATTGCTATTGTGACCAAATTTATTCTTCAACAGCAAATTTATTGATTTGAAGCAGCAAATTTAATCTTATTTTGTCAGCACATTTATTTCTTGTCATAAGCAAAATTAAATATTTATTTTAGCTA	13097784	Bradysia-coprophila-strain-Holo2-chromosome-II,-whole-genome-shotgun-sequence
CM025453.1	5788576	5788981	20	252	AAAAGAATAAATTTGCTGAC	13097784	Bradysia-coprophila-strain-Holo2-chromosome-II,-whole-genome-shotgun-sequence
CM025453.1	5824008	5824154	61	238	AAAGTAAATTAGAGTAAATACGGATAAGTATGATAATCAGAAAAAAGTACCATTTCCTGGT	13097784	Bradysia-coprophila-strain-Holo2-chromosome-II,-whole-genome-shotgun-sequence
CM025453.1	5849669	5849865	18	292	ATGGAAAACATGTTTCGA	13097784	Bradysia-coprophila-strain-Holo2-chromosome-II,-whole-genome-shotgun-sequence
CM025453.1	5864677	5864865	52	214	GGTGTTATGTTCGATGCTAGTGAATCTATCCTTTTACGAAAGGTAACAAAAA	13097784	Bradysia-coprophila-strain-Holo2-chromosome-II,-whole-genome-shotgun-sequence
CM025453.1	5864677	5864891	105	254	GGTGATTATGCTCGATCCTAGGAAATCTATCCCTTTACGAAAGGCAACACAAAGACGTTATGTTCGATGCTAGTGAATAGATCCTTATGCAAAAAGTAACAAAAA	13097784	Bradysia-coprophila-strain-Holo2-chromosome-II,-whole-genome-shotgun-sequence
CM025453.1	5875026	5875284	11	518	TATACAGCCTA	13097784	Bradysia-coprophila-strain-Holo2-chromosome-II,-whole-genome-shotgun-sequence
CM025453.1	5892839	5893269	205	546	TAAAATATATTATGCACCTATTGCCAAGACTGGTATTTTGACGTATATGACATTATGGCCCTAGCCGAAGGCGTGGGTCATAATGCCTACACGTCAAAATAACAATCTGGCAATAGGAGCATATCATATTTTATCTGTCGAGAACGATAATATCGAGATAAACCCCCTAGGAAGTGATAAGCTCGAGATATCTGTTCTAGACAGA	13097784	Bradysia-coprophila-strain-Holo2-chromosome-II,-whole-genome-shotgun-sequence
CM025453.1	5920698	5920829	42	216	AAATCTCGTTAAGTTTTTGTGAAATTTCGTTAAATTTTTGGG	13097784	Bradysia-coprophila-strain-Holo2-chromosome-II,-whole-genome-shotgun-sequence
CM025453.1	5920698	5920834	62	214	AAACTCGTTAAATTTTTGTGAAATTTCGTTAAATTTTTGGGAAATCTCGTTAAATGTTTGGG	13097784	Bradysia-coprophila-strain-Holo2-chromosome-II,-whole-genome-shotgun-sequence
CM025453.1	5932839	5933741	109	1140	CATCAAAAAATCCGATGGAAGTTAGGAAGTGCCAGAGGAATCATCTGTCATCCCAAAATTTAGGAACCAACCTTGGAACACCTCACTCATGTCGAAAATAACCCAAATC	13097784	Bradysia-coprophila-strain-Holo2-chromosome-II,-whole-genome-shotgun-sequence
CM025453.1	5932839	5933741	220	1140	CATCAAAAAAATCAGATGGAAGTTAGGAAGTGCCAGAAGAATCAATCTGTCATCCCAAAATTTAGAAACCAACCTTGGAACACCTCACTCATGTCGAAAATAACCCAAATCCATCAAAAAATCCGATGGAAGTTAGGAAGTGCCAGAGAAATCATCTGTCATCTCAAAATTTAGGAACCAACCTTGGAACACCTCACTCATATCGAAAATAACCCAAATC	13097784	Bradysia-coprophila-strain-Holo2-chromosome-II,-whole-genome-shotgun-sequence
CM025453.1	5969235	5969452	19	314	ATTTTCACAAATTTCATAA	13097784	Bradysia-coprophila-strain-Holo2-chromosome-II,-whole-genome-shotgun-sequence
CM025453.1	6000969	6001150	4	340	ACGG	13097784	Bradysia-coprophila-strain-Holo2-chromosome-II,-whole-genome-shotgun-sequence
CM025453.1	6026690	6027403	19	844	TCCTCGAATATAGTCGATG	13097784	Bradysia-coprophila-strain-Holo2-chromosome-II,-whole-genome-shotgun-sequence
CM025453.1	6031054	6031335	63	304	ACGGAATTTAATTTCGAAGTGCAATAGCAGAATTCAATTTCGTATGCCAGGGAAACGTCACGC	13097784	Bradysia-coprophila-strain-Holo2-chromosome-II,-whole-genome-shotgun-sequence
CM025453.1	6031072	6031335	124	366	TGCAATGGCAGAATTCAATTTCGCATGCCAGGGAAACGTACACGCACGGAATTTAATTTCGAAACGTGCTAGCAGAATTAAATTTCGTATGCTAGGGAAACGCAAACGAAGCTAATTTCGAGAG	13097784	Bradysia-coprophila-strain-Holo2-chromosome-II,-whole-genome-shotgun-sequence
CM025453.1	6073434	6075049	18	1090	CTCAGCTTTGGAGAGCAA	13097784	Bradysia-coprophila-strain-Holo2-chromosome-II,-whole-genome-shotgun-sequence
CM025453.1	6073435	6075105	269	1782	TCAGCTTTGGAGAACAACTCAGCTTTGAAGAGCAACTCAGCTTTGAAGAGCAGCTCAGCTTTGAAGAGCAGCTCAGCTTTGAAGAGCCGCTCAGCTTCAAAGAAAATCTCAGTTTTCGGAGGTCCTCGCAGCTTTAGAGAAGAATTCAGTTTCGGATAACATTCAGTTGTGGAGAACATCAAGATTTAGGGAACAACTCAACTGTGGAGAACAACTCAGCTGCAGAGAACAACTCAGCTGTGGAGAACAACTCAGCTTTAGAGAGCAAC	13097784	Bradysia-coprophila-strain-Holo2-chromosome-II,-whole-genome-shotgun-sequence
CM025453.1	6094243	6094551	18	220	AATTATCGATAATTCGAT	13097784	Bradysia-coprophila-strain-Holo2-chromosome-II,-whole-genome-shotgun-sequence
CM025453.1	6126996	6127185	87	334	ATGGAAGTGAATCGAACAACAATCTCGAACAGAATGAATCAACAACTGAGAAGAGCGGTAGTCAAGACGACCAAACACAGAAAAATG	13097784	Bradysia-coprophila-strain-Holo2-chromosome-II,-whole-genome-shotgun-sequence
CM025453.1	6166609	6166810	81	226	TATTTCCATTTTATAATATTTATCTCCACTTTAATGTTTTTTAACTCCATTTTAATTAATTTATCTCTTTTATAAATTAAA	13097784	Bradysia-coprophila-strain-Holo2-chromosome-II,-whole-genome-shotgun-sequence
CM025453.1	6177328	6177665	17	246	TCGAGAGTTTCTAATCC	13097784	Bradysia-coprophila-strain-Holo2-chromosome-II,-whole-genome-shotgun-sequence
CM025453.1	6199775	6200040	96	242	TTTCGTGCGATTTAAAGGACTTTCTCCTCCCACAAATGTAATGTTAGGGCATTTCGTGCGATCCTACGAACTTAATCTTTCTACAAAAAAAAAACA	13097784	Bradysia-coprophila-strain-Holo2-chromosome-II,-whole-genome-shotgun-sequence
CM025453.1	6211299	6211431	36	218	CTAATCGCAGAATCTGCGAATAGTCTTTCCTGGTGA	13097784	Bradysia-coprophila-strain-Holo2-chromosome-II,-whole-genome-shotgun-sequence
CM025453.1	6211299	6211453	72	216	CTATTCGCAGAATCTGCGAATAGTCTTTCCTGATGACTAATCGCACAATCTGCGAATAGTGCCCCAAGAACA	13097784	Bradysia-coprophila-strain-Holo2-chromosome-II,-whole-genome-shotgun-sequence
CM025453.1	6212143	6212338	36	352	TTCTGCGATTAGTCACCAGGAAACACTATTCGCAGA	13097784	Bradysia-coprophila-strain-Holo2-chromosome-II,-whole-genome-shotgun-sequence
CM025453.1	6215661	6215773	49	204	TTCGTACGGGTCTAACAAACGTATGCGTAAACCTATAAGACCCCAGTAC	13097784	Bradysia-coprophila-strain-Holo2-chromosome-II,-whole-genome-shotgun-sequence
CM025453.1	6238661	6238861	48	232	CACCACTCCATATAGCCATTTCTACATTTCCATGTATTTTGGCTAACT	13097784	Bradysia-coprophila-strain-Holo2-chromosome-II,-whole-genome-shotgun-sequence
CM025453.1	6238661	6238861	97	266	CACCACTCCATATAGCCATTTTATGTATACCATGTATTTTCGCTAACTCACCACTCCATATAGCCATTTCTAACAAATCCATGTACTTTGGCTAACT	13097784	Bradysia-coprophila-strain-Holo2-chromosome-II,-whole-genome-shotgun-sequence
CM025453.1	6357774	6357898	59	214	AACGTATTTAGTCCTTAAGTCCAATTATGTATTGCTACGATAGTCTAATGCAGGCACCT	13097784	Bradysia-coprophila-strain-Holo2-chromosome-II,-whole-genome-shotgun-sequence
CM025453.1	6375604	6375826	18	356	TCGTGATTCATATGGTTC	13097784	Bradysia-coprophila-strain-Holo2-chromosome-II,-whole-genome-shotgun-sequence
CM025453.1	6406971	6407273	147	518	AGGGCCCTAGTAGTCGGCCTCAGTCCAAGGACCCAAATTTAAAAAATTTTTCAACGACATTCTATTCGGCCTTTGATTACCTCCCAAATCAAACAAAAATTACGAAAAACGAATGAAATTTACTCGAGCTATATGTAAAATACACAT	13097784	Bradysia-coprophila-strain-Holo2-chromosome-II,-whole-genome-shotgun-sequence
CM025453.1	6418496	6418672	93	228	TGTCTTTTGAAGTAATCGTTACGAAATTCTTGAAAAAAATTCTAGCGAAAGATATCATTTTACGACTTTTTGGCAACTACTTCGTCGGGAAGT	13097784	Bradysia-coprophila-strain-Holo2-chromosome-II,-whole-genome-shotgun-sequence
CM025453.1	6425417	6425653	105	298	AGCTCCTTATGTTCCATGTTGTAAAAAGAAGCATAAACTCCTTATGTTCGATGTTATAAAAGGGAGCATAAACTTCTTAAGTTCCATGATGTAAAACGAAGCATA	13097784	Bradysia-coprophila-strain-Holo2-chromosome-II,-whole-genome-shotgun-sequence
CM025453.1	6425419	6425653	35	266	CTCTTTATGTTTCATGTTGTAAAAGGGAGCATAAA	13097784	Bradysia-coprophila-strain-Holo2-chromosome-II,-whole-genome-shotgun-sequence
CM025453.1	6443806	6444297	134	494	AACGTTCGGGCATCCATTTAAGCAATTATCATCTCCAGGCTTGCAACAGAGTCCACAACCGCATAAATGTTGGTTACTAGCACAAACGGGAACTGGTTATTGTCACAACAAACTGGTTGATAAAGCAAACAATT	13097784	Bradysia-coprophila-strain-Holo2-chromosome-II,-whole-genome-shotgun-sequence
CM025453.1	6486543	6486863	20	540	TTTCTTGAACGATAATATCG	13097784	Bradysia-coprophila-strain-Holo2-chromosome-II,-whole-genome-shotgun-sequence
CM025453.1	6536941	6537163	71	424	ACAAATTTTGCTGTTTTCACATCATCACTGATATATTTGTCTTATTTCATCTAGAGTAAAGGATTTCGGGA	13097784	Bradysia-coprophila-strain-Holo2-chromosome-II,-whole-genome-shotgun-sequence
CM025453.1	6541592	6541936	131	536	ATATGCCCCTCTGTTCTACTCGTAAAACTCTGAGACTTTGCCGAAGAAAGTAACTCTCTATTCACACAATTCAAGAAATAACTATAAAACCCTAATTGACCCACCCATTTCCAACTTTCGACATTTTTCAC	13097784	Bradysia-coprophila-strain-Holo2-chromosome-II,-whole-genome-shotgun-sequence
CM025453.1	6585483	6585769	9	212	GAGAAATTC	13097784	Bradysia-coprophila-strain-Holo2-chromosome-II,-whole-genome-shotgun-sequence
CM025453.1	6592221	6592428	105	348	CGACTTCTTAGGGAAACCATGAAACACGTATCGACTAGAATCTAAAACTCTATAAATTTGTCTTTTAAACGAACTTTCTATCGGCCATATTTTCCGAGTTATGAT	13097784	Bradysia-coprophila-strain-Holo2-chromosome-II,-whole-genome-shotgun-sequence
CM025453.1	6664684	6664828	38	220	AATTTGAAAAAATTGAAAAAATTAGAGAAAATTAAGAA	13097784	Bradysia-coprophila-strain-Holo2-chromosome-II,-whole-genome-shotgun-sequence
CM025453.1	6684192	6684637	218	770	TCTGTTTAAATTTATACGTCAGAGAGATTTTTCCTCCTTTGTTACGATCTGTCAGTTTTTATATTTTGCGATTTAGTATGCAAATGAAAACTAAAATTGAGATATATTTGCTGCTTTAAGTGGTTTTTCACATTTTTTTGGACCAAAATGTTTTAAAATGTGTTTGGAATCGATTAACATTAACAAAATAATAAAATAGAAAAAATATTGTCACACAA	13097784	Bradysia-coprophila-strain-Holo2-chromosome-II,-whole-genome-shotgun-sequence
CM025453.1	6717845	6718087	122	380	GTTTTTAGATTTATCTCCGAATGTATGGCAGATGGAACATTCGTGTCTTCGGCAAAGTCTCAGAGTTGTGAGAGTAGAATACGGGCGAAATGACCAAAACTGGAAAAGTGTCTCAATTTTAT	13097784	Bradysia-coprophila-strain-Holo2-chromosome-II,-whole-genome-shotgun-sequence
CM025453.1	6737733	6738330	18	972	AATGACAGTTGGTCAATA	13097784	Bradysia-coprophila-strain-Holo2-chromosome-II,-whole-genome-shotgun-sequence
CM025453.1	6752485	6752671	78	214	ATGTTCAGTAAATATTCGGCAAATTTCATAAAAATGTTCAGTAAATTTCCGTACAGAATTTAACTAAATTTACGGATC	13097784	Bradysia-coprophila-strain-Holo2-chromosome-II,-whole-genome-shotgun-sequence
CM025453.1	6778258	6778565	19	510	CACTCTCTAATCACACTGA	13097784	Bradysia-coprophila-strain-Holo2-chromosome-II,-whole-genome-shotgun-sequence
CM025453.1	6802156	6802547	142	536	AAATCGTCATAATTGAGATTGTCAGAGGTCAGTTCCTATGTGTTGGGCACTCTTCACATCAGAAATTGATAACTGCATCTTCCTAGTTCTAGAACCTAGAATTCAACGAACTTCCATCCAACTTTTTGCTATATTTCATGAA	13097784	Bradysia-coprophila-strain-Holo2-chromosome-II,-whole-genome-shotgun-sequence
CM025453.1	6802619	6802943	142	404	ATGAAAACTCGTTGAATCTCTAGGTTCTAGAACTAGGAAGATGCAGGTATCAATTTATGAGGTGAAGAGTGCCCAACAAGCAGGAACTGACCTCTGACAATCTCAATAATGACGATTTTTCAGGAAATACACAAAAAGTGAG	13097784	Bradysia-coprophila-strain-Holo2-chromosome-II,-whole-genome-shotgun-sequence
CM025453.1	6808052	6808233	27	286	GGATACTGTCCAATGCCACCAGCACTT	13097784	Bradysia-coprophila-strain-Holo2-chromosome-II,-whole-genome-shotgun-sequence
CM025453.1	6809935	6810242	104	570	GATCAAAAATCGAAAACACGTCCTTTTTTGACTGAAATTTCTCCAGGTACACGAACTGTACAAGGTCGTGTGCGGTGTCAAAAGGTAATTTTTCAGAGAAAACA	13097784	Bradysia-coprophila-strain-Holo2-chromosome-II,-whole-genome-shotgun-sequence
CM025453.1	6815297	6816124	20	1034	GTCTATTGACGGCAATTGGT	13097784	Bradysia-coprophila-strain-Holo2-chromosome-II,-whole-genome-shotgun-sequence
CM025453.1	6881618	6883287	22	1788	TATCCATATAATATCCGTATAT	13097784	Bradysia-coprophila-strain-Holo2-chromosome-II,-whole-genome-shotgun-sequence
CM025453.1	6881618	6883287	66	1976	TATCCATATAATATCTGTATATTATCCAGATAATATCTGTATATTATCCAGATAATATCCGTATAT	13097784	Bradysia-coprophila-strain-Holo2-chromosome-II,-whole-genome-shotgun-sequence
CM025453.1	6881799	6883237	10	252	TATAAATACG	13097784	Bradysia-coprophila-strain-Holo2-chromosome-II,-whole-genome-shotgun-sequence
CM025453.1	6893723	6893873	15	290	ACCTAAAGTTACCAG	13097784	Bradysia-coprophila-strain-Holo2-chromosome-II,-whole-genome-shotgun-sequence
CM025453.1	6899251	6899610	152	630	TTTTTGAAAATCGGTTGAGATTTACTCAAGTTATCGTGTTAACAAAGAGCAGAAAAGGCTTCTTTCGAGAACTACTCCCAGATGGTTGAACCGATACCACCCATGTTCGAACTTGACCTGAGGACTTAAATACTTCGTCGAATAAAAAAAAA	13097784	Bradysia-coprophila-strain-Holo2-chromosome-II,-whole-genome-shotgun-sequence
CM025453.1	6906437	6907171	109	1108	TTTTCGATGGATTTGGGTTATTTTCGACATGAGTGATGTGTTCCAAGGTTGGTTCCTAAATTTTGGGATGAGAGATGATTCCTCTGGCACTTCCTAACTTCCATCGGAT	13097784	Bradysia-coprophila-strain-Holo2-chromosome-II,-whole-genome-shotgun-sequence
CM025453.1	6913106	6914831	22	1382	AATTTGAGCCAAATTTGAGCTA	13097784	Bradysia-coprophila-strain-Holo2-chromosome-II,-whole-genome-shotgun-sequence
CM025453.1	6913269	6914830	66	2092	AGTTAAATTTGAACCAAATTTCAGTTAAATTTGAACCAAATTTCAGTTAAATTTGAACCAAATTTC	13097784	Bradysia-coprophila-strain-Holo2-chromosome-II,-whole-genome-shotgun-sequence
CM025453.1	6913269	6914830	88	2092	AGTTAAATTTGAACCAAATTTCAGTTAAATTTGAACCAAATTTCAGTTAAATTTGAACCAAATTTCAGTTAAATTTGAACCAAATTTC	13097784	Bradysia-coprophila-strain-Holo2-chromosome-II,-whole-genome-shotgun-sequence
CM025453.1	6920407	6921240	186	1506	TTTGTATCAAGGATACCGGTATCCTTAGAAAGTGTGGATTTTCCTTTTACAAAACGTTAGGATACCGGTATCCCAACTGAGATACACGTATTTTGTATCAAGGATACCGGTATCCCGACATAGAAAGTGTGGATTTTCCTTTTACAAAACGTTAGGATACCGGTATCCCAACTGAGATACACGTAT	13097784	Bradysia-coprophila-strain-Holo2-chromosome-II,-whole-genome-shotgun-sequence
CM025453.1	6920407	6921240	279	1470	TTTGTATCAAGGATACCGGTATCCTTAGAAAGTGTGGATTTTCCTTTTACAAAACGTTAGGATACCGGTATCCCAACTGAGATACACGTATTTTGTATCAAGGATACCGGTATCCACATAGAAAGTGTGGATTTTCCTTTTACAAAACGTTAGGATACCGGTATCCCAACTGAGATACACGTATTTTGTATCAAGGATACCGGTATCCCGACATAGAAAGTGTGGATTTTCCTTTTACAAAACGTTAGGATACCGGTATCCCAACTGAGATACACGTAT	13097784	Bradysia-coprophila-strain-Holo2-chromosome-II,-whole-genome-shotgun-sequence
CM025453.1	6920407	6921240	95	1472	TTTGTATCAAGGATACCGGTATCCCGACATAGAAAGTGTGGATTTTCCTTTTACAAAACGTTAGGATACCGGTATCCCAACTGAGATACACGTAT	13097784	Bradysia-coprophila-strain-Holo2-chromosome-II,-whole-genome-shotgun-sequence
CM025453.1	6927684	6927869	51	272	TTACGTTACATTTCGTAAAAGGACGAATTCCTCAGTATCGAACAAACCGCT	13097784	Bradysia-coprophila-strain-Holo2-chromosome-II,-whole-genome-shotgun-sequence
CM025453.1	6927684	6927887	104	324	TTACGCTACATTTCGTAAAAGGATGAATTCCCCAGTATCGAACAACCCGCATTTACGTTAAATTTCGTAAAAGGACGAATTCCCTAATGATGAAACAAACTACT	13097784	Bradysia-coprophila-strain-Holo2-chromosome-II,-whole-genome-shotgun-sequence
CM025453.1	6942961	6943611	18	920	AATTCGAAAATTTGACGA	13097784	Bradysia-coprophila-strain-Holo2-chromosome-II,-whole-genome-shotgun-sequence
CM025453.1	6942969	6943611	46	766	AATTTGACAAAATTCGAAAATTTGACGAAATTCGAAAATTTGACGA	13097784	Bradysia-coprophila-strain-Holo2-chromosome-II,-whole-genome-shotgun-sequence
CM025453.1	6943592	6943893	132	492	AAACTCTGAGACTTTGCCGAAGAAAGTAAATCTCTATCTGCCACCATTCAAGAAATACCTCCAAAACCACAATTGACCCACCCATTTCCAACTTTCGACATTTTTCACAAATGCCAATCTGTTCTACTCGTA	13097784	Bradysia-coprophila-strain-Holo2-chromosome-II,-whole-genome-shotgun-sequence
CM025453.1	7025406	7025553	77	218	TACTAAAAGTGTGTGGATGTGTACTAAAAGAGTCGAAATGTGTACTAAAAGTCGTCGGAATTGTACTAAAACTTTTA	13097784	Bradysia-coprophila-strain-Holo2-chromosome-II,-whole-genome-shotgun-sequence
CM025453.1	7029562	7029814	107	288	GTACAAATTTCCTAACAATTGGTGTTTCGACAAAATCAACATCAATCTCCTTGCACAAACTAGCCAGACAATTGGGCGTCTCGTAAGAAGCAACCTGAATCTTCCTT	13097784	Bradysia-coprophila-strain-Holo2-chromosome-II,-whole-genome-shotgun-sequence
CM025453.1	7029564	7029797	55	220	ACAAACTAGCCTAACAATTGGGCGTCTCGTCAGAATCAACTTCAATCTTCCTTGC	13097784	Bradysia-coprophila-strain-Holo2-chromosome-II,-whole-genome-shotgun-sequence
CM025453.1	7041133	7041563	210	840	TAATAGTATTTCACATGACTAGGGATAAAAAGATGAAAAGTAGAGTTTACGTGTGAATTTTGTTGATCCGAGGCGAAGCCGAGGTCAATAAACACACGAAAACGAGACTTTTCACTTTTATCCCGAGTTATGTAATGGATTTTACATGCTGAGGGCATCGAAAGACGTGCTTCAAACATGAAAAGCACAGTTTTCGACGCATGTAGCATG	13097784	Bradysia-coprophila-strain-Holo2-chromosome-II,-whole-genome-shotgun-sequence
CM025453.1	7090074	7090666	145	1014	AGGGCCCTAGTAGTGGCCTTAGTCCAAGGACCCAAATTTAATTTTTTTTCAACAACATTCTATTCGGCATTCGATTACCTTCCAAATGAAACAAAAATTACGAAAAACGAATGAAATTTACTCGAGTTATATGTAAAATACACAT	13097784	Bradysia-coprophila-strain-Holo2-chromosome-II,-whole-genome-shotgun-sequence
CM025453.1	7093468	7094103	289	1112	CAACTACCAAATTTTCGATTTATAAATAGGCGAGCATGTAGAATAATTTCGTCAGTCGGTGCGTAGTTCTCGAATAGTAAACATCTTTCACTCAAAAATTACGTTCAGTAGTCAATTATAACCTCGGTACTCAACTACCAACTACCAAATTTTCGAATTGCAATGTCAACTCTGAGCTATCGGTGATCAGATAACAAATAATTATTATTTGCCTGGTGTTGATATGCTCATGGTGGCTTTGCAATTTTGAATGTCAATCCAGCTCGCAACTACCAACTACCAAAGCTAC	13097784	Bradysia-coprophila-strain-Holo2-chromosome-II,-whole-genome-shotgun-sequence
CM025453.1	7099434	7100952	19	2038	ATATCGACTATATTCGAGG	13097784	Bradysia-coprophila-strain-Holo2-chromosome-II,-whole-genome-shotgun-sequence
CM025453.1	7115378	7115558	95	286	TTTGCATCAAGGATACCGGTATCCCGACATAGAAAAAGTGGATTTTCCTTTTACAAAACGTTAGGATACCGACATCCCAACTGAGATACACATAT	13097784	Bradysia-coprophila-strain-Holo2-chromosome-II,-whole-genome-shotgun-sequence
CM025453.1	7121761	7121881	54	216	TGTCACAGACAGAAAGCATATTAACAGTTTTACTATCTGATCTATTACAGCCTG	13097784	Bradysia-coprophila-strain-Holo2-chromosome-II,-whole-genome-shotgun-sequence
CM025453.1	7135791	7135954	85	248	TTGAAGTAGTTGCAAAAGAAGTTGCGAAAACATTTTCCCTTTACAAATTTCGCAACTCATTTTGCAACTACTTCAGGCGTAGTAG	13097784	Bradysia-coprophila-strain-Holo2-chromosome-II,-whole-genome-shotgun-sequence
CM025453.1	7136091	7136249	68	202	TAACACAGCGCTAAATCGTCCCTAAAGAACTTATTAAAGCAGCGTGAAATCGTTCCCAAGGATATTAT	13097784	Bradysia-coprophila-strain-Holo2-chromosome-II,-whole-genome-shotgun-sequence
CM025453.1	7139784	7140341	109	894	TTTTCGATGGATTTGGGTTATTTTCGATATAAGTGAAGTGTTTAGAGGTTGGTTCGTAAACTTTGGTATGAAAGATGATTCCTCTGGCACTCCCTAACTTCCATCGGAT	13097784	Bradysia-coprophila-strain-Holo2-chromosome-II,-whole-genome-shotgun-sequence
CM025453.1	7152911	7153194	18	532	AGGTGACAGTTCAACCAT	13097784	Bradysia-coprophila-strain-Holo2-chromosome-II,-whole-genome-shotgun-sequence
CM025453.1	7170854	7171015	85	256	TTAGAGCGAGAAAACAGAAGACCAGTTATTATAACTTGCCTTGGGGTACTTGTCAAAATATCTTCTTCTCTTTCAACGTGGTACG	13097784	Bradysia-coprophila-strain-Holo2-chromosome-II,-whole-genome-shotgun-sequence
CM025453.1	7171226	7171390	87	272	ATGATGAAAGAGAAAGAAATATTTTGACAAGTACCCCAAGACAACTTATAAGAGACTAGTCTTCGGTCCTCTCGCTCTCAACGTAGC	13097784	Bradysia-coprophila-strain-Holo2-chromosome-II,-whole-genome-shotgun-sequence
CM025453.1	7196246	7196491	20	276	ACGATATTATCGTTCAAAAA	13097784	Bradysia-coprophila-strain-Holo2-chromosome-II,-whole-genome-shotgun-sequence
CM025453.1	7196281	7196642	20	250	ACGATATTATCGTTTAAAAA	13097784	Bradysia-coprophila-strain-Holo2-chromosome-II,-whole-genome-shotgun-sequence
CM025453.1	7206852	7207435	200	940	TTCCAAGGTTGGTTCATAAATTTTGGGATGACAGCTGATTCCTCTGGCACTTCCTAACTTCCATCGAATTTTTTGATGGATTTGGGTTATTTTCGACATGAGTGAGGTGTTCCAATGTTGGTTCCTAAATTTTGGGATGACAGCTGATTCCTCTGGCACTTCCTAACTTTATGGTGGTTATTTTCGACATGAGTGAGGTG	13097784	Bradysia-coprophila-strain-Holo2-chromosome-II,-whole-genome-shotgun-sequence
CM025453.1	7206934	7207110	88	324	TTTGGGATATTTTCGACATGAGTGAGGTGTTCCAAGGTTGGTTCCTAAATTTTGGGATGACAGCTGATTCCTCTGGCACTTCCTAACT	13097784	Bradysia-coprophila-strain-Holo2-chromosome-II,-whole-genome-shotgun-sequence
CM025453.1	7207022	7207571	109	764	TTTGGGTTATTTTCGACATGAGTGAGGTGGTCCAAGGTTGGTTCCTAAATTTTGGGATGACAGCTGATTCCTCTGGCACTTTCTAACTTCCATCGAATTTTTTGATGGA	13097784	Bradysia-coprophila-strain-Holo2-chromosome-II,-whole-genome-shotgun-sequence
CM025453.1	7207022	7207571	219	818	TTTGGGTTATTTTCGACATGAGTGAGGTGTACCAAGGTTGGTTCTAAATTTTGGGATACAGCTGATTCCTCTGGAACTTTCTAACTTCCATCGGATTTTTTGATGGATTTGAGTTATTTTCGACAAGAGTAAGGTGGTCCAAGGTTGGTTCCTAAATTTTGGGATGACAGCTGATTCCTCTGGCACTTCCTAACTTTCCCTGTGATTTTTTTTGATGGA	13097784	Bradysia-coprophila-strain-Holo2-chromosome-II,-whole-genome-shotgun-sequence
CM025453.1	7207334	7207554	118	330	TTTTTTGATGGATTTGAGTTATTTTCGATCAAAGTGAGGTGTACCAAGATTGGTCTCTAAATTTTGGGACTCAGACTGATTCCTCTAGAACTTCCTAATTTCGCCTGTTTTTTATTTT	13097784	Bradysia-coprophila-strain-Holo2-chromosome-II,-whole-genome-shotgun-sequence
CM025453.1	7210108	7210424	22	252	TAGACTTTTCCTTTGGAAGAAA	13097784	Bradysia-coprophila-strain-Holo2-chromosome-II,-whole-genome-shotgun-sequence
CM025453.1	7210128	7210424	62	280	AGAAAGAGAAAGACTTTTCCTTTGGAAGAAAAACTTTTCCTTGGAAGAAATACATTTCCATT	13097784	Bradysia-coprophila-strain-Holo2-chromosome-II,-whole-genome-shotgun-sequence
CM025453.1	7210129	7210424	41	286	GAAAGAAAGACTTTTCCTTTGGAAGAAAAACTTTTCCTTTG	13097784	Bradysia-coprophila-strain-Holo2-chromosome-II,-whole-genome-shotgun-sequence
CM025453.1	7224601	7224805	102	240	TAGTCGAACATTATTGTGCTTGAATTCATAAAAACAAGTTTATCAATGAAACAACCAAAGGTACTACTGGTACATGTCCGGAAACTGGTGCACCCACATGTA	13097784	Bradysia-coprophila-strain-Holo2-chromosome-II,-whole-genome-shotgun-sequence
CM025453.1	7241590	7241829	50	202	GTTACATTTCGTAAAGGATGAATTCCCTAGAATCTAAAAACAGCATTATT	13097784	Bradysia-coprophila-strain-Holo2-chromosome-II,-whole-genome-shotgun-sequence
CM025453.1	7241908	7242089	42	208	CCCGGTGCCAATAGCCACTGTATAATAAAGAGACTAATGGCA	13097784	Bradysia-coprophila-strain-Holo2-chromosome-II,-whole-genome-shotgun-sequence
CM025453.1	7241908	7242089	84	234	CCCGGTGCCAATAGCCACAGTATAATAAAGAGACTAATGGCACCCGGTGCCATAAGCACTAGTATAATAAAGAGACAATTGGCA	13097784	Bradysia-coprophila-strain-Holo2-chromosome-II,-whole-genome-shotgun-sequence
CM025453.1	7241928	7242089	42	220	TATAATAAAGAGACAATTGGCACCCGGTGCCATTAGCCACAG	13097784	Bradysia-coprophila-strain-Holo2-chromosome-II,-whole-genome-shotgun-sequence
CM025453.1	7269845	7269976	64	236	AAAAGTGATACTCTAAATAGGGTACTGAAACTTGACAGTGCTCCATACAAAACTTTACACTGTA	13097784	Bradysia-coprophila-strain-Holo2-chromosome-II,-whole-genome-shotgun-sequence
CM025453.1	7274067	7274432	4	314	TGAA	13097784	Bradysia-coprophila-strain-Holo2-chromosome-II,-whole-genome-shotgun-sequence
CM025453.1	7274084	7274432	20	398	AAAGAATAAATGAATGAACG	13097784	Bradysia-coprophila-strain-Holo2-chromosome-II,-whole-genome-shotgun-sequence
CM025453.1	7341804	7342041	43	278	ATTCGCACGCGCGTCCGAATAGCCTACAACCGTAAGAATGACT	13097784	Bradysia-coprophila-strain-Holo2-chromosome-II,-whole-genome-shotgun-sequence
CM025453.1	7341804	7342041	84	280	ATTCGCACGCGCGTCCGAATAGTCACCAACGTAAGAATGACTATTCGCACGCGCGTCCGAATAGCCACAACAGTAACAATGACT	13097784	Bradysia-coprophila-strain-Holo2-chromosome-II,-whole-genome-shotgun-sequence
CM025453.1	7351707	7351849	70	222	TGTAAAACGAACTAGTGTGTCATATCCATACAACTGCAAGTGTTGGTTAGACTCTTTGATTTTGAGCATT	13097784	Bradysia-coprophila-strain-Holo2-chromosome-II,-whole-genome-shotgun-sequence
CM025453.1	7384395	7384692	109	418	TTCCAAGGTTGGTTCCTTAATTTTGGGATGACAGATGATTCCTCTGGCACTACCTAACTTCCATCGGATTTTTTGATGGATTTGGGTTATTTTCGACATAAGCGAGGTG	13097784	Bradysia-coprophila-strain-Holo2-chromosome-II,-whole-genome-shotgun-sequence
CM025453.1	7390021	7390128	18	216	GAGAGAAGAAGGTACGTC	13097784	Bradysia-coprophila-strain-Holo2-chromosome-II,-whole-genome-shotgun-sequence
CM025453.1	7390746	7390934	86	264	AATATTAGACAACTCGGACGAGCGTGAAGTTTGCGGCCAGAGCGAAGCGAAGGCCGTAATTCACACGAGTTGCGTCATCGTACTGC	13097784	Bradysia-coprophila-strain-Holo2-chromosome-II,-whole-genome-shotgun-sequence
CM025453.1	7409235	7409529	18	342	GGTATCAAATGGGATTTG	13097784	Bradysia-coprophila-strain-Holo2-chromosome-II,-whole-genome-shotgun-sequence
CM025453.1	7425692	7425929	60	224	TAACTTCCCAGTTTATGATATTTTGGCGCAAAATTTGAATTTCCTAAGGCGTTGGGATCA	13097784	Bradysia-coprophila-strain-Holo2-chromosome-II,-whole-genome-shotgun-sequence
CM025453.1	7425695	7426079	85	422	TTCCCAGTTTATGATATTTTGGCGCAAAATTTGAATTTCCTAAGGCGTTGGGAAATGACTTAATTGACTGGTAACATCGATAACG	13097784	Bradysia-coprophila-strain-Holo2-chromosome-II,-whole-genome-shotgun-sequence
CM025453.1	7435337	7435585	132	374	TGGTAGTCAACTACCAGTTTGGTAGTCAACTACCAAAATATCGAATTATAAATAGGCAAGCAGCCTAAATAATCTCATCAGTCGGTGCGCAGCTCTCAAACAGTAAACATCTCTACCACCTCTCTATCAGTA	13097784	Bradysia-coprophila-strain-Holo2-chromosome-II,-whole-genome-shotgun-sequence
CM025453.1	7435495	7436270	256	774	CAACTACCAAAATATCGAACTAAAAATAGACAAGCATCCAGAATAATTGCATAAATCGTGCGAAGCGCTAGAATAATAAACATCTCGGTGGTAATTAATTCGCTTGCCAACAATCACCGTGGTAGTCAGATACCAACTACCAAATTTTAGAATTGCAATGCTAACTATGAGCGATCGGTTATCAGATAACAAATAATTATTATTTGCCTGGTGTTGATTTGCTCATAGTAGCTTTGCAATTTTGAATCGTAGCAGC	13097784	Bradysia-coprophila-strain-Holo2-chromosome-II,-whole-genome-shotgun-sequence
CM025453.1	7440127	7440562	131	436	TGTTAGATTTCCAGGATTCGGGAAGACTTCAAGATATACGAAAGAATAATTTAAAGACAAACACGTCTGTTCCGAAAGACAATTTAATTTAGAAACTTGTCTTTCCCTCTTCGAGTCCTGGGCCCATAACC	13097784	Bradysia-coprophila-strain-Holo2-chromosome-II,-whole-genome-shotgun-sequence
CM025453.1	7443548	7444017	152	642	TATCAAGCGACGAGACAAAAATTCTTTGAGAATATCTCTAAGATCACCCGACCGTATAGCCCATCTTCGAACTTAACCTCAGCAATTCAATTCCCCGTCGATTAAAAAAAAAGTTTTTGGAAATCCGTTGAAAGTTACTCAAGTTATCGTGT	13097784	Bradysia-coprophila-strain-Holo2-chromosome-II,-whole-genome-shotgun-sequence
CM025453.1	7461903	7462110	93	398	CATACATTTGGCTGGTTGGTCAGACAGCTGGTTCGACAGAAATTCATTTGGCTGGTCGTTTTGGCTAGATCAACATACATTCGATTGGTTGGT	13097784	Bradysia-coprophila-strain-Holo2-chromosome-II,-whole-genome-shotgun-sequence
CM025453.1	7484605	7484858	128	490	ATCACAGTCAGAGGCAGTGACATTTCAGCATGAATTTGCTTCCAATGAAAGTATAAACCAGGTACGGTCTGTTCAAACAAAACGGAGGACATAGCGATTTCATCTGAACAAACTCACCTCTCATGACT	13097784	Bradysia-coprophila-strain-Holo2-chromosome-II,-whole-genome-shotgun-sequence
CM025453.1	7513568	7513726	38	244	ATGTTGGGCAGCTGGAAAAATTTGATCACTTTTGGTGT	13097784	Bradysia-coprophila-strain-Holo2-chromosome-II,-whole-genome-shotgun-sequence
CM025453.1	7513568	7513728	72	236	ATGTTGGGCAGTAGAAAAAATTAAATTTGGTGTATGGTTGGGCAGCGGGAAAAATTTGATCACTTTCGGTGT	13097784	Bradysia-coprophila-strain-Holo2-chromosome-II,-whole-genome-shotgun-sequence
CM025453.1	7513716	7513934	51	288	TATATTGACCTATATATAGCTATATTGACCTATATATAGTTAGTATATACC	13097784	Bradysia-coprophila-strain-Holo2-chromosome-II,-whole-genome-shotgun-sequence
CM025453.1	7513727	7513934	81	288	TAGTATATAGCTATATTGACCTATATATAGATAGATATGACTATATTGACCTATATATACCTACATTGACCTAAATATAGT	13097784	Bradysia-coprophila-strain-Holo2-chromosome-II,-whole-genome-shotgun-sequence
CM025453.1	7539660	7539890	29	264	CTTCTTCTTCTTCTTTTCTTCTCTTTCTT	13097784	Bradysia-coprophila-strain-Holo2-chromosome-II,-whole-genome-shotgun-sequence
CM025453.1	7539660	7539890	9	236	CTTCTTTTT	13097784	Bradysia-coprophila-strain-Holo2-chromosome-II,-whole-genome-shotgun-sequence
CM025453.1	7542545	7542935	18	372	GGGAAATGACTAGAAATC	13097784	Bradysia-coprophila-strain-Holo2-chromosome-II,-whole-genome-shotgun-sequence
CM025453.1	7578928	7579097	64	222	GCATAGCTCGATTAGAACTATTTATCGTGAGACAAAGCCCGACTGGGACACGATGTAATTAATC	13097784	Bradysia-coprophila-strain-Holo2-chromosome-II,-whole-genome-shotgun-sequence
CM025453.1	7585853	7586022	64	222	GCATAGCTCGATTAGAACTATTTATCGTGAGACAAAGCCCGACTGGGACACGATGTAATTAATC	13097784	Bradysia-coprophila-strain-Holo2-chromosome-II,-whole-genome-shotgun-sequence
CM025453.1	7603660	7603930	120	382	AAAACTGGAAAAGTGTTTCAATTTTAGTTTTTTAGACTTATCTCGAAATGATGGCAGGTGAACAATTGTGGTCTTAGGCAAAGTCTCACAGTTTTGGGAGTAAAATACGGGCGAAATGAC	13097784	Bradysia-coprophila-strain-Holo2-chromosome-II,-whole-genome-shotgun-sequence
CM025453.1	7623059	7623204	61	204	CTTACAAAGTGATAATCTTACAAGTGATAATCTACACAGGATAATCACACAAAGTGATAAT	13097784	Bradysia-coprophila-strain-Holo2-chromosome-II,-whole-genome-shotgun-sequence
CM025453.1	7623199	7623346	14	266	AGTCATCGATGGCC	13097784	Bradysia-coprophila-strain-Holo2-chromosome-II,-whole-genome-shotgun-sequence
CM025453.1	7642316	7642575	132	444	ACAGCCTTTTGAACTGGATAGGCCAATGTATGCGATGGCGTTGAATGGTGATCGTACTGAACGGTCTTGTGAACGACTGGTGTATATTCCACTGATTTGTGAATCGGAGCGTACTGAACACTTTCATGGGAA	13097784	Bradysia-coprophila-strain-Holo2-chromosome-II,-whole-genome-shotgun-sequence
CM025453.1	7654776	7655313	158	866	ACAAAGTCCTTTGTATGGGATGAAAAATTCTAGAAGCTATATCTCTGGCCAGGAGTCTTGGACTCATATAACTTTTTGTCAATATTTGTCTAGCACTAGTAGCTATCGATTGATCATAGTGAGACATGGGTCCAAGGCTGACTTCTGGTAGCTCTGGA	13097784	Bradysia-coprophila-strain-Holo2-chromosome-II,-whole-genome-shotgun-sequence
CM025453.1	7671350	7671604	127	504	CAGGTATGGTCTATTGTCCGCCCGGAGGACATAAAAATTTGATTTTCGTACTTAAACGCACTCATTTCCATATTATTTTGACATAAAATGTGAGTGCGTTTAAGACGAATTCGTCGATCGACCATAC	13097784	Bradysia-coprophila-strain-Holo2-chromosome-II,-whole-genome-shotgun-sequence
CM025453.1	7683355	7683555	64	224	AAATCTAGTTCTTCATTTGTTAACGTGAAAATATCATTACCAATTAACCACATAAAAATCCACA	13097784	Bradysia-coprophila-strain-Holo2-chromosome-II,-whole-genome-shotgun-sequence
CM025453.1	7697975	7698356	16	506	GTTGCTATTGGAACTT	13097784	Bradysia-coprophila-strain-Holo2-chromosome-II,-whole-genome-shotgun-sequence
CM025453.1	7700679	7700989	91	360	TTATGATCGAGCGAGAGAAGTGAAGACCAGTTAATTATAACTTGCCTTGGGGTACTTGTCAAAGTATTTGCTTCTCTTTCATCATAACATC	13097784	Bradysia-coprophila-strain-Holo2-chromosome-II,-whole-genome-shotgun-sequence
CM025453.1	7710138	7710307	84	328	ACTATTCACTAGTGAGGGAATGGCCACACTCCTTACACTCCTTACATTTCTCTTACATTCCACACAAGTATGGTGTGTTACTTT	13097784	Bradysia-coprophila-strain-Holo2-chromosome-II,-whole-genome-shotgun-sequence
CM025453.1	7724327	7724532	20	232	ATTTTCCAAAAATTTGTAAG	13097784	Bradysia-coprophila-strain-Holo2-chromosome-II,-whole-genome-shotgun-sequence
CM025453.1	7727628	7727938	21	308	TAAGATTTTCCGAAAATTTCT	13097784	Bradysia-coprophila-strain-Holo2-chromosome-II,-whole-genome-shotgun-sequence
CM025453.1	7727628	7728429	42	580	TAAGATTTTCCGAAAATTTCTTAAGATTTTCCGAATATTTGC	13097784	Bradysia-coprophila-strain-Holo2-chromosome-II,-whole-genome-shotgun-sequence
CM025453.1	7727628	7728435	60	610	TAAAATTTTCCGAAATTTGCTAAGATTTTCCAAAATTTGCTAAGATTTTCGAAAATTTAC	13097784	Bradysia-coprophila-strain-Holo2-chromosome-II,-whole-genome-shotgun-sequence
CM025453.1	7728042	7728435	21	496	TTGCTAAGATTTTCCGAAAAT	13097784	Bradysia-coprophila-strain-Holo2-chromosome-II,-whole-genome-shotgun-sequence
CM025453.1	7730422	7730694	17	284	AATAACTCTCGAGGAGT	13097784	Bradysia-coprophila-strain-Holo2-chromosome-II,-whole-genome-shotgun-sequence
CM025453.1	7736017	7737975	236	3522	TTAAGGCCAGTTCATACTCGCATACATTTTTGCGATATATATGCGACCATGAACTGGCCTTAAGGCCAGTTCATACTCGCATACATTTTTGCGATATATATGCGACCATGAACTGGCCTTAAGGCCAGTTCATACTCGCATACATTTTTGCGATATATATGCGACCATGAACTGGCCTTAAGGCCAGTTCATACTCGCATACATTTTTGCGATATATATGCGACCATGAACTGGCC	13097784	Bradysia-coprophila-strain-Holo2-chromosome-II,-whole-genome-shotgun-sequence
CM025453.1	7736819	7737975	59	2284	ATATATGCGACCATGAACTGGCCTTAAGGCCAGTTCATACTCGCATACATTTTTGCGAT	13097784	Bradysia-coprophila-strain-Holo2-chromosome-II,-whole-genome-shotgun-sequence
CM025453.1	7740053	7740198	22	246	TTAACCGGTGAATATCCGTTGA	13097784	Bradysia-coprophila-strain-Holo2-chromosome-II,-whole-genome-shotgun-sequence
CM025453.1	7740251	7740590	20	480	ATATGTATCGATCTGCTTCG	13097784	Bradysia-coprophila-strain-Holo2-chromosome-II,-whole-genome-shotgun-sequence
CM025453.1	7740497	7740796	20	474	TCGATACATATCGAAGCAGA	13097784	Bradysia-coprophila-strain-Holo2-chromosome-II,-whole-genome-shotgun-sequence
CM025453.1	7740541	7740806	129	484	TACATATCGAAGCAGATCGATACATATCGAAGCAGATCGATACATATCGAAGCAGATCGATACACATCGAAGCAGATCGATACATATCGAAGCAGAACGATACATATCGAAGCAGATCAATACATATGG	13097784	Bradysia-coprophila-strain-Holo2-chromosome-II,-whole-genome-shotgun-sequence
CM025453.1	7740849	7740994	22	246	TATTCACCGGTTAATCAACGGA	13097784	Bradysia-coprophila-strain-Holo2-chromosome-II,-whole-genome-shotgun-sequence
CM025453.1	7743078	7749044	57	11712	CCTTAAGGCCAGTTCATACTCGCATACATTTTTGCGATATATGCGACCATGAACTGG	13097784	Bradysia-coprophila-strain-Holo2-chromosome-II,-whole-genome-shotgun-sequence
CM025453.1	7749155	7749348	87	254	CTGACTATTCGCACGCGCGTGCGAATAGCCATTTCACAGTGGATTTAACTACTCGCACGCGCGTGCGAATAGCCAAAACAACGAGTA	13097784	Bradysia-coprophila-strain-Holo2-chromosome-II,-whole-genome-shotgun-sequence
CM025453.1	7749159	7749348	43	224	TGACTATTCGCACGCGCGTGCGAATAGCCATTTCACATGGTTT	13097784	Bradysia-coprophila-strain-Holo2-chromosome-II,-whole-genome-shotgun-sequence
CM025453.1	7750413	7750603	44	304	GCGTGCGAATAGTCAAATCCAATGAGAAATGGCTATTCGCACGC	13097784	Bradysia-coprophila-strain-Holo2-chromosome-II,-whole-genome-shotgun-sequence
CM025453.1	7780994	7781751	50	1172	TAGATAAAATTCCCAGTAAATGTGCAAAAATGGGAATTTTCTAGCGGCTT	13097784	Bradysia-coprophila-strain-Holo2-chromosome-II,-whole-genome-shotgun-sequence
CM025453.1	7784734	7784871	21	228	TAAATATCGACTGATAGTCGG	13097784	Bradysia-coprophila-strain-Holo2-chromosome-II,-whole-genome-shotgun-sequence
CM025453.1	7799572	7800372	145	1316	TTACCTTCCAAATGAAACAAAAATTACGAAAAACGGATGAAATTTGCTCGAGTTATATGTAAAATACACATAGGGCCCTAGTAGCGGCCTTAGTCCGAGGACCCAAATTTAATTTTTTTTCAACAACATTCTATTCGGCCTTTGA	13097784	Bradysia-coprophila-strain-Holo2-chromosome-II,-whole-genome-shotgun-sequence
CM025453.1	7816873	7817251	42	518	ATATACACGCATTTTGTATCACGGATGCCGGTATCCCAACTG	13097784	Bradysia-coprophila-strain-Holo2-chromosome-II,-whole-genome-shotgun-sequence
CM025453.1	7817079	7817370	89	278	AGTGTGGATTTCCTTTTAGTTATACCGGGATACCGCCCAACTGAAATACACGCATTTTGTATCACGAATACCGGAATACCGACTTAGAA	13097784	Bradysia-coprophila-strain-Holo2-chromosome-II,-whole-genome-shotgun-sequence
CM025453.1	7867971	7868672	144	1172	AACTTTTTTTGCCACATTCTATTCGGTATTCAATTATCTCTCAAATGAAACAAAATCTAGCAAAATCGGATGAGATTTACTCGATTTATGTGCAAAAAACACTTAGGGCCGAGTAGCGGCCTTAGTCCAAGGGCCCAAATTTGA	13097784	Bradysia-coprophila-strain-Holo2-chromosome-II,-whole-genome-shotgun-sequence
CM025453.1	7899857	7900043	43	308	TGCTATTTGACACCGGTGTCGAATAGCCAAACAACACAGTGCA	13097784	Bradysia-coprophila-strain-Holo2-chromosome-II,-whole-genome-shotgun-sequence
CM025453.1	7901218	7901447	43	296	GGTGTCAAATAGCATGCACTGTGTTGTTTGGCTATTCGACACC	13097784	Bradysia-coprophila-strain-Holo2-chromosome-II,-whole-genome-shotgun-sequence
CM025453.1	7913606	7914224	19	500	TCGAATATAGTCGATGTCC	13097784	Bradysia-coprophila-strain-Holo2-chromosome-II,-whole-genome-shotgun-sequence
CM025453.1	7938179	7938487	145	452	AAATACACTTAGGGCCGAGGAGCGGCCTCAGTCCAAGAACCTAAATATAAAATTTTGCCAACAACATTCTATTCAGTAGTCGAATACCTTACAAATAAAAACAAAAATTAGGAAAATCGGATCAAATTTACTCGAGTTATATGCA	13097784	Bradysia-coprophila-strain-Holo2-chromosome-II,-whole-genome-shotgun-sequence
CM025453.1	7955881	7956042	78	294	AAGTATTGTTACTATCAACCTATTAGAAACAGCAAGCTATCTCGATATAGTCACAAAATCTGTTACTTCTTTCGTTCA	13097784	Bradysia-coprophila-strain-Holo2-chromosome-II,-whole-genome-shotgun-sequence
CM025453.1	7966153	7966340	79	214	TATTATCGTCCGGCGACGATAATATCGTATCGAAACGACAATATCATCGCTGTGACAATATTATCGTTTTCAACAACAA	13097784	Bradysia-coprophila-strain-Holo2-chromosome-II,-whole-genome-shotgun-sequence
CM025453.1	7966207	7966455	88	246	ACAATAATATCGTTTTCTGCAACAATATTATCGTCCGTGCAACGATAATATCACCCATGAAACGATATTATCGTCTATCGTTTTCCGA	13097784	Bradysia-coprophila-strain-Holo2-chromosome-II,-whole-genome-shotgun-sequence
CM025453.1	7966267	7966470	108	282	CGACAATAATATCGTTTTCCGAACAATATTATCGTTTTCTGCAACAATAATATCACCTGTGAAACGATATTATCACCCATAAAACGATATTATCGTCTATTGTTTTTG	13097784	Bradysia-coprophila-strain-Holo2-chromosome-II,-whole-genome-shotgun-sequence
CM025453.1	7973577	7973803	18	406	ATGCTTACGAAGAAGAAG	13097784	Bradysia-coprophila-strain-Holo2-chromosome-II,-whole-genome-shotgun-sequence
CM025453.1	8012703	8013309	48	1064	TTTGGTTACGGACCCTCATTTTCATTTTTTTCTAAAAAAATATTTTTT	13097784	Bradysia-coprophila-strain-Holo2-chromosome-II,-whole-genome-shotgun-sequence
CM025453.1	8012703	8013309	96	1064	TTTGGTTACGGACCCTCATTTTCATTTTTTTCTAAAAAAAAATTTTTTTTTGGTTACGGACCCTCATTTTCATTTTTTTCTAAAAAAATATTTTTT	13097784	Bradysia-coprophila-strain-Holo2-chromosome-II,-whole-genome-shotgun-sequence
CM025453.1	8049656	8050301	142	954	TTACCTTCCAAATGAAACAAAAATTACGAAAAACGGATGAAATTTACTTGAGTTATATGTAAAATACACATAGGGCCCTAGTAGCGGCCTTAGTCCGAGGACCCAATTTTTTTTTTTCAACAACATTCTATTCGGCCTTTGA	13097784	Bradysia-coprophila-strain-Holo2-chromosome-II,-whole-genome-shotgun-sequence
CM025453.1	8049656	8050301	278	944	TTACCTTCCAAATGAAACAAAAATTACGAAAAACGAATGAAATTTCTGAGTTATATGTAAAATACACATAGGGCCCTAGTAGCGGCCTCAGTCCAAGGATCCAAATTATTTTTTTTTTCAACAACATTCTATTCGGCCTTCGATTACCTTCCAAATGAAACAAAAAATACGAAAAACGGATGAAATTTACTCGAGTTATATGTAAAATACCCTAGTAGCGGCCTTAGTCCGAGGACCCAAATTTATTTTTTTTCAACAACATTCTATTCGGCCTTTGA	13097784	Bradysia-coprophila-strain-Holo2-chromosome-II,-whole-genome-shotgun-sequence
CM025453.1	8057173	8057348	87	274	ATGTTACGATCAGAGCGAGAAAACCGAAGACCAGTTAATTATAACTTGCCTTGAGGTACTTGTCAAAATATTTCCTTCTCTTTCAAC	13097784	Bradysia-coprophila-strain-Holo2-chromosome-II,-whole-genome-shotgun-sequence
CM025453.1	8070491	8070614	9	206	TCCATTTAA	13097784	Bradysia-coprophila-strain-Holo2-chromosome-II,-whole-genome-shotgun-sequence
CM025453.1	8075210	8077052	107	2298	ACTTTGTAAAAGGAAGCATCAATCTCTTCTTCAAACACTTTGTAAAAGGAAGCATCAATCTCTTCTTCAAACACTTTGTAAAGGAAGCATCAATCTCTTCTTCAAAC	13097784	Bradysia-coprophila-strain-Holo2-chromosome-II,-whole-genome-shotgun-sequence
CM025453.1	8075210	8077052	35	1880	ACTTTGTTAAAGGAAGCATAATCTCTTCTTCAAAC	13097784	Bradysia-coprophila-strain-Holo2-chromosome-II,-whole-genome-shotgun-sequence
CM025453.1	8076799	8077052	109	332	CATCACCCTCTACTACAAACACTTTTTAAAAGGAAGCATCAACCTCTTCTCAAACACTGTGTCAAAGGAAGCATCAATCTCTTCTACAAAAACCTTGTAAAAGAGTAAG	13097784	Bradysia-coprophila-strain-Holo2-chromosome-II,-whole-genome-shotgun-sequence
CM025453.1	8076799	8077052	71	314	CATCAACCTCTTCTACAAACACTTTGTAAAAGGAAGCATCAATCTCTTCTCAAACACTTTGTAAAAGGAAG	13097784	Bradysia-coprophila-strain-Holo2-chromosome-II,-whole-genome-shotgun-sequence
CM025453.1	8116507	8116747	33	386	TCCACCACGACCTCTGTCGCCAAATCCTCCTCG	13097784	Bradysia-coprophila-strain-Holo2-chromosome-II,-whole-genome-shotgun-sequence
CM025453.1	8162978	8163508	102	408	TACGGAATTCGTCCTTTTACGAAATGTAACGTAAAGGCGGATTGTTCGATCTAGGGAATTATCCTTTTACGAAATGTAACGTAAAGGCAGTTTGTTAGATCT	13097784	Bradysia-coprophila-strain-Holo2-chromosome-II,-whole-genome-shotgun-sequence
CM025453.1	8163169	8163503	156	442	TAAAGGCGGATTGTTCGATCCTAAGAAATTAGTCCTTTTACGAAATGTAACGTAAAGACAGGTTGTTAGATCCTAGGGAATTAATCCTTTTACGAAATATAACGCAAAGGTAGTTTCTTAGATCTGACGGAATTCATCCTATTCAGAAATGTAACG	13097784	Bradysia-coprophila-strain-Holo2-chromosome-II,-whole-genome-shotgun-sequence
CM025453.1	8163169	8163503	52	400	TAAAGGCGGTTTGTTCGATCCTAGGGAATTCATCCTTTTACGAAATGTAACG	13097784	Bradysia-coprophila-strain-Holo2-chromosome-II,-whole-genome-shotgun-sequence
CM025453.1	8176768	8176945	22	322	GGGTCTTCACTAGTGAGGGAAA	13097784	Bradysia-coprophila-strain-Holo2-chromosome-II,-whole-genome-shotgun-sequence
CM025453.1	8189410	8189750	10	242	ATTATCGATA	13097784	Bradysia-coprophila-strain-Holo2-chromosome-II,-whole-genome-shotgun-sequence
CM025453.1	8189410	8189750	18	216	ATTATCGATATTTCGATA	13097784	Bradysia-coprophila-strain-Holo2-chromosome-II,-whole-genome-shotgun-sequence
CM025453.1	8189798	8190596	11	984	AATCACTGGTT	13097784	Bradysia-coprophila-strain-Holo2-chromosome-II,-whole-genome-shotgun-sequence
CM025453.1	8216035	8216334	34	328	AAGCTCCTTATGTTCCATGTTGTAAAGGAAGCAT	13097784	Bradysia-coprophila-strain-Holo2-chromosome-II,-whole-genome-shotgun-sequence
CM025453.1	8260733	8261036	103	324	ATCATAGGGAATTCATCCTTTTACGAAATTTAACGTAAGGCGTTTTGTTCGATCTGAGAGAATTCATCATTTTACAAAATGAAACGTAAAGACGGGTTGTTCG	13097784	Bradysia-coprophila-strain-Holo2-chromosome-II,-whole-genome-shotgun-sequence
CM025453.1	8260733	8261037	51	282	ATCCAGGGAATTCATCATTTTACGAAATATAACGTAAAGGCGGGTTGTTCG	13097784	Bradysia-coprophila-strain-Holo2-chromosome-II,-whole-genome-shotgun-sequence
CM025453.1	8266339	8266948	20	892	AATATAGCTGTATATTGGTC	13097784	Bradysia-coprophila-strain-Holo2-chromosome-II,-whole-genome-shotgun-sequence
CM025453.1	8294608	8294887	18	280	AACATGTTTCAGATGGAA	13097784	Bradysia-coprophila-strain-Holo2-chromosome-II,-whole-genome-shotgun-sequence
CM025453.1	8297329	8298385	124	1408	ACATGCCGTATAGCCGAAAATATCTCAAAAATACGAAATTTCAAGATGGCCGCCATTTTCTTGAAATATCGAAAAAAGTTTACCGCAACGAAACTGTACAAGCGACACTTTATCCCAACTCTCT	13097784	Bradysia-coprophila-strain-Holo2-chromosome-II,-whole-genome-shotgun-sequence
CM025453.1	8332370	8332734	151	586	TTTTCTGCTCTTTGTTAACACGACAACTTGAGTAAATCTCAACCGATTTAAAAAAAAAAAAATTAATCGACGAAGTATTGAAATCCTCAGGTCAAGTTCGAAAATCCACGGTATCGGTTCAACCATCTGGTGGTAGTTCTCGAAAGAAGCC	13097784	Bradysia-coprophila-strain-Holo2-chromosome-II,-whole-genome-shotgun-sequence
CM025453.1	8370072	8370416	143	366	AAAAAAATCGATAATTATCGATTATCGATAATGATAATTATCGATAATCGACGAACATATCGTTATCGAAATTTAATAATTATCGATAATTATCAAAATATCAAATTAATTATCAAAATATCGATATTTTGATATTTATCTGA	13097784	Bradysia-coprophila-strain-Holo2-chromosome-II,-whole-genome-shotgun-sequence
CM025453.1	8399785	8399917	9	218	GATTAAATG	13097784	Bradysia-coprophila-strain-Holo2-chromosome-II,-whole-genome-shotgun-sequence
CM025453.1	8402648	8402827	87	266	ATGTTAAGAGAGAAAGAAATAATTTGACAAGTACCCCAAGGCAAGTTATAATAAACTGGTCTTCGGTCCTCTCGCTCCCATCATAAC	13097784	Bradysia-coprophila-strain-Holo2-chromosome-II,-whole-genome-shotgun-sequence
CM025453.1	8412371	8412489	59	238	ATCAAATGACGCAGTCTAACTTCCAAAAAAAGAACGAAGAAATTTTTTTGAGACGCGGC	13097784	Bradysia-coprophila-strain-Holo2-chromosome-II,-whole-genome-shotgun-sequence
CM025453.1	8413108	8413386	132	498	TGACAGATAGAGAGTTACTTTCTTCGGCAAAGTCTCAGAGTTTTACGAGTAGAACAGAGGGGCATATGTGAAAAATGTCGAAAGTTGGAAATGAGTGGGTCAATTAGGGTTTTAGAGATATTTCTTGAATGG	13097784	Bradysia-coprophila-strain-Holo2-chromosome-II,-whole-genome-shotgun-sequence
CM025453.1	8413385	8413627	18	388	GTCAAATTTTCGAATTTC	13097784	Bradysia-coprophila-strain-Holo2-chromosome-II,-whole-genome-shotgun-sequence
CM025453.1	8413434	8413627	100	358	AATTTCGTCAAATTTTCGAATTTCGTCAAATTTTCAAATTTCGTCAAATTTTCGAATTTCATCAAATTTTCGAATTTCGTAAAATTTTCGAATTTCGTCA	13097784	Bradysia-coprophila-strain-Holo2-chromosome-II,-whole-genome-shotgun-sequence
CM025453.1	8428714	8428974	141	482	GGTGTTAAGGAATCTCGCGCCACGTCATTCACAATAATTCACAAAGTGACATCTTCCTTATACAAAATGTGTCAAAATGATAATTATTGTAAATAACGCGGCGCGAGATTCCTAGCAACCATCTACACGAAATCAAAAATT	13097784	Bradysia-coprophila-strain-Holo2-chromosome-II,-whole-genome-shotgun-sequence
CM025453.1	8473926	8474347	39	712	CAAAATACACTGAAAGTGTTCTTTGATCAACTTTTCGCC	13097784	Bradysia-coprophila-strain-Holo2-chromosome-II,-whole-genome-shotgun-sequence
CM025453.1	8473926	8474822	78	1034	CAAAATACACTGAAAGTGTTTTCTGATCAACTTTTCGCCCAAAATACACTGAAAGTGTTCTTTGATCAACTTTTCGCC	13097784	Bradysia-coprophila-strain-Holo2-chromosome-II,-whole-genome-shotgun-sequence
CM025453.1	8474349	8474827	39	634	GAAAGTGTTCACTGATCAACTTTTCGCCCAAAATACACT	13097784	Bradysia-coprophila-strain-Holo2-chromosome-II,-whole-genome-shotgun-sequence
CM025453.1	8493766	8494435	144	764	CTACAAACTCAACCTCAAGATTTTCATTCTTCGTCGATTAAAACAAAATTTTGAAAATCGGTAAGAATTACTGGAAGTTATCGCGGTAACAAGAAAAAAGTCTCTGTAGAATTACTCCCATCTCATTACCCCAACATTACCCAT	13097784	Bradysia-coprophila-strain-Holo2-chromosome-II,-whole-genome-shotgun-sequence
CM025453.1	8493788	8494444	293	1122	TCATTCTCCGTCGATTAAAACCAAAATTTTGAAAATCGGTAAAGAATTACTCGAGTTATCGAGTCCACAAAGAGAAAGCGTCTGTGTAGAATTTCTCCCATCTCGTTGTTCGAACATTATCCATCTGCAAACTCAACCTCAAGAATTTCAATCTTCGTCGAATAAGACAAAAAATTTGAAAATCGGATAAGAATTAGGGAAGCTATCGCGGTAACAAGGAAAAAATTCTCTTAAGAATTACTCCCATCTCATTACCCCAATATTGCCCATCTACGAACTTAACCTCATGATTT	13097784	Bradysia-coprophila-strain-Holo2-chromosome-II,-whole-genome-shotgun-sequence
CM025453.1	8495572	8495749	89	224	CAACACACCTCAAGTCAATAGTTGTACTCTAAATAATATGAAACATGGACAGTTTATCACAACTGTAAAACACTGTAAAAACATTCCAT	13097784	Bradysia-coprophila-strain-Holo2-chromosome-II,-whole-genome-shotgun-sequence
CM025453.1	8526667	8527387	141	1266	AATGCTTCAGTTGAAAACATGACCACAGTTGAACAGATTGATGCTGTTGAGGGCGATGGTCCAGTACCTTCACCTTCTTTTTCGAATATTGCTACATCAACGTGCATTGTTCATGCTAGTTCCGTTGACGTGATTGACAGT	13097784	Bradysia-coprophila-strain-Holo2-chromosome-II,-whole-genome-shotgun-sequence
CM025453.1	8528184	8528538	15	308	GTTCCTGATGAACAC	13097784	Bradysia-coprophila-strain-Holo2-chromosome-II,-whole-genome-shotgun-sequence
CM025453.1	8528201	8528448	45	340	TCGTGATGAACACGCTCCTGATGAACACGCTCCCGATGAACACAT	13097784	Bradysia-coprophila-strain-Holo2-chromosome-II,-whole-genome-shotgun-sequence
CM025453.1	8559985	8560316	164	408	GTTGAAAACTTCAACTGCACATATTTCATCATAGATGAATCCAAACTACATAAGACCCTATTTGGCCGAAAAGCACATTAAATTACCTGTCAAATGACACCCAAAACGACCATGTACGGCTCGTGTAACTCGAGAAATTTCAGTAAAAAAAGTGCAAGTCTTCG	13097784	Bradysia-coprophila-strain-Holo2-chromosome-II,-whole-genome-shotgun-sequence
CM025453.1	8562284	8562888	52	472	TGTACAAACTGGCCTAACAATTGGTGTTTCGACAGAAGCAATTGAATCTCCT	13097784	Bradysia-coprophila-strain-Holo2-chromosome-II,-whole-genome-shotgun-sequence
CM025453.1	8562468	8562864	101	414	CCAACAATTGGGTGTTTCGTCAGAAACAACTTGAATCTTCCTCGTACAAACTGGCCTAACAATTGGGTGTTTCGACAGAAGCAATTGAATCTTTTAATTTG	13097784	Bradysia-coprophila-strain-Holo2-chromosome-II,-whole-genome-shotgun-sequence
CM025453.1	8567322	8567706	197	482	TCGATATTCACCACAGGCTAAACAATGGAAAATCGTCATAACTGTGAACTCCATCAACGCAAAATTGCTCGTGAGCTTTCGGCCTAAGCGATTCACGTGGGTAAAATCTTAGCGATTCATTAGAAATCCTTAAAGCCGAAAATAGAGCAATTTTGAATTGATGGGATCGACAATTATGCCGCGTTTTCCATTGTATT	13097784	Bradysia-coprophila-strain-Holo2-chromosome-II,-whole-genome-shotgun-sequence
CM025453.1	8583822	8584115	127	446	AGATAGAGAATTACTTTCTTCGGCAAAGTCTCAGAGTTTTACGAGTAGAAAACAAGGGCATATGCGAAAAATGTCGAAAGTTGGAAAGTGGGCAAATGGGTTTTAGAGATATTTCTTGAATGGTGGC	13097784	Bradysia-coprophila-strain-Holo2-chromosome-II,-whole-genome-shotgun-sequence
CM025453.1	8584096	8584576	18	774	TTCGTCAAATTTTCGAAT	13097784	Bradysia-coprophila-strain-Holo2-chromosome-II,-whole-genome-shotgun-sequence
CM025453.1	8590370	8590991	109	910	TAACCCAAATCCATCAAAAAATCCGATGGAAGTTAGGGAGTGCCAGAGGAATCATCTGTCATCCCAAAATTTAGGAACCAACCTTGGAACACCTTACTTATATCGAAAA	13097784	Bradysia-coprophila-strain-Holo2-chromosome-II,-whole-genome-shotgun-sequence
CM025453.1	8590802	8590991	101	308	ATAACCCAAATCCATCAAAAAAACCGATAGAAGTTAGGAACTGCCAGAGGAATCATCTGTAATCCCAAAATTTAGGAACCAACATATGGAACACCTCATTC	13097784	Bradysia-coprophila-strain-Holo2-chromosome-II,-whole-genome-shotgun-sequence
CM025453.1	8599290	8599992	145	1198	AAGGCCGCTACTCGGCCCTAAGTGTTTTTTGCACATAAATCGAGTAAATCTCATCCGATTTTGCTAGTTTTTGTTTCATTTGAGAGATAATTGAATGCCGAATAGAATGATGGCGAAAAAAGTTTCAAATTTGGGCCCTTGGACT	13097784	Bradysia-coprophila-strain-Holo2-chromosome-II,-whole-genome-shotgun-sequence
CM025453.1	8607356	8607617	36	410	AGCATCACTCTCTTCTACAAACACTTTGTAAAAGGA	13097784	Bradysia-coprophila-strain-Holo2-chromosome-II,-whole-genome-shotgun-sequence
CM025453.1	8611090	8611245	52	208	AATGAATTCAGTAGCAACAAACGAAAGTCCTTCCTTACACAGTTTGTAGAAA	13097784	Bradysia-coprophila-strain-Holo2-chromosome-II,-whole-genome-shotgun-sequence
CM025453.1	8638762	8639049	19	230	AATTTCTAGAATTTCTTGA	13097784	Bradysia-coprophila-strain-Holo2-chromosome-II,-whole-genome-shotgun-sequence
CM025453.1	8638762	8639050	9	208	AATTTCTAG	13097784	Bradysia-coprophila-strain-Holo2-chromosome-II,-whole-genome-shotgun-sequence
CM025453.1	8639316	8639475	86	240	AGAGCGAGAAAACAGAAGACCAGGTTTTATAACTTGCCTTGGGGTACTTGTAAAAGTTCTTGCCTCTCTTTCAACGTGGTACGTTA	13097784	Bradysia-coprophila-strain-Holo2-chromosome-II,-whole-genome-shotgun-sequence
CM025453.1	8651048	8651284	91	394	TGTATAAGGACGCACCGTTTTGATCTACACACGATGTCATATTCAGAATTTGGTTTCTAAATAAACATTCTTTCAGTGATTCCAAACGTCC	13097784	Bradysia-coprophila-strain-Holo2-chromosome-II,-whole-genome-shotgun-sequence
CM025453.1	8672370	8672748	154	598	CCAATAGTTTAGTGCTGCCACCTGTGCCCAGCACAAAACTACTTTCTGCTCAAAACATGTCACTTTGTATGGGAGACCACTAATATATCAACTGCACCCAAAATACAATTCTAGGACTAAAATCTACACATTATGTGCTGACAATATAACCCCA	13097784	Bradysia-coprophila-strain-Holo2-chromosome-II,-whole-genome-shotgun-sequence
CM025453.1	8672824	8673590	123	1198	TGGATGCACAATGAACTCTGACTATTGTGCAAACATCGAGATACATGCACAATGAACTGTGACTATTGTGCAAGCCTCTTGTTACATGCACAATGGACTCTGACTATTGTGCAAGCATTCTGT	13097784	Bradysia-coprophila-strain-Holo2-chromosome-II,-whole-genome-shotgun-sequence
CM025453.1	8672824	8673616	41	1020	TGCATGCACAATGAACTCTGACTATTGTGCAAGCATCTTGT	13097784	Bradysia-coprophila-strain-Holo2-chromosome-II,-whole-genome-shotgun-sequence
CM025453.1	8673605	8673983	154	584	CATACAAAGTGACATGTTTTGAACAGAAAGTAGTTTTGTGCTGGGCACAGGTGGCAGCACTAAACTATTGGTGGGGTGATATCGTCAGCACATAATATATACATTTCAGTCCTGCAATTGTATTTAGAATAAAGTTGATATATTAGGGGTCACC	13097784	Bradysia-coprophila-strain-Holo2-chromosome-II,-whole-genome-shotgun-sequence
CM025453.1	8696432	8696596	50	212	ATTTCCAATCAAAATTTTTCTACTGAGGCCTTTCCGTTAATTTTTTTTCT	13097784	Bradysia-coprophila-strain-Holo2-chromosome-II,-whole-genome-shotgun-sequence
CM025453.1	8699609	8699962	26	432	GTCTTAACGCTATAACGGTTAACTAC	13097784	Bradysia-coprophila-strain-Holo2-chromosome-II,-whole-genome-shotgun-sequence
CM025453.1	8708330	8708499	72	244	ACATGTGCAACATGACGGCGCTAAATCGTTCCAATTCACCACTAAATACAACTTGACGCAAACGAATTCAAT	13097784	Bradysia-coprophila-strain-Holo2-chromosome-II,-whole-genome-shotgun-sequence
CM025453.1	8715281	8715589	154	444	GAAAGCCAGAAAAAAATGCTTTTGGGAATAACTACCAGATCATAGGTCCAACATCGACCACCTACGAACTTGACCTCAGGAATTTAATTCCTCGTCGATTAAAACCAAAATTTCCAAAATCGGTTGAGAATTACTCAAGTTATCGTGCCATCAA	13097784	Bradysia-coprophila-strain-Holo2-chromosome-II,-whole-genome-shotgun-sequence
CM025453.1	8762440	8762597	85	204	ATCATGGCTCCTACGCTCGTAAACAGGCGTGACGCAAATGCACTACTACAAAAAAAAAGTTAAATCTTTTTTAATGGTTTAAGGA	13097784	Bradysia-coprophila-strain-Holo2-chromosome-II,-whole-genome-shotgun-sequence
CM025453.1	8807334	8807510	91	234	TTGTCACTCTTACTCATATTACAAGTGAATCACAAGAATCAACGTAATACAAGGAAATGTCAATGACTTGATTAGTCATTAATTAAATAGG	13097784	Bradysia-coprophila-strain-Holo2-chromosome-II,-whole-genome-shotgun-sequence
CM025453.1	8825030	8825195	85	258	CGCCTGAAGTAGCTGCAAAATGAGTTGCAAAATTCGTAAAAGGAAAATGTTTTAGCAACAACCTTAGCAACTACTTCAACTACTA	13097784	Bradysia-coprophila-strain-Holo2-chromosome-II,-whole-genome-shotgun-sequence
CM025453.1	8855302	8855498	18	288	AATTTGACGAAATTCGAA	13097784	Bradysia-coprophila-strain-Holo2-chromosome-II,-whole-genome-shotgun-sequence
CM025453.1	8908995	8909170	92	226	TTAAAGACACTTTGGCAGACGACTGCCAACAGCATCTTCATTATACAAAAGCTATTGGCAGGCGAAATGACCTGCCAATAGTGTTTTCCCTT	13097784	Bradysia-coprophila-strain-Holo2-chromosome-II,-whole-genome-shotgun-sequence
CM025453.1	8911941	8912414	152	532	AAATCGGAAATTTTATAGCAAAAATAATGAAGTAGAAGATTTGGTACCACAGTGCCTATTATTGGTAAATTCATTTACCAATTTACAAAGTCTACAAAATTCCCTAAAATTTATCAAAAAATACCAAAATTTACTGAATTTACCTGAACGGA	13097784	Bradysia-coprophila-strain-Holo2-chromosome-II,-whole-genome-shotgun-sequence
CM025453.1	8922445	8922693	20	248	AAACGATATTATCGTTCAGA	13097784	Bradysia-coprophila-strain-Holo2-chromosome-II,-whole-genome-shotgun-sequence
CM025453.1	8930990	8931815	146	1554	GCTACTAGGGCCCTATGTGTATTTCACATATAACTCGAGTAAATTTCATCCGTTTTTCGTAATTTTTGTTTGATTTGGAAGGTAATCGAATGCCGAATAGAATGTTGTTGAAAAAAAAATTAAATTTGGGTCCTTGGCCTAAGGCC	13097784	Bradysia-coprophila-strain-Holo2-chromosome-II,-whole-genome-shotgun-sequence
CM025453.1	8930990	8931815	292	1566	GCTACTAGGGCCCTATGTGTATTTCACATATAACTCGAGTAAATTTCATCCGTTTTTCGTAATTTTTGTTTGATTTGGAAGGTAATCGAATGCCGAATAGAATGTTGTTGAAAAAAAAATTAAATTTGGGTCCTTGGCCTAAGGCCGCTACTAGGGCCCTATGTGTATTTTACATATAACTCGAGTAAATTTCATTCGTTTTTCGTAATTTTTGTTTGATTTGGAAGGTAATCGAATGCCGAATAGAATGTTGTTGAAAAAAAAATTAAATTTGGGTCCTTGGCCTAAGGCC	13097784	Bradysia-coprophila-strain-Holo2-chromosome-II,-whole-genome-shotgun-sequence
CM025453.1	8930990	8931815	437	1562	GCTACTAGGGCCCTATGTGTATTTCACATATAACTCGAGCAAATTTCATCCGTTTTTCGTAATTTTTGTTTCATTTGGAAGGTAATCAAAGGCCGAATAGAATGTTGTTGAAAAAAAATTAAATTTGGGTCCTCGGACTAAGGCCGCTACTAGGGCCCTATGTGTATTTCACATACAACTCGAGTAAATTTCATCCGTTTTTCGTAATTTTTGTTTGATTTGGAAGGTAATCGAATGCCGAATAGAATGTTGTTGAAAAAAAAATTAAATTTGGGTCCTTGGCCTAAGGCCGCTACTAGGGCCCTATGTGTATTTCACATATAACTCGAGCAAATTTCATCCGTTTTTCGTAATTTTTGTTTGATTTGGAAGGTAATCGAATGCCGAATAGAATGTTGT…	13097784	Bradysia-coprophila-strain-Holo2-chromosome-II,-whole-genome-shotgun-sequence
CM025453.1	8931749	8932473	70	326	AACTCGAGTAAATTTCATCCGTTTTTCGTAATTTTTGTTTGATTTGGAAGGTAATCGAATGCCGAATGAG	13097784	Bradysia-coprophila-strain-Holo2-chromosome-II,-whole-genome-shotgun-sequence
CM025453.1	8931820	8933178	292	2330	AACTCGAGTAAATTTCATCCGTTTTTCGTAATTTTTGTTTCATTTGGAAGGTAATCGAACGCCGAATAGAATGTTGTTGAAAAAAAAATTAAATTTGGGTCCTTGGACTAAGGCCGCTACTAGGGCCCTATGTGTATTTTACATATAACTCGAGCAAATTTCATCCGTTTTTCGTAATTTTTGTTTCATTTGGAAGGTAATCAAAGGCCGAATAGAATGTTGTTGAAAAAAAAATTAAATTTGGGTCCTTGGACTAAGGCCGCTACTAGGGCCCTATGTGTATTTTACATAT	13097784	Bradysia-coprophila-strain-Holo2-chromosome-II,-whole-genome-shotgun-sequence
CM025453.1	8931820	8933180	144	2106	AACTCGAGTAAATTTCATCCGTTTTTCGTAATTTTTGTTTCATTTGGAAGGTAATCGAATGCCGAATAGAATGTTGTTGAAAAAAAAATTAAATTTGGGTTTGTCGTAAGGCCGTTACTAGGGCCCTATGTGTATTTTACATAT	13097784	Bradysia-coprophila-strain-Holo2-chromosome-II,-whole-genome-shotgun-sequence
CM025453.1	8939933	8940137	72	270	TCTAGCCTCTCGATTCTCAAAGGTAGATGGCGAAATTACTTCCAGCACAGTTACTAATAGGCAAGATTGAAG	13097784	Bradysia-coprophila-strain-Holo2-chromosome-II,-whole-genome-shotgun-sequence
CM025453.1	8962697	8962912	18	378	GAGCTCAGTGAGTAACGG	13097784	Bradysia-coprophila-strain-Holo2-chromosome-II,-whole-genome-shotgun-sequence
CM025453.1	8977238	8977377	62	254	CTTTTCACAGACGCAAATAGCTCTTTTTTCTTTTGATTAAAAGAAGACCTATCCTAACCTAA	13097784	Bradysia-coprophila-strain-Holo2-chromosome-II,-whole-genome-shotgun-sequence
CM025453.1	8990098	8990262	84	266	TATTTTTGAGAAATTTTGAGAAATTTTGAGAAATTCTTGAGAAATTCTTTGAGAAAAAATTGAGAAATAATTGAGAATTTTTTA	13097784	Bradysia-coprophila-strain-Holo2-chromosome-II,-whole-genome-shotgun-sequence
CM025453.1	8990099	8990271	11	206	ATTCTTGAGAA	13097784	Bradysia-coprophila-strain-Holo2-chromosome-II,-whole-genome-shotgun-sequence
CM025453.1	9023296	9023540	24	212	ATTGATATATCGATAATTATCAAA	13097784	Bradysia-coprophila-strain-Holo2-chromosome-II,-whole-genome-shotgun-sequence
CM025453.1	9023296	9023878	48	232	ATTGATATATCGATAATTATCAATAATATCGATAATCGATTATCATAA	13097784	Bradysia-coprophila-strain-Holo2-chromosome-II,-whole-genome-shotgun-sequence
CM025453.1	9028075	9028314	109	394	CAAATCAATCGAAAAATCCGATGGAAGTTAGGAAATGCCAAAGGAATCATCTCTCATCCCAAAATTTAGGAACCAACCTTGGAACACCTCACTTATATCAATAATAACC	13097784	Bradysia-coprophila-strain-Holo2-chromosome-II,-whole-genome-shotgun-sequence
CM025453.1	9028220	9028401	93	312	GCCAAAGGAATCACCTGTCATCCCAAAATTTAGGAACCAACCTTGGAACACCTCACTTATATCGAAAATAACCCAAATCCATCAAAATCCAGA	13097784	Bradysia-coprophila-strain-Holo2-chromosome-II,-whole-genome-shotgun-sequence
CM025453.1	9059799	9059942	58	208	TTCTTCAATTTCGTGAATTTTCTTGAAATCTCCGTGACTTTCTCGAATATTCTCGAAA	13097784	Bradysia-coprophila-strain-Holo2-chromosome-II,-whole-genome-shotgun-sequence
CM025453.1	9060848	9060971	57	212	GATTAAATGGATTAAATGGATTAAATGGATTAAATGGAATAAAAATTGGATTAAATG	13097784	Bradysia-coprophila-strain-Holo2-chromosome-II,-whole-genome-shotgun-sequence
CM025453.1	9060848	9060971	9	206	GATTAAATG	13097784	Bradysia-coprophila-strain-Holo2-chromosome-II,-whole-genome-shotgun-sequence
CM025453.1	9091171	9091338	51	244	TTTTTCTTCGAATTCCAATCGAAATTTTCCTACTGAGACCTTTCTCTCAAT	13097784	Bradysia-coprophila-strain-Holo2-chromosome-II,-whole-genome-shotgun-sequence
CM025453.1	9091196	9091819	37	496	TTTCCTACTGAGGCCTTTCTCTCAATTTTTTCTTCGA	13097784	Bradysia-coprophila-strain-Holo2-chromosome-II,-whole-genome-shotgun-sequence
CM025453.1	9091247	9091463	88	364	TTTCCTACTGAAGCCTTTCTCTCAATTTTTTCTTCGATTTCCAAACAAAATTTTCCTACTGAGGCCTTTCTCTCAATTTTTTCTTCGA	13097784	Bradysia-coprophila-strain-Holo2-chromosome-II,-whole-genome-shotgun-sequence
CM025453.1	9091294	9091784	198	768	AATTTCTTACTGAGGCCTTTCTCTCAATTTTTTCTTCAATTTCCTACTGAGGCCTTTCTCTAAATTTTTCTTCGATTTCCAAACAAAATTTTCCTACTGAGGCCTTTCTCTCAATTTTTTCTTCGATTTCCTACTGAGGCATTTCTCTCAATTTTTTCTTCGATTTCCTACTGAGGCCTTTCTCTCAATTTTATCTTC	13097784	Bradysia-coprophila-strain-Holo2-chromosome-II,-whole-genome-shotgun-sequence
CM025453.1	9091459	9091850	124	544	TTTCCTACTGAGGCCTTTCTCTCAATTTTATCTTCGATTTCTTACTGAGGCCTTTCTCTCAATTTTTTCTTCGATTTCCTACTGAGGCCTTTCTGTTAATTTTTTCTTCGATTTCAATCAAAAT	13097784	Bradysia-coprophila-strain-Holo2-chromosome-II,-whole-genome-shotgun-sequence
CM025453.1	9091496	9091660	88	302	TTTCTTACTGAGGCCTTTCTCTCAATTTTTTCTTCAATTTCCTACTGAGGCCTTTCTCTCAATTTTTTCTTCGATTTCCAAACAAAAT	13097784	Bradysia-coprophila-strain-Holo2-chromosome-II,-whole-genome-shotgun-sequence
CM025453.1	9091496	9091701	87	270	TTTCTTACTCAAGCCTTTCTCTCAATTTTTTCTTCAATTTCCTACTGAGGCCTTTCTCTCAATTTTTCTTCGATTTCCAAACAAAAC	13097784	Bradysia-coprophila-strain-Holo2-chromosome-II,-whole-genome-shotgun-sequence
CM025453.1	9091657	9091850	88	316	TTTCCTACTGAGGCCTTTCTCTCAAATTTTTCTTCAATTTCCTATTAAGGCCTTTCTGTTAATTTTTTCTTCGATTTACAAACAAAAT	13097784	Bradysia-coprophila-strain-Holo2-chromosome-II,-whole-genome-shotgun-sequence
CM025453.1	9092772	9093194	20	566	TGGATGAGGAGCAGGAGGAG	13097784	Bradysia-coprophila-strain-Holo2-chromosome-II,-whole-genome-shotgun-sequence
CM025453.1	9099145	9099567	20	566	TCATCCACTCCTCCTGCTCC	13097784	Bradysia-coprophila-strain-Holo2-chromosome-II,-whole-genome-shotgun-sequence
CM025453.1	9114242	9114429	90	330	TTTTCGGAATTCTTCAGAGAAATGATAAGCGCGGTCCTCCACGGCCGTGAGGCGCCGTGCTTATCATTTCTCTGGAATTCTTACAAAAAT	13097784	Bradysia-coprophila-strain-Holo2-chromosome-II,-whole-genome-shotgun-sequence
CM025453.1	9139503	9139826	17	384	TTGGTCATACACGTTGG	13097784	Bradysia-coprophila-strain-Holo2-chromosome-II,-whole-genome-shotgun-sequence
CM025453.1	9161446	9161634	43	304	AGTAGACTATTTGACCGCGCGGTCGAATAGCCAGTTCTTCTTT	13097784	Bradysia-coprophila-strain-Holo2-chromosome-II,-whole-genome-shotgun-sequence
CM025453.1	9186151	9186538	145	454	CTACAAACTCAACCTCAAGATTTTCATTCTTCGTCGATTAAAACAAAATTTTGAAAATCGGTAAGAATTACTGAAGTTATCGCGGTAACAAGTAAAAAGCGTCTGTGTAGAATTACTCCCATATCATTCTTCGAACATTATCCAT	13097784	Bradysia-coprophila-strain-Holo2-chromosome-II,-whole-genome-shotgun-sequence
CM025453.1	9202598	9203074	181	754	TCTTAAACTGCTGACTTTTCTTAGAGCTTGTCAAACGACTACAACCAAAATTAGTTTTTATTTGAAGCTAACACTTTATGGTCGTCCATTTTTCAAAAAGGATTCTGATGAAAAGATATCATCAAAAATGAAATACGAGACACACAATTGTAGGCTACAATTTTAGCTAGGCACCGATGCC	13097784	Bradysia-coprophila-strain-Holo2-chromosome-II,-whole-genome-shotgun-sequence
CM025453.1	9232032	9232172	10	236	TTTCCATTAA	13097784	Bradysia-coprophila-strain-Holo2-chromosome-II,-whole-genome-shotgun-sequence
CM025453.1	9234858	9235085	78	216	TGATAGCATAAAATAAGAAATGATCACAAAAAATAAGAATTTGATCACTAAAATAGAGAAATGATCACAACTAACATA	13097784	Bradysia-coprophila-strain-Holo2-chromosome-II,-whole-genome-shotgun-sequence
CM025453.1	9280735	9281289	144	950	AAACTTTTTTCGACACGTTCTTTTCGGTATTCAATTACCTTCCATAAAAAACTAAATCTAGCAAAATCGGATGAGATTTACTCGATTTATGTGCAAAAAACACTTAGGGCCGAGTAGCGGCCTTAGTCCAAGGGCCCAAATTTG	13097784	Bradysia-coprophila-strain-Holo2-chromosome-II,-whole-genome-shotgun-sequence
CM025453.1	9292302	9292544	121	378	GTTTTTAGATTTATCTCCGAATGTATGGCAGATGAAACTTCGTGTCTTCGGCAAAGTCTCAGAGTTTTGGGAGTAGAATACGGGCGAAATGACCAAAACTGGAAAAGTGTTTCAATTTTAT	13097784	Bradysia-coprophila-strain-Holo2-chromosome-II,-whole-genome-shotgun-sequence
CM025453.1	9304686	9305065	131	458	CTACACACACAGCAACGCGAAAGAGACCTAATTAAATTTTTCTTTGTTACATTGTCAAAATTGACAGCAACAAAAGACAAATTTGAATTAGGTCTCTTTCGCGTCGCTATGCGTAGCTGCAATTACTGTCG	13097784	Bradysia-coprophila-strain-Holo2-chromosome-II,-whole-genome-shotgun-sequence
CM025453.1	9314003	9315624	19	2638	GATTCTAGGTTCGTGAATC	13097784	Bradysia-coprophila-strain-Holo2-chromosome-II,-whole-genome-shotgun-sequence
CM025453.1	9331668	9332061	193	584	GTGAAATAGTTAAATACATATCTGATGTGAACGGTATATTTCAGGCAATTTTTCGCGAGTTGTAGGCAGCCCGAACGAAGAGAAAGCAACAATCTAAAGTGTCTAAAATAACCCGTCCACAACAGATGCGTAAACAACGTTTCATGCTGAGGGCCTAAATTACGAGAAAAATTCCGAAATCTGTGCCCAGGGC	13097784	Bradysia-coprophila-strain-Holo2-chromosome-II,-whole-genome-shotgun-sequence
CM025453.1	9344858	9345464	307	1002	TGATTCGTTGATAACACGATAACTTGACTAATTCTCAACGGATTTCCAAAAACTTTTTTTAATCTCACGGGGAACTAAATTCCTCAGGTTAAGTTCGAAGATGGCTCATAACAGATGAGTGATCTAAGAGATATTCCCAAAAGAAATTTTGTCTTGTCGGTTGATTCCACGATAACTCGAGTAGTGTTCGATGAATTTCCAAAAACTTTTTATTAATCGACAGCGAATTAAATTGATGAGGTTAAGTTCGAAGATAGGTCATAACGGACGGGTGATCTTAGAGATATTCACAAAAGAATTTTTGTCT	13097784	Bradysia-coprophila-strain-Holo2-chromosome-II,-whole-genome-shotgun-sequence
CM025453.1	9344862	9345464	152	860	TCGGTTGATAACACGATAACTCGAGTAATTTTCAACGGATTTCCAAAAACTTTTTTTAATCGACAGCGAATTAAATTCCTGAGGTTAAGTTCGAAGATGGGTCATAACGGACGGGTGATCTTAGAGATATTCCCAAAAGAAATTTTGTCTTG	13097784	Bradysia-coprophila-strain-Holo2-chromosome-II,-whole-genome-shotgun-sequence
CM025453.1	9345356	9345583	116	304	GGATTTCCAAAATACTTTGTTTAATAGACAGCGAATTAAATTCCCGAGGATAAGTTCAAAGATAGGTCATAACGGACGGGGGATCTGAGAGATATTCACAAAAGAATTTCCTCAAC	13097784	Bradysia-coprophila-strain-Holo2-chromosome-II,-whole-genome-shotgun-sequence
CM025453.1	9350053	9350280	78	216	TGATAGCATAAAATAAGAAATGATCACAAAAAATAAGAATTTGATCACTAAAATAGAGAAATGATCACAACTAACATA	13097784	Bradysia-coprophila-strain-Holo2-chromosome-II,-whole-genome-shotgun-sequence
CM025453.1	9350340	9350639	160	572	ATTATTAGACGATGCAAGAGAAAAAAAAATTAACACCTAAGTTACCAACACCGTTCCGGCGCCCGGCTCGCATTGCGGCCCTCCGCTTCGCTACGGGGCAATGGGCCGGATCGCTCGGCGTGTTAAAACGCTTTTTATGTGCAATGAATTACACAGACTA	13097784	Bradysia-coprophila-strain-Holo2-chromosome-II,-whole-genome-shotgun-sequence
CM025453.1	9351465	9351730	59	452	CTATCAAATTGATAGTTGACTATCAAATTTGATAGTTGACTAACAAACTTGATAGTTGA	13097784	Bradysia-coprophila-strain-Holo2-chromosome-II,-whole-genome-shotgun-sequence
CM025453.1	9351465	9351731	79	456	CTATCAAATTTGATAGTTGACTAACAACTTGATAGTTGACTATCAAATTTGATAGTTGACTATCAAATTTGATAGTTGA	13097784	Bradysia-coprophila-strain-Holo2-chromosome-II,-whole-genome-shotgun-sequence
CM025453.1	9351473	9351727	20	446	TTGATAGTTGACTATCAAAT	13097784	Bradysia-coprophila-strain-Holo2-chromosome-II,-whole-genome-shotgun-sequence
CM025453.1	9366252	9366639	38	270	AAAATTCCATCAACTTCTTAAAATACCAACAATTCCAC	13097784	Bradysia-coprophila-strain-Holo2-chromosome-II,-whole-genome-shotgun-sequence
CM025453.1	9366252	9366640	20	288	AAAATTCCATCAACTTCCTC	13097784	Bradysia-coprophila-strain-Holo2-chromosome-II,-whole-genome-shotgun-sequence
CM025453.1	9379250	9379803	281	908	AAATCCAAAATTTTTTGCCAACATTCCATTCGGCATTCAATTACCTCTCAAATAAAACAAAAACTAGCAAAATCGGATGAGATTTACTCGATTTATGTGCAAAAAACACTTAGGGCCAGCGGCTAGTCCAAGGGCCCAAATTTGAAACTTTTTTCGCCACGTTCTTTTCGGTATTAAATTACCTCTCAAACAAAACAAAAACGAGCAAAATCGGATGAGATTTACTCGATTTATGTGCAAAAAACACTTAGGGCCGAGTACCGACCTTAGTCCAAGGACCC	13097784	Bradysia-coprophila-strain-Holo2-chromosome-II,-whole-genome-shotgun-sequence
CM025453.1	9379256	9379803	144	874	AAACTTTTTTCGCCACGTTCTATTCGGTATTCAATTACCTCTCAAATAAAACAAAAACTAGCAAAATCGGATGAGATTTACTCGATTTATGTGCAAAAAACACTTAGGGCCGAGTAGCGGCCTTAGTCCAAGGGCCCAAATTTG	13097784	Bradysia-coprophila-strain-Holo2-chromosome-II,-whole-genome-shotgun-sequence
CM025453.1	9385504	9386320	411	1622	TCTTTATAATACTGCGGCTAATGGCATCAGGTGCTAATAGTCTCTTTATTATACTAATGCTAATCGATCCTGAGTTTGTTCGATCTTAGGGAAATTGTAAATTGTTTTTCCGGGTGCCAATAGTCACTTCATTTTTCTGTGGCTAGTGGCACCCGGTGCCAATAGTCTCTTTATAATACTGTGGCTAATGGCACCGGGTGCGATTAGCATTAGTATAATAAAGAGACTATTGGCACCTGGTATTAATAAAGAGACTATTGGCACCCTTTGCCATTAGCCACAGTATTATAAAGAGACTATTGGCACCCGGTGGCGATAGCATATTCGTTAGATATTTAGGTGGTATGAGGGAAGAAGTAATGAACCAAGCAATTCCTCCATAATTATTATTTTACTGAC…	13097784	Bradysia-coprophila-strain-Holo2-chromosome-II,-whole-genome-shotgun-sequence
CM025453.1	9394581	9394863	21	354	AGCTTTAATAAACCTCCAATG	13097784	Bradysia-coprophila-strain-Holo2-chromosome-II,-whole-genome-shotgun-sequence
CM025453.1	9404809	9405150	10	250	AATTATCGAT	13097784	Bradysia-coprophila-strain-Holo2-chromosome-II,-whole-genome-shotgun-sequence
CM025453.1	9404836	9405151	137	352	ATTATCGATAATCGATAATTATCGATTATCGTGACCGATAATTTAATAATTATCGATAATTATAAAATATCAAAATTCAATAATTATCAAAATATCGATATTTTGATATTTATCTGAAAAAAAATGATAATATACCG	13097784	Bradysia-coprophila-strain-Holo2-chromosome-II,-whole-genome-shotgun-sequence
CM025453.1	9406141	9406496	10	244	AATTATCGAT	13097784	Bradysia-coprophila-strain-Holo2-chromosome-II,-whole-genome-shotgun-sequence
CM025453.1	9437861	9438396	18	736	GGCTTAAGTATTTAACTG	13097784	Bradysia-coprophila-strain-Holo2-chromosome-II,-whole-genome-shotgun-sequence
CM025453.1	9505876	9506344	38	698	ATATTAATTTTTGACCAAAATGCACTGAAAATTTTCTC	13097784	Bradysia-coprophila-strain-Holo2-chromosome-II,-whole-genome-shotgun-sequence
CM025453.1	9537250	9537792	152	584	AATAAAATTCTGAGGTCAAGTTCGTAGATGGTCAATGTTGGACTAATGATCTGGAAGTAATTCCCAAAAGCATTTTTGTCTGGCTTTCAGATTTCACGATAACTCGAGAAATCCTAAACCAATTTTGGAAATTTTGGTTTTATTCGACGAGG	13097784	Bradysia-coprophila-strain-Holo2-chromosome-II,-whole-genome-shotgun-sequence
CM025453.1	9572454	9572698	119	344	AATAGTTATATACGCATCTGTTGTGGACGGTATATTTTAGGCAATTTCGCTTGTAGCCCGAACGAAGTGAGGGCGACAACGCGAAAGTGCCTAAAATAAACCGTCCACAACAGATACGT	13097784	Bradysia-coprophila-strain-Holo2-chromosome-II,-whole-genome-shotgun-sequence
CM025453.1	9617834	9617992	66	212	GAAATAGCTGCGATTCTGCACAAAAAAAGCTGAGAATCTACAAAGAAAAAGATGAAATTCTACATA	13097784	Bradysia-coprophila-strain-Holo2-chromosome-II,-whole-genome-shotgun-sequence
CM025453.1	9617992	9618394	20	640	ATCGAAGCAGATCGATACAT	13097784	Bradysia-coprophila-strain-Holo2-chromosome-II,-whole-genome-shotgun-sequence
CM025453.1	9618422	9623027	33	7736	AGGCCAAACTAAGGTCAAATTTGAACTAAATTT	13097784	Bradysia-coprophila-strain-Holo2-chromosome-II,-whole-genome-shotgun-sequence
CM025453.1	9623023	9623466	20	450	CATATCGAAGCAGATCGATA	13097784	Bradysia-coprophila-strain-Holo2-chromosome-II,-whole-genome-shotgun-sequence
CM025453.1	9623103	9623789	66	458	CACAGAAACAGCTGCGATTCTGCACAGAAACAGCTGCGATTCTGCACAGAAACAGCTGCGATTCTG	13097784	Bradysia-coprophila-strain-Holo2-chromosome-II,-whole-genome-shotgun-sequence
CM025453.1	9623483	9623789	22	396	TCTGCACAGAAACAGCTGCGAT	13097784	Bradysia-coprophila-strain-Holo2-chromosome-II,-whole-genome-shotgun-sequence
CM025453.1	9623866	9624320	33	648	AGGCCAAACTAAAGTCAAATTTAAACTAAATTT	13097784	Bradysia-coprophila-strain-Holo2-chromosome-II,-whole-genome-shotgun-sequence
CM025453.1	9624310	9624447	20	246	CATATCGAAGCAGATCGATA	13097784	Bradysia-coprophila-strain-Holo2-chromosome-II,-whole-genome-shotgun-sequence
CM025453.1	9624448	9624777	22	370	AGAAACACCTGCGATTCTGCAC	13097784	Bradysia-coprophila-strain-Holo2-chromosome-II,-whole-genome-shotgun-sequence
CM025453.1	9638312	9640287	140	3622	TACGCTTTCAGTTAAAATGAAATTCCGGCAGTTAAAATCACATTTCCAATACCTTAACGGCCCACGACATTTCCGATCCTTTTCCCTGTGTGTCTAGTTCTAAATTTTTAAGTCTTCACTTTATTCTCCCACTAAAGACC	13097784	Bradysia-coprophila-strain-Holo2-chromosome-II,-whole-genome-shotgun-sequence
CM025453.1	9648242	9648457	95	372	GCCGAAAGCTCAACCGAACCTGCAACTTCAAATCCAACCGGAAACTCAGAGGCAGTGAACACAAGTTGCGATCCTATAGTAAAAATCCGTAAACT	13097784	Bradysia-coprophila-strain-Holo2-chromosome-II,-whole-genome-shotgun-sequence
CM025453.1	9684677	9684885	36	342	CTATTTGCACCCGAGTGCAAATAGTCAATATGAACA	13097784	Bradysia-coprophila-strain-Holo2-chromosome-II,-whole-genome-shotgun-sequence
CM025453.1	9685118	9686172	352	1258	ACGAAAGTCCTTCCTTACACAAAATCTAGAAGGATGAATTCAGTAGGAACAAACCAAACTACTTCCTCACAAAGTTTGTAGAAGGATGAATTCAGTAGGAACACACAAAACTCAAAACAAAATTGTAGAAAGATGAATTCAGAAGGAACAAACCAAAATCCTTCCTGACAGTTTGTAGAAGGATGAATTCAATTGGAACAAACCAAACTCCTTCCTTACACAATTCTAGAAGGATGAATTCAGTAGGAACGAACCAAACTCCTTCCTTACAAAGTTTGTAGAAGGATGAATTCAGTAGGAACACACAAACTTCCTTACACAGTTTCTAGAAGCATGAATTCAGTAGGAAAAA	13097784	Bradysia-coprophila-strain-Holo2-chromosome-II,-whole-genome-shotgun-sequence
CM025453.1	9685219	9686186	52	1142	CAAAGTTTGTAGAAGGATGAATTCAGTAGGAACAAACCAAACTCCTTCCTTA	13097784	Bradysia-coprophila-strain-Holo2-chromosome-II,-whole-genome-shotgun-sequence
CM025453.1	9685229	9686186	203	1194	TAGAAGGATGAATTCAGTTGGAACAAACCAAACTCCTTCCTTACACAGTTTCTAGAAGGATGAATTCAGTAGGAACGAACCAAACTCCTTCCTCACAAAGTTTGTAGAAGGTTGAATTCAGTAGGAACACACCAAACTCAAAACACAGTTTCTAGAAGCATGAATTCAAAGGAAGAAACGAAACTCCTTCCTTACACAAAATC	13097784	Bradysia-coprophila-strain-Holo2-chromosome-II,-whole-genome-shotgun-sequence
CM025453.1	9686294	9686618	36	302	TAGTCTTCATATAGACTATTTGCACCCAAGTGCCAA	13097784	Bradysia-coprophila-strain-Holo2-chromosome-II,-whole-genome-shotgun-sequence
CM025453.1	9696839	9697004	85	246	CGCCTGAAGTAGCTGCAAAATGAGTTGCAAAATTCGTAAAAGGAAAATGTTTTAGCAACAACCTTAGCAACAACTTCAACTACTA	13097784	Bradysia-coprophila-strain-Holo2-chromosome-II,-whole-genome-shotgun-sequence
CM025453.1	9739252	9739566	164	504	GTGAAAAAAAAATGCAACCCAAGTAAATGACAACCCTCACTTAGCTCACATTTTCACACATTTTCAGAAATAACTGCCACAAATTTAGCTCGATTTACTTCCCATTAATCGAAGAGACATTATTTTCGAAAATCTGATAGGAACTATCATGGCGAGTGTAACCC	13097784	Bradysia-coprophila-strain-Holo2-chromosome-II,-whole-genome-shotgun-sequence
CM025453.1	9827078	9827303	111	440	TCAATTCTGGTGTCAGGGACGTTAACCGACCGAGTCTCACAGTCTAGAATTCGCAGATCAGGACCCGAGTGATGAACCCAGCTTCGCGTTACAGCCTTTTCACATTCAACA	13097784	Bradysia-coprophila-strain-Holo2-chromosome-II,-whole-genome-shotgun-sequence
CM025453.1	9877149	9877651	17	436	TTGACCTGAACGTGACT	13097784	Bradysia-coprophila-strain-Holo2-chromosome-II,-whole-genome-shotgun-sequence
CM025453.1	9902013	9902556	132	764	ACGAGTTGCGGTATCGTATTGCAATATTAGACAGCTCGGACGAGCGATAAGTTTGCGACCAAAGCAAACCAAACATTAGACAACTCTGACGAGCTGAAGTTTGCGGCGAGCGAAGCGAGGGTCGTAATTCAC	13097784	Bradysia-coprophila-strain-Holo2-chromosome-II,-whole-genome-shotgun-sequence
CM025453.1	9902013	9902556	264	962	ACGAGTTGCGGTATCGTAATGCAATATTAGACAGCTCGGACGAGCGAGAAGTTTGAGATTAGATAAAACCTAATATTAGACAACTCTGACGAGTGTGAAGTTTGCGGCCCGAGCGAAGCGAGGGTCGTAATTCACAAGAGTTGCAGTATCGTATTGCAATATTAGACAGCTCGGACGAACGATAAGTTTGCGGCCAAAGCAAACCAAACATTAGACAACTACGACGACTAAAGTTTGCGGAGCGAAGCCAGGGTTGTAATTCAC	13097784	Bradysia-coprophila-strain-Holo2-chromosome-II,-whole-genome-shotgun-sequence
CM025453.1	9952270	9952484	10	298	TTTTGAGAAA	13097784	Bradysia-coprophila-strain-Holo2-chromosome-II,-whole-genome-shotgun-sequence
CM025453.1	9952270	9952498	123	332	TTTAGAGAAATTTGAGATTTTGAGAAATTTGAGAAATTCTTGAGAAATTCTTTGAGAAATAATTGAGAAATTTTTGAGAAATTTAGATTTCTCAGAAATTTGAGATTTTGAGAAATTTGAGAA	13097784	Bradysia-coprophila-strain-Holo2-chromosome-II,-whole-genome-shotgun-sequence
CM025453.1	9961289	9961986	348	1372	ATATTGTTCCTTATGGCATTATGTTGTGTTGATCAAATGTTTTCCTTAATTTGATTATTTTCCTTATGGCATTATATTGTGTCATATTGTATTGGACGAATGGTTTGCTTTAAATTGATTTTGATCTGAGCTTTGAGATTGTAGGTATTTCAGCAATCAGAATTTTATTTTGAGCATTTGAGATCTAGACTTTGATTTCTTAGGCATTTCAGCTCTTAGATTAGATTTCATAGGCAGGCATTATAGTATTTGTGATCGTCCTGAGCTTTGTGTATGTATCCTCAGCCCGTTGCCAAATCGTAACGTAAAAAAAGCCAGGATTCAATTATGTTGAATTATCTTCTACTA	13097784	Bradysia-coprophila-strain-Holo2-chromosome-II,-whole-genome-shotgun-sequence
CM025453.1	9978632	9979089	66	444	ATCCATTCGAAAAGCCATTAATCCATCCACTGCCTCGAATTGGAACACTTCCCATTCCGTTATTTG	13097784	Bradysia-coprophila-strain-Holo2-chromosome-II,-whole-genome-shotgun-sequence
CM025453.1	9978640	9979074	197	666	AGTAAAGCCATTATCCATCCATTGCCCGAATTAGAACCACTTTGCATACCGTTATTTGATCCATTCGAAAAGCTACTAACCCAGCCACTACTCGAATTGGATACACTCCCCATTCCGTTATTAGGTCCACCATTAAAGCCATTCATCCATCCACTACCCGAATTGGACACACTTCCCATTCCGTTATTAGCCCCACG	13097784	Bradysia-coprophila-strain-Holo2-chromosome-II,-whole-genome-shotgun-sequence
CM025453.1	9981746	9982168	21	296	TTTATTTTATCAGCAAATTTA	13097784	Bradysia-coprophila-strain-Holo2-chromosome-II,-whole-genome-shotgun-sequence
CM025453.1	9981746	9982169	104	478	TTTTTTAGTCAGCAAATTTATTTATTTGAAGCAGCAAATTTAATTACTTTTGTCAGCAAATTTATTTTTTTGTCATCAGCAAAATTAATTGTTTATTTTAGCTA	13097784	Bradysia-coprophila-strain-Holo2-chromosome-II,-whole-genome-shotgun-sequence
CM025453.1	9981746	9982169	209	534	TTTTTTAGTCAGCAAAATTATTCTTTTTATGCAGCAAAATTAATACCTTTATCAACAAATTTATTCTATTAGTTCAGCAAATTAATTGCTATTGTGACCAAATTTATTCTTCAACAGCAAATTTATTGATTTGAAGCAGCAAATTTAATCTTATTTTGTCAGCACATTTATTTCTTGTCATAAGCAAAATTAAATATTTATTTTAGCTA	13097784	Bradysia-coprophila-strain-Holo2-chromosome-II,-whole-genome-shotgun-sequence
CM025453.1	9983058	9983463	20	258	AAAAGAATAAATTTGCTGAC	13097784	Bradysia-coprophila-strain-Holo2-chromosome-II,-whole-genome-shotgun-sequence
CM025453.1	10000888	10001115	97	226	GTCAGGTGGATCATAGTTGGTGGTCAGTGGGATCAACAGTAAGCTCATCAGTGGGAAAAGGGTCGTCCGTGGGATCTGTAGATATAATAGTTAAGCA	13097784	Bradysia-coprophila-strain-Holo2-chromosome-II,-whole-genome-shotgun-sequence
CM025453.1	10003719	10004506	18	928	ACAACTGAGCCTGATACA	13097784	Bradysia-coprophila-strain-Holo2-chromosome-II,-whole-genome-shotgun-sequence
CM025453.1	10060178	10061025	103	970	ACTATTTAGTCCCGGATGCAAATAGACTTTAATTCATTATTAGTCCCGGATGCAAATAGTCTTCAATTCACTATTAGTCCTGGATGCAAATAGTCTTCAATTC	13097784	Bradysia-coprophila-strain-Holo2-chromosome-II,-whole-genome-shotgun-sequence
CM025453.1	10060190	10061025	136	1060	CGGTTGCAAATAGTCTTCAATTCACTATTAGTCCCTGATGCAAATAGCCTTAAATTCACTATTTTATCCCAGATGCAAATAGACTTCAATTCACTATTTGTCCAGATGCAAATAGTTTTCAATTCACTATTAGTCC	13097784	Bradysia-coprophila-strain-Holo2-chromosome-II,-whole-genome-shotgun-sequence
CM025453.1	10060190	10061025	34	990	CGGATGCAAATAGTCTTCAATTCACTATTAGTCC	13097784	Bradysia-coprophila-strain-Holo2-chromosome-II,-whole-genome-shotgun-sequence
CM025453.1	10130494	10130906	143	680	AAACTTTTTTGCCACATTCTATTCGGTATTCAATTACCTCTCAAATGAAACAAAAACTAGCAAAATCGGATGAGATTTACTCGATTTATGTGCAAAAAACACTTAGGGCCGAGTAGCGGCCTTAGTCCAAGGGCCCAAATTTG	13097784	Bradysia-coprophila-strain-Holo2-chromosome-II,-whole-genome-shotgun-sequence
CM025453.1	10221236	10221895	154	1154	TTTTCTGCTCCGTGTTAACACGATAACTTGAGTAAATCACAACAGATTTTCAAAAACCATTTTTTATTCGATGAAGTATTGAAATCCTCAGGTCAAGTTCGAAAATGGGTGAAATCGGTTCAACCATCTGGTAGTAGTTCTCAAAAGAAGCGCC	13097784	Bradysia-coprophila-strain-Holo2-chromosome-II,-whole-genome-shotgun-sequence
CM025453.1	10221236	10221895	305	1194	TTTTCTGCTCCTTGTTAACACGATAACTTGAGTAAATCACAACGGATTTTCAAAAACCATTTTTTATTCGATGAAGTATTGAAATCCTCAGGTCAAGTTCGAAAATGGGTGAAATCGGTTCAACCATCTGGTAGTAGTTCTCAAAAGAAGCGCCTTTTCTGCTCCGTGTTAACACGATAACTTGAGTAAATCACAACAGATTTTCAAAAACTTTTTTTATTCGATGAAGTATTGAAATCCTCAGGTCAAGTTCGAAAATGAGTGAAATCGGTTCAACCATCTGGGAGCAGTTCTCAAAAGAAGCC	13097784	Bradysia-coprophila-strain-Holo2-chromosome-II,-whole-genome-shotgun-sequence
CM025453.1	10224816	10224945	10	202	GAATTTTTAA	13097784	Bradysia-coprophila-strain-Holo2-chromosome-II,-whole-genome-shotgun-sequence
CM025453.1	10231332	10231768	51	560	AAAATGTGCAAAAAATGGGAATTTTCTAGCGGCTACAGATAAAATTCCCAG	13097784	Bradysia-coprophila-strain-Holo2-chromosome-II,-whole-genome-shotgun-sequence
CM025453.1	10231424	10231771	51	440	AAAATGTACAAAAAATGGGAATTTTCTAGCGGCAACAGATAAAATTCCCAG	13097784	Bradysia-coprophila-strain-Holo2-chromosome-II,-whole-genome-shotgun-sequence
CM025453.1	10231424	10231775	102	474	AAAATGTGAAAAAAATGGGAATTTTCTAGCGGCCACAGATAAAATTCCCAGAAAATGTGCAAAAAATGGGAATTTTCTAGCGCCAACAGATAAAATTCCCAG	13097784	Bradysia-coprophila-strain-Holo2-chromosome-II,-whole-genome-shotgun-sequence
CM025453.1	10247024	10247446	51	364	GAATTATCACCCGGAGAATTATCGCCCAGGAATTATCACCCAGCTGATTTG	13097784	Bradysia-coprophila-strain-Holo2-chromosome-II,-whole-genome-shotgun-sequence
CM025453.1	10247067	10247482	23	214	AAATTGAGGAATTATCACCCAGT	13097784	Bradysia-coprophila-strain-Holo2-chromosome-II,-whole-genome-shotgun-sequence
CM025453.1	10247076	10247482	153	384	GGAATTATAACCCAGCAATCTGAGCCCAGGAATTATCACCCAGCTGATCTGGAATTATCACCCGAGTTATTCAAAGCTGAGGAATTATCACCCAGTAAATTGAGAATTACCACCCAGCGAATTGAAACCCAGGAATTATCACCCAGTGAACTC	13097784	Bradysia-coprophila-strain-Holo2-chromosome-II,-whole-genome-shotgun-sequence
CM025453.1	10247258	10247487	103	320	AGGAATTATCGCCCAGTAATTCTGGTAATTATTCCCCAGCTATTCAAAGCTGAGGAATTATCGCCCAGTAAACTTAGAATTATCACCCAACTAACTGAAATTG	13097784	Bradysia-coprophila-strain-Holo2-chromosome-II,-whole-genome-shotgun-sequence
CM025453.1	10247849	10250369	82	3352	GCATCATCTGAAATGGATGCACATTTAGTCTAACTAATTGTGCATCAACTTAGAGGCATCTACAATTAGTCTAGCAAATTGT	13097784	Bradysia-coprophila-strain-Holo2-chromosome-II,-whole-genome-shotgun-sequence
CM025453.1	10251757	10251983	51	310	CAAATTCACTGGGCGATAATTCCTCAATCTCAGATAGCTGGGTGATAATTC	13097784	Bradysia-coprophila-strain-Holo2-chromosome-II,-whole-genome-shotgun-sequence
CM025453.1	10251795	10252222	51	350	GGGTGATAATTCCCATCGAGCTGGGTGATAATTCCTGGGCGATAATTCCCC	13097784	Bradysia-coprophila-strain-Holo2-chromosome-II,-whole-genome-shotgun-sequence
CM025453.1	10263235	10263741	147	836	TTATGGCTGACATAGCTCGCACTTAAAACGCTCATAGCTCCCAAATAGACGACTTTTTAGGAAAACCATGAAACACGTGTCGAATGAAATCTGAAACTCTATAAATTTGTCTTTTAAACGAACTTTCTATCTGCTATATTTTCCGAG	13097784	Bradysia-coprophila-strain-Holo2-chromosome-II,-whole-genome-shotgun-sequence
CM025453.1	10266890	10267046	72	232	GTCATGTTGCACACATATAAAATTCGTTTGCGTCAAGTTGCATCTAGTGGTAAATTGGAACAATTTAGGGAC	13097784	Bradysia-coprophila-strain-Holo2-chromosome-II,-whole-genome-shotgun-sequence
CM025453.1	10280816	10281010	47	348	TGGTTTAGTCGAAGCCTAAAATGGCGGACACGGTTCCCGAGAGACAC	13097784	Bradysia-coprophila-strain-Holo2-chromosome-II,-whole-genome-shotgun-sequence
CM025453.1	10303409	10303694	19	262	AATTTCTTGAATTTCTCGA	13097784	Bradysia-coprophila-strain-Holo2-chromosome-II,-whole-genome-shotgun-sequence
CM025453.1	10303409	10303706	10	240	AATTTCTTGA	13097784	Bradysia-coprophila-strain-Holo2-chromosome-II,-whole-genome-shotgun-sequence
CM025453.1	10303409	10303707	9	224	AATTTCTAG	13097784	Bradysia-coprophila-strain-Holo2-chromosome-II,-whole-genome-shotgun-sequence
CM025453.1	10343413	10343744	164	434	TTAAACACTTCAACTGCACATATTTCATCGTAGATGATTTCAAACCCAATAAGACCCTAGTTGGCCCAAAAGCACATAAAATTACCTTTCAAATGACACCCCACACGACCATGTACGGCACATGTAACTGGAGAAATTTTGGTAAGAAAAATACAAGTCTTCGG	13097784	Bradysia-coprophila-strain-Holo2-chromosome-II,-whole-genome-shotgun-sequence
CM025453.1	10348670	10349006	149	470	CATAGCTCCCAAATAGACGACTTTTTAGGAAAACCATCAAAAACGCATCGACTAGAATGTGAAACTCTATAAATTTATCTTATAAACGAAATTTCTATCAGCCATATTTTCCGAGTTATGGCTACTATAGCTCAACAGCTTAAAACACT	13097784	Bradysia-coprophila-strain-Holo2-chromosome-II,-whole-genome-shotgun-sequence
CM025453.1	10356858	10357657	145	1248	GCTACTAGGGCCCTATGTGTATTTTACATATAACTCGAGTAAATTTCATCCGTTTTTCGTAATTTTTGTTTCATTTGGAAGGTAATCAAAGGCCGAATAGAATGTTGTTGAAAAAAAATTAAATTTGGGTCCTCGGACTAAGGCC	13097784	Bradysia-coprophila-strain-Holo2-chromosome-II,-whole-genome-shotgun-sequence
CM025453.1	10395719	10395963	63	224	ACAAACATTCGGAATGAGCACACGATCGGAATACAGACACGAACGGAATGGGCACACGAATTG	13097784	Bradysia-coprophila-strain-Holo2-chromosome-II,-whole-genome-shotgun-sequence
CM025453.1	10396021	10396164	13	216	AATTGGTACTGGA	13097784	Bradysia-coprophila-strain-Holo2-chromosome-II,-whole-genome-shotgun-sequence
CM025453.1	10442749	10443397	146	814	TCATTCTTCGTCGATTAAAACAAAATTTTGAAAATCGGTAAGAATTACTCGAAGTTATCGCGGTAACAAGGAAAAAAGTCTCTTGTAGAATTACTCCCATCTCATTATTCCAACATTACCCATCTACAAACTCAACCTCAAGATTT	13097784	Bradysia-coprophila-strain-Holo2-chromosome-II,-whole-genome-shotgun-sequence
CM025453.1	10453787	10454444	147	812	TCATTCTCCGTCGATTAAAACCAAAATTTTGAAAATCGGTAAAGAATTACTCGAGTTATCGAGTCAACAAGGAAAAAAGTCTCTTGTAGAATTACTCCCATCTCATTATTCCAACATTACCCATCTACAAACTCAACCTCAAGATTT	13097784	Bradysia-coprophila-strain-Holo2-chromosome-II,-whole-genome-shotgun-sequence
CM025453.1	10453787	10454444	294	1124	TCATTCTCCGTCGATTAAAACCAAAATTTTGCAAATCGGTAAAGAATTACTCGAGTTATCGAGTCCACAAGGAGAAAGCGTCTGTGTAGAATTTCTCCCATCTCGTTGTTCGAACATTATCCATCTGCAAACTCAACCTCAAGAATTTCAATCTTCGTCGAATAACACAAAAACTTTGAAAATCGGATAAGAATTAGGGAAGTTATCGCGGTAACAAGGAATAAAAATCTCTTGAGAATTACTCCCATCTCATTATCCCAATATTGCCCATCTACGAACTTAACCTCATGATTT	13097784	Bradysia-coprophila-strain-Holo2-chromosome-II,-whole-genome-shotgun-sequence
CM025453.1	10527858	10528240	22	392	AATTTACCGGAAGTTTACCAGA	13097784	Bradysia-coprophila-strain-Holo2-chromosome-II,-whole-genome-shotgun-sequence
CM025453.1	10531661	10532241	19	312	TCAAAAGCTTCAATGTGTG	13097784	Bradysia-coprophila-strain-Holo2-chromosome-II,-whole-genome-shotgun-sequence
CM025453.1	10531737	10532201	18	382	GTGGGTCAAAGCTTCAAC	13097784	Bradysia-coprophila-strain-Holo2-chromosome-II,-whole-genome-shotgun-sequence
CM025453.1	10531947	10532182	82	436	AGCTTCAACGTGGGACAAAGCTTCAACGTGGGCCAAAGCTTCAACGTGGGACAAAGCTTCAACGTGTTTCAACGTGGGCCAC	13097784	Bradysia-coprophila-strain-Holo2-chromosome-II,-whole-genome-shotgun-sequence
CM025453.1	10531950	10532192	63	314	TTCAACGTGGGCCAAAGCTTCAACGTGGGACAAAGCTTCAACGTGGGACAAAGCTTCAACGTG	13097784	Bradysia-coprophila-strain-Holo2-chromosome-II,-whole-genome-shotgun-sequence
CM025453.1	10542780	10543437	293	1074	CTTGTCGACGCGATAACTCGAGTAATTCTTTACCGATTTTCAAAATTTTGGTTTTAATCGACGGAGAATGAAAATCATGAGGTTAAGTTCGTAGATGGGCAATATTGGGATAATGAGATGAGAGTAATTCTCAAGAGAATCTTATTACTTGTTACCGCGATAACTTCCATAATTCTTATCAGATTTTCAAAGATTTTGTGTAATTCGACGAAGATTGAAACTCTTGAGGCTGAGTTTGCAGATGGATAATATTAGAACAACGAGATGGGAGAAATTCTACACAGACGCTTTTC	13097784	Bradysia-coprophila-strain-Holo2-chromosome-II,-whole-genome-shotgun-sequence
CM025453.1	10542790	10543461	146	820	CGATAACTCGAGTAATTCTTTATCCGATTTTCAAAATTTTTGTTTTAATCGACGAAGAATGAAAATCTTGAGGTTGAGTTTGCAGATGGACAATATTGGAACAACGAGATGGGAGAAATTCTCACAGAAGCTTTTCCTTGTTACCG	13097784	Bradysia-coprophila-strain-Holo2-chromosome-II,-whole-genome-shotgun-sequence
CM025453.1	10547257	10549093	176	3476	CGACATATCAAAAAAGCGTCATCCATCGCTGAAATGAATTTTATTTTGTAAAATGAATCAAGACTGATACATTAAGACAAAAAATTAAAAATTTGACAGTACACGTAAAGGAAATAATTTAGAATTTAGTTCCCAAGCATAGGCGTAGCATACATTTTCTTCATGATTCAATCAAA	13097784	Bradysia-coprophila-strain-Holo2-chromosome-II,-whole-genome-shotgun-sequence
CM025453.1	10598677	10599352	145	1226	TTTTTTGCCATCATTCTATTCGGCATTCAATTATCTCTCAAATGAAACAAAAACTAGCAAAATCGGATGAGATTTACTCGATTTATGTGCAAAAAACACTTAGGGCCGAGTAGCGGCCTTAGTCCAAGGGCCCAAATTTGAAACT	13097784	Bradysia-coprophila-strain-Holo2-chromosome-II,-whole-genome-shotgun-sequence
CM025453.1	10599637	10600481	145	1470	TTTTTTGCCATCATTCTATTCGGCATTCAATTATCTCTCAAATGAAACAAAAACTAGCAAAATCGGATGAGATTTACTCGATTTATGTGCAAAAAACACTTAGGGCCGAGTAGCGGCCTTAGTCCAAGGGCCCAAATTTGAAACT	13097784	Bradysia-coprophila-strain-Holo2-chromosome-II,-whole-genome-shotgun-sequence
CM025453.1	10607879	10608178	144	536	TGAGAAACAACGACTTCCTGAAGAAACGTGACTACTCGTTATTTCTTCAGGAACTCGCCGATTCTTCATAAAGTCGGTGTTTCTCATGTAATCGAATTGTGACCATATTTACTGAAGAGCATGCGGATACTTTTCATTGAGAAA	13097784	Bradysia-coprophila-strain-Holo2-chromosome-II,-whole-genome-shotgun-sequence
CM025453.1	10608676	10608837	82	218	AAAGAAAAACGTTGACAAGCACCCCAAGGCAAGTTACAATAAACTGACCTTCGGTCTTCTCACTCACATCATAACATTCTTG	13097784	Bradysia-coprophila-strain-Holo2-chromosome-II,-whole-genome-shotgun-sequence
CM025453.1	10638196	10638419	35	430	GACTAATCGCCCGCGCGGGCGAATAGCATTTTATA	13097784	Bradysia-coprophila-strain-Holo2-chromosome-II,-whole-genome-shotgun-sequence
CM025453.1	10638870	10639909	290	1784	GCTACTAGGGCCCTATGTGTATTTTACATATAACTCGAGCAAATTTCATCCGTTTTTCGTAATTTTTGTTTCATTTGGAAGGTAATCAAACGCCGAATAGAATGTTGTTGAAAAAAAATTAAATTTGGGTCCTCGGACTAAGGCCACTACTAGGGCCCTATGTGTATTTTACATTAACTCGAGTAAATTTCATTCGTTTTTCGTAATTTTTGTGTCATTTGGAAGGTAATCAAAGGCCGAATAGAATGTTGTTGAAAAAAAAATTAAATTTGGGTCCTCGGACTAAGGCC	13097784	Bradysia-coprophila-strain-Holo2-chromosome-II,-whole-genome-shotgun-sequence
CM025453.1	10638870	10639963	145	1784	GCTACTAGGGCCCTATGTGTATTTTACATATAACTCGAGTAAATTTCATCCGTTTTTCGTAATTTTTGTTTCATTTGGAAGGTAATCAAAGGCCGAATAGAATGTTGTTGAAAAAAAATTAAATTTGGGTCCTCGGACTAAGGCC	13097784	Bradysia-coprophila-strain-Holo2-chromosome-II,-whole-genome-shotgun-sequence
CM025453.1	10641402	10641641	104	306	GTGCTTATGCTCCTTTTACAAAATGCGACGCAAGGAGCTTATGCCTCCTTTTACAAAATGTGACGCAAGGAGACTATGCTCCACTTTACATAATATGACACAAG	13097784	Bradysia-coprophila-strain-Holo2-chromosome-II,-whole-genome-shotgun-sequence
CM025453.1	10641405	10641641	34	278	TTATGCTCCTTTTACAAAATGTGACGCAAGGAGC	13097784	Bradysia-coprophila-strain-Holo2-chromosome-II,-whole-genome-shotgun-sequence
CM025453.1	10641406	10641609	77	278	TATGCTCCATTTTACATAATGTGACGCAAGGAGACTATGCTCCCCTTTACATAATATGGCGCAACGCGCAAGGAGAC	13097784	Bradysia-coprophila-strain-Holo2-chromosome-II,-whole-genome-shotgun-sequence
CM025453.1	10699079	10699200	57	232	TTAAGGCCAGTTCATGGTCGCATATATCGCAAAAATGTATGCGAGTATGAACTGGCC	13097784	Bradysia-coprophila-strain-Holo2-chromosome-II,-whole-genome-shotgun-sequence
CM025453.1	10712715	10712979	112	376	TTGCAACTCTTATTTTTTCTTGTGCAACTCTTTTTCTGATTGCAACTCTTTCACAACTCTTTTTTTCGGCAAGCAACTCTTTTGCAACTCTTTTTTTCCGCGAGCAACTCTC	13097784	Bradysia-coprophila-strain-Holo2-chromosome-II,-whole-genome-shotgun-sequence
CM025453.1	10712735	10712931	82	288	GCAACTCTTTTGCAACTCTTTTTTTTTGCGAGCAACTCTTTTTTTCGGCAAGCAACTCTTTCGCAACTCTTTTTTTCCGCAT	13097784	Bradysia-coprophila-strain-Holo2-chromosome-II,-whole-genome-shotgun-sequence
CM025453.1	10712745	10712979	60	282	TGCAACTCTTTCGCAACTCTTTTTTTCGGCATGCAACTCTTTTGCAACTCTTTTTTTGCG	13097784	Bradysia-coprophila-strain-Holo2-chromosome-II,-whole-genome-shotgun-sequence
CM025453.1	10712782	10712979	49	222	TCTTTTGCAACTCTTTTTTTCTGCGTGCAACTCTTTGCAACTCTTTTTT	13097784	Bradysia-coprophila-strain-Holo2-chromosome-II,-whole-genome-shotgun-sequence
CM025453.1	10714481	10714652	85	258	TGAAAGAGAAACAAATATTTTGACAAGTACCCCAAGGCAACTTAAATAAACTAGTCTTCGGATCTCTCGCTCTCAACATAACAGT	13097784	Bradysia-coprophila-strain-Holo2-chromosome-II,-whole-genome-shotgun-sequence
CM025453.1	10725567	10725718	80	234	ATATGAGAGAACTACATACAAAGTCTCTCACATTATCTCCCATAGGAGCCAACTGTCATTCACATGTTCCCATTTGGCTC	13097784	Bradysia-coprophila-strain-Holo2-chromosome-II,-whole-genome-shotgun-sequence
CM025453.1	10771762	10772319	278	1110	CCCCATACTCAGTTGGAACAACGAAGCTGCAGAGACTCTCCGAACATTCACTACATTTTTAGTCATATCTCTCGTGGATGTACTCGCACCAAGCAGTGCGTATACTCTACCTGCAGGTCTTTCCAAGGCCGACACTCATACAACATTACAACAATTTAAAATAATTTTTTCTTGAGTTATTGTCGAAAAACTGTTTTTGGTACCCTCTGACATGTCCTTACTTTTGAGCTATTTTCACAAAAATATTTTTTTTTAGAAAAAGTGAAAGATTCGTGTCT	13097784	Bradysia-coprophila-strain-Holo2-chromosome-II,-whole-genome-shotgun-sequence
CM025453.1	10808099	10808658	278	1046	ACTTAAAACAACAAAGATATCTCAATTTTAGTTTTCATTTCCATACTAAATCGCAAAAACTGACAGATCGTAACAAAGGAGAAAAAAGCTCTCTCTGACGTATAAATTTATACGACTAATGGCGTGGATTTAGTTGAAACAGAAAAATGATAGATGACAGGTGTGACGGCTGCCACGAAAATGCAACATTATTCGCTATCAATCGAAATACAGAAACTCTCATGTGAGGTTGACAATCAGAGCCGTATGGACAATGTATTGTTACGACATTTTACTAA	13097784	Bradysia-coprophila-strain-Holo2-chromosome-II,-whole-genome-shotgun-sequence
CM025453.1	10862698	10863025	22	574	GTCAGAATCTGCAGAGATTCCG	13097784	Bradysia-coprophila-strain-Holo2-chromosome-II,-whole-genome-shotgun-sequence
CM025453.1	10906839	10907286	146	788	TACTAGGGCCCTATGTGTATTTTACATATAACTCGAGCAAATTTCATCCGTTTTTCGTAATTTTTGTTTCATTTGGAAGGTAATCAAAGGCCGAATAGAATGTAGTTGAAAAAAATTTTAAATTTGGGTCCTCGGACTGAGGCCGA	13097784	Bradysia-coprophila-strain-Holo2-chromosome-II,-whole-genome-shotgun-sequence
CM025453.1	10947985	10948147	42	222	TTTATTATACTGTGGCTAATGGCACCGGGTGCCAATAGTCTC	13097784	Bradysia-coprophila-strain-Holo2-chromosome-II,-whole-genome-shotgun-sequence
CM025453.1	10948299	10948769	104	636	AGGATCGAACAATCCGCCTTTACGTTACATTTCGTAAAAGGACGAATTCCCTAAGATCGAACAAAATACCTTTACGTTACATTTCGTAAAAGGATTAATTCCTC	13097784	Bradysia-coprophila-strain-Holo2-chromosome-II,-whole-genome-shotgun-sequence
CM025453.1	10948301	10948848	154	618	GTATCGAACAAAACATCTTTACGTTACATTTCGTAAAAGGAATAATTCCCTAAGATCGAACAAACTACCTTTACGTTACATTTCGTAAAAGATGAATTCCCTAGGATTCTACAATCCGCATTTACGTTAAATTTCGTAAAAGGGCAATTCCCTA	13097784	Bradysia-coprophila-strain-Holo2-chromosome-II,-whole-genome-shotgun-sequence
CM025453.1	10948303	10948848	52	548	ATCGAACAAACTACCTTTACGTTACATTTCGTAAAAGGATGAATTCCCTAAG	13097784	Bradysia-coprophila-strain-Holo2-chromosome-II,-whole-genome-shotgun-sequence
CM025453.1	10954142	10954420	100	254	CAGCAAATTTATTAGTATTGTATCAGCAAATTTATTGTTTTGAGTAGCAATATTACTGACTTCAACAGCAAAAATAATACCTCGAAGCAAATGCTCCTGG	13097784	Bradysia-coprophila-strain-Holo2-chromosome-II,-whole-genome-shotgun-sequence
CM025453.1	10955297	10955728	41	318	CAAAAAAATAAATTTGCTGATAAAATAAATAAATTTGCTGA	13097784	Bradysia-coprophila-strain-Holo2-chromosome-II,-whole-genome-shotgun-sequence
CM025453.1	10955308	10955728	103	474	AAAAAATAGCTAAATAAACAATTAATTTTGCTGATGACAAAAAATAAATTTGCTGACAAAAGTAAATAAATTTGCTGATAGAAAAAAATAAATTTGCTGACTA	13097784	Bradysia-coprophila-strain-Holo2-chromosome-II,-whole-genome-shotgun-sequence
CM025453.1	10955324	10955733	21	210	AAAAATAAATTTGCTGTTGAC	13097784	Bradysia-coprophila-strain-Holo2-chromosome-II,-whole-genome-shotgun-sequence
CM025453.1	10998723	10998962	119	480	AAGTAATCAGTTAAGCTCAAAGACATGAAAAACAACTAAAAAGGCAGTAAAAACAACATTTACGAAGCAATCTGTTGAGTTTCTAGATGAAATGACGAAAAGTGATGGAAAAATTTGAA	13097784	Bradysia-coprophila-strain-Holo2-chromosome-II,-whole-genome-shotgun-sequence
CM025453.1	10998761	10998954	59	224	AAAAGTGAGTAAAAACAACATTTACGAAGCAATCTGTTGAGTTTCTAGATGAAATGACG	13097784	Bradysia-coprophila-strain-Holo2-chromosome-II,-whole-genome-shotgun-sequence
CM025453.1	11074040	11074288	19	222	AATTTCTCGAATTTCTCGA	13097784	Bradysia-coprophila-strain-Holo2-chromosome-II,-whole-genome-shotgun-sequence
CM025453.1	11074040	11074288	9	200	AATTTCTCG	13097784	Bradysia-coprophila-strain-Holo2-chromosome-II,-whole-genome-shotgun-sequence
CM025453.1	11074995	11075209	38	224	CGATATTATCGTTTAAAAAACGATAATATCGTCCTGGA	13097784	Bradysia-coprophila-strain-Holo2-chromosome-II,-whole-genome-shotgun-sequence
CM025453.1	11075081	11075236	76	206	ACGATAATATCGTAAAAAACGATAATATCGCCCAGGACGATATTATCGTTTATCTTAAACGATAATATCGTCCAGG	13097784	Bradysia-coprophila-strain-Holo2-chromosome-II,-whole-genome-shotgun-sequence
CM025453.1	11079296	11079698	103	476	AAATTTATTTATTTGAATCAGCAAATTTAATCTACTTTTGTCAGCAAATTTATTTTTTGTCATCAGCAAAATTAATTGTTTATTTTAGCTATTTTTTAGCAGC	13097784	Bradysia-coprophila-strain-Holo2-chromosome-II,-whole-genome-shotgun-sequence
CM025453.1	11080597	11081002	20	258	AAAAGAATAAATTTGCTGAC	13097784	Bradysia-coprophila-strain-Holo2-chromosome-II,-whole-genome-shotgun-sequence
CM025453.1	11110211	11110758	107	786	CAAATCCATCGAAAAATCCGATGGAAGTTAGGAAATGCCAGAGGAATCATCTGTCATCCCAAAATTTAGGAACCAACCTTGGAACACCTCATTATATCGAAATAACC	13097784	Bradysia-coprophila-strain-Holo2-chromosome-II,-whole-genome-shotgun-sequence
CM025453.1	11160994	11161305	18	308	TCATTTCCCGATTTCTGG	13097784	Bradysia-coprophila-strain-Holo2-chromosome-II,-whole-genome-shotgun-sequence
CM025453.1	11161040	11161352	36	270	ATTTCCCGATTTCTGGTCATTTTCCAATTTCTGGTC	13097784	Bradysia-coprophila-strain-Holo2-chromosome-II,-whole-genome-shotgun-sequence
CM025453.1	11170002	11170163	86	242	TCAGAGCGAGAAAACAGAAGACAGGTTATTATAACTTGCCTCGGGGTACTTGTCAAAATATTTGCTTCTCTTTCAACGTGGTACGT	13097784	Bradysia-coprophila-strain-Holo2-chromosome-II,-whole-genome-shotgun-sequence
CM025453.1	11185662	11186992	290	2474	AAATTTGGTAGTCGGTAGCTTTGGTAGTTGGTAGTTGCGAGCTGGATTGACATTCAAAATTGCAAAGCCACCATGAGCATATCAACACCAGGCAAATAATAATTATTTGTTATCTGATCACCGATAGCTCACAGTTAACATTGCAATTCGAAAATTTGGTAGTTGGTAGTTGGACTACCAAGGCTATAATTGACTACCAAACGTAATTTTTGGGGAAGAGATGTTTACTATTCGAGAACTACGCACCGACTGACGAAATTATTCTACATGCTCGGCTATTTATAAATCGG	13097784	Bradysia-coprophila-strain-Holo2-chromosome-II,-whole-genome-shotgun-sequence
CM025453.1	11221386	11221763	40	278	AATAACGTTATTCGATTAACGAAATGAATTCGGTTACTCG	13097784	Bradysia-coprophila-strain-Holo2-chromosome-II,-whole-genome-shotgun-sequence
CM025453.1	11221386	11221763	80	364	AATAACGTTATTCGAATACCGAAATCATTTCGGTTATTCGAATAACGTTATTCAGAAAACCGAATTAATTTCGGTTATCA	13097784	Bradysia-coprophila-strain-Holo2-chromosome-II,-whole-genome-shotgun-sequence
CM025453.1	11221674	11221843	92	258	AATAACGTTATTCCGATAACCGAATGAACTTCGGTACTCAAATAACGTTATTCGAGTAACCGAAATCATTTCAGTTATCGAATAACGTTAAT	13097784	Bradysia-coprophila-strain-Holo2-chromosome-II,-whole-genome-shotgun-sequence
CM025453.1	11221803	11222092	141	562	TCGAATTTCGTTATTCTTGTAACGAAATCGATTTCGGTTATAACGTTATGGATGCCTGGTTTATTTGCATTTTTATACAAATAGTGTTACTAAATTAATAGAATTAACGTATTTTACGACGTCGCTTTATCACTTTACGAT	13097784	Bradysia-coprophila-strain-Holo2-chromosome-II,-whole-genome-shotgun-sequence
CM025453.1	11233935	11234705	147	1202	GCTTATTTGGGAGCTATGAGCGTTTTAAGTGCGAGCTATGTCAGCCATAACTCGGAAAATACTGCAGATAGAAAGTTCGTGTAAAAGACAAAGTTATAGAGTTTTAGATTCTAGTCGATACGTGTTTCATGGTTTTCCTAAAAAGTC	13097784	Bradysia-coprophila-strain-Holo2-chromosome-II,-whole-genome-shotgun-sequence
CM025453.1	11241209	11241569	128	552	AAACTGTACAAGTGACACTTTATCCCAACTCTCTACATGCCGTATAGCCGAAAATATCTCAAAAATACGAAATTTCAAGATGGCCGCCATTTTCTTGAAATCAGTAGATAAAAAGTTTTCCACCAACA	13097784	Bradysia-coprophila-strain-Holo2-chromosome-II,-whole-genome-shotgun-sequence
CM025453.1	11241968	11242354	21	320	AATATTTAAATATTTGTCACA	13097784	Bradysia-coprophila-strain-Holo2-chromosome-II,-whole-genome-shotgun-sequence
CM025453.1	11241988	11242354	44	336	AATATTTAAATATTTGTGACAAATATTTTAATTTATTTGTAACA	13097784	Bradysia-coprophila-strain-Holo2-chromosome-II,-whole-genome-shotgun-sequence
CM025453.1	11241988	11242355	68	214	AATATTTATATATTTGTCAAAAATAAATTGCGAATTTATTTGTTACAAATATTTACATATTTGTGCCA	13097784	Bradysia-coprophila-strain-Holo2-chromosome-II,-whole-genome-shotgun-sequence
CM025453.1	11263852	11264021	92	258	ATAACCGAAATCGAATTCGTTACAAGAATAACGTTATTCGAATAACCGAATTCATATTCGTTATCGAATAACGTTATTATTAACGTTATTCG	13097784	Bradysia-coprophila-strain-Holo2-chromosome-II,-whole-genome-shotgun-sequence
CM025453.1	11263853	11264309	40	230	TAACCGAAATCGATTTCGTTATCGAATAACGTTATTCGAG	13097784	Bradysia-coprophila-strain-Holo2-chromosome-II,-whole-genome-shotgun-sequence
CM025453.1	11263887	11264309	118	336	ATTTGAATAATCGAATAACGTTATTCGATAACCGAAATAATTCGGTTATTTAATAACGTTATTCGAATAACCGAATTAATTTCGATATTAGAATAACGTTATTTAAAAAAAAGAAATC	13097784	Bradysia-coprophila-strain-Holo2-chromosome-II,-whole-genome-shotgun-sequence
CM025453.1	11263932	11264309	39	316	TAACGTTATTCGATAACCGAAATTATTCGGTTTTCTGAA	13097784	Bradysia-coprophila-strain-Holo2-chromosome-II,-whole-genome-shotgun-sequence
CM025453.1	11263932	11264309	81	366	TAACGTTATTCGAATAACAGAAATGATTTCGGATATTCGAATAACGTTATTCGATAACCGAAATTATTTCGGTTATCGGAA	13097784	Bradysia-coprophila-strain-Holo2-chromosome-II,-whole-genome-shotgun-sequence
CM025453.1	11338115	11339434	9	362	CGACTATAT	13097784	Bradysia-coprophila-strain-Holo2-chromosome-II,-whole-genome-shotgun-sequence
CM025453.1	11338151	11339435	19	1682	TTCGAGGACATCGACAATA	13097784	Bradysia-coprophila-strain-Holo2-chromosome-II,-whole-genome-shotgun-sequence
CM025453.1	11357464	11357705	52	326	ATCCTTTTACGAAATGTAATGAGAAGGCGTTTTGTCCGTTCCTAGGGAATTC	13097784	Bradysia-coprophila-strain-Holo2-chromosome-II,-whole-genome-shotgun-sequence
CM025453.1	11408238	11408361	9	212	GATTAAATG	13097784	Bradysia-coprophila-strain-Holo2-chromosome-II,-whole-genome-shotgun-sequence
CM025453.1	11449735	11450278	131	748	ATACCGCAACTCGTGTGAATTACAACCCTCGCTTCGCTGCCGCAAACTTACACTCGTCAGAGTTGTCTAATATTAGGTTTGCTCTAACCGCAAACTTATCGCTCGTCCGAGCTGTCTAATATTGCAATACG	13097784	Bradysia-coprophila-strain-Holo2-chromosome-II,-whole-genome-shotgun-sequence
CM025453.1	11450934	11451630	343	1264	AACATTTCAAAGTTGATAGTCAACTATCAAGTTGATAGTATACCATAAATTCTAATATAATTCGTTGGCGAAAACAAATTCAAATGATTTACACACACCCAAAAAAAATCAAATTTCACCAAAGCAATCGTATCGTATTTAATAGAGAAATTATCAACAGTGTAAAATCAGGTTTTCCTGGAATAACTTCCAGATTCTTAATCCCACATGGCTCATCTTCGAACTTAGCCTCGACAATTTAATTCCACATCGATAAAAAAAAAATTTGTTGAAATTGGTTAAGAATTACTCGAGTTATCCTGCCCACAAGAAAAAAACGGTTACAGACATTAACGTTTTTCAT	13097784	Bradysia-coprophila-strain-Holo2-chromosome-II,-whole-genome-shotgun-sequence
CM025453.1	11451877	11452152	19	238	AATTTCTTGAATTTCTTGA	13097784	Bradysia-coprophila-strain-Holo2-chromosome-II,-whole-genome-shotgun-sequence
CM025453.1	11451877	11452164	10	224	AATTTCTTGA	13097784	Bradysia-coprophila-strain-Holo2-chromosome-II,-whole-genome-shotgun-sequence
CM025453.1	11454257	11454918	145	1050	GCTACTAGGGCCCTATGTGTATTTTACATACAACTCGAGTAAATTTCATCCGTTTTTCGTAATTTTTGTTTCATTTGGAAGGTAATCAAAGGCCGAATAGAATGTTGTTGAAAAAAAATTAAATTTGGGTCCTCGGACTAAGGCC	13097784	Bradysia-coprophila-strain-Holo2-chromosome-II,-whole-genome-shotgun-sequence
CM025453.1	11552845	11553035	18	304	CTGCCCTTATCTCTATGA	13097784	Bradysia-coprophila-strain-Holo2-chromosome-II,-whole-genome-shotgun-sequence
CM025453.1	11566658	11567681	419	1818	AACACACGAACAATTTTGCGATGATGGGACACAAGTGTGGTGCGTTTTCCATTGTAATCAGATATTCACCACAGGCTAAACAATGGAAAAGGCAGAATAATTGTCGATCCCATCATCGCAAAATTGTTCGTGATTTTTCGGCCTAACCAATGACCAGGGGATTTGAGAAATTTTAAAAATTCCTCAAATACTCATTAGGAATTTCAGACAGAGCCCACTAACTGTTTGGATATTTTTGCAGGATTTAAAGGAATTTGAAAGGAAGAAATTGCTTGGGTCATTACAAAAATGATATCCTTTCGCCAGTAACAACGGTCATTCCTGCAACCAAATTAACATTGTTTATCACCCGAATGAAGTTACTCCTAGAGGGTCATTAACATAGCGAATCATTTTTCT…	13097784	Bradysia-coprophila-strain-Holo2-chromosome-II,-whole-genome-shotgun-sequence
CM025453.1	11598639	11598994	23	466	ATCCCATTTCACTCCGAAATGTC	13097784	Bradysia-coprophila-strain-Holo2-chromosome-II,-whole-genome-shotgun-sequence
CM025453.1	11625951	11626359	15	470	TTAGGCATGTTGTGC	13097784	Bradysia-coprophila-strain-Holo2-chromosome-II,-whole-genome-shotgun-sequence
CM025453.1	11635176	11635398	74	284	AGAGTTGCACGAAAAAAAAGTTGCAAAAGAGTTGCTGCCAAAAAAAGAGTTGCAAAAGAGTTGCAGCAGAAAAA	13097784	Bradysia-coprophila-strain-Holo2-chromosome-II,-whole-genome-shotgun-sequence
CM025453.1	11635864	11636681	139	652	TATATAGTCGATATATTCGAATATAGTCGTTTATATTTGATATATGCGAATATAGTCGGTATATTCGATATAATCGGTATATAGTCGATATATTCGAATGATAGTCTAGTTGTAGTCGATATATTCGATGATAGTCTAG	13097784	Bradysia-coprophila-strain-Holo2-chromosome-II,-whole-genome-shotgun-sequence
CM025453.1	11635870	11636681	29	478	TATTCGAATATATGAGTACATAGTCGATA	13097784	Bradysia-coprophila-strain-Holo2-chromosome-II,-whole-genome-shotgun-sequence
CM025453.1	11635876	11636660	19	390	AATATATTCGAATATAGTC	13097784	Bradysia-coprophila-strain-Holo2-chromosome-II,-whole-genome-shotgun-sequence
CM025453.1	11635988	11636678	176	794	AATATATTCGAACATAGTCGTATATATTTGATATATGCGAATATAGTCGATATATTCGAATGTAATCGAGTATATAGTCGATATAGTCGATGATAGTCTAGTATGTAGTCGATATATTCGAATATAGTCTAGTTCTTAGTCGATATATTCGAATATAGTGGAGTGGAGTATTAGTT	13097784	Bradysia-coprophila-strain-Holo2-chromosome-II,-whole-genome-shotgun-sequence
CM025453.1	11654091	11654266	24	314	CCTCGTCTTCAAGTGACGACAACG	13097784	Bradysia-coprophila-strain-Holo2-chromosome-II,-whole-genome-shotgun-sequence
CM025453.1	11654091	11654313	48	326	CCTCGTCTTCAAGTGACGACAACGCCTCGTCTTCAAGTGACGACAACG	13097784	Bradysia-coprophila-strain-Holo2-chromosome-II,-whole-genome-shotgun-sequence
CM025453.1	11661117	11661636	38	870	TTCGGTGTATGTTGGGCAGCGGGAAAAATTTGGTCACT	13097784	Bradysia-coprophila-strain-Holo2-chromosome-II,-whole-genome-shotgun-sequence
CM025453.1	11661635	11662111	20	790	GACCTATATATAGCTATATT	13097784	Bradysia-coprophila-strain-Holo2-chromosome-II,-whole-genome-shotgun-sequence
CM025453.1	11661639	11662111	10	534	TATATACCTA	13097784	Bradysia-coprophila-strain-Holo2-chromosome-II,-whole-genome-shotgun-sequence
CM025453.1	11697614	11699043	109	2526	AAATCCATCGAAAAATCCGATGGAAGTTAGGAAGTGCCAGAGGAATCATCTGTCATCCCAAAATTTAGGAACCAACCTCGGAACACCTCACTTATATCGAAAATAACCC	13097784	Bradysia-coprophila-strain-Holo2-chromosome-II,-whole-genome-shotgun-sequence
CM025453.1	11716603	11716942	51	392	ATTAACGCCCAGGAATTATCACCCAGATCATTAGGAATTATCACCCGGGGA	13097784	Bradysia-coprophila-strain-Holo2-chromosome-II,-whole-genome-shotgun-sequence
CM025453.1	11716959	11717327	41	316	CTAGACTAATTGTGCATCGTCTTAAGGCGATGCACAATTAA	13097784	Bradysia-coprophila-strain-Holo2-chromosome-II,-whole-genome-shotgun-sequence
CM025453.1	11716959	11718484	125	1704	CTAGACTAATTGTGCATGCGTCTTAGAGCATACACAATTAACTAGACTAATTGTGCATGCGTCTTAAGGCGATGCACAATTAACTAGACTAATTGTGCATCGTCTTAGACGCGATGCACAATTAA	13097784	Bradysia-coprophila-strain-Holo2-chromosome-II,-whole-genome-shotgun-sequence
CM025453.1	11717323	11718494	41	1702	CATGCCTCTTAGACGATGCACAATTAACTAGACTAATTGTG	13097784	Bradysia-coprophila-strain-Holo2-chromosome-II,-whole-genome-shotgun-sequence
CM025453.1	11732263	11733249	288	1682	AAGGCCGCTACTCGGCCCTAAGTGTTTTTTGCACATAAATCGAGTAAATCTCATCCGATTTTGCTAGTTTTAGTTTATTATGGAGGTAATTGAATACCGAAAAGAACGTGGCAAAAAAAGTTTCAAATTTGGGCCCTTGGACTAAGGCCGCTACTCGGCCCTAAGTGTTTTTTGCACATAAATCGAGTAAATCTCATCCGATTTTGCTAGATTTAGTTTTTTATGGAGTCTAATTGAATACCGAATAGAATGATGGCGAAAAAAGTTTCAAATTTGGGCCCTTGGACT	13097784	Bradysia-coprophila-strain-Holo2-chromosome-II,-whole-genome-shotgun-sequence
CM025453.1	11732263	11733253	143	1652	AAGGCCGCTACTCGGCCCTAAGTGTTTTTTGCACATAAATCGAGTAAATCTCATCCGATTTTGCTAGTTTTAGTTTTTTATGGAGCTAATTGAATACCGAATAGAACGTGGCGAAAAAAGTTTCAAATTTGGGCCCTTGGACT	13097784	Bradysia-coprophila-strain-Holo2-chromosome-II,-whole-genome-shotgun-sequence
CM025453.1	11734615	11735446	20	620	CTATATCCGAGTATATTCGA	13097784	Bradysia-coprophila-strain-Holo2-chromosome-II,-whole-genome-shotgun-sequence
CM025453.1	11734640	11735430	48	740	TCCGAGTATATTCGACTATATCCGAGTATATTCGACTATTCGACTGTA	13097784	Bradysia-coprophila-strain-Holo2-chromosome-II,-whole-genome-shotgun-sequence
CM025453.1	11734708	11735430	28	238	TTCGACTATATCCGAGTATTTTCAACTA	13097784	Bradysia-coprophila-strain-Holo2-chromosome-II,-whole-genome-shotgun-sequence
CM025453.1	11737283	11737543	31	248	ATTTCAGCTTTAGTTACTTGAATTTGTAGGC	13097784	Bradysia-coprophila-strain-Holo2-chromosome-II,-whole-genome-shotgun-sequence
CM025453.1	11737283	11737547	61	368	ATTTCAGCGTTTAGTTATTTGAATTTGCAGGCATTTCAGTTATTTAGCTAAATTCGTAGGC	13097784	Bradysia-coprophila-strain-Holo2-chromosome-II,-whole-genome-shotgun-sequence
CM025453.1	11740256	11740518	51	364	AATTCCAATTGATCTGGGTGATAATGCCTGGGCGTTAATTCCCCGGGTGAT	13097784	Bradysia-coprophila-strain-Holo2-chromosome-II,-whole-genome-shotgun-sequence
CM025453.1	11741867	11742162	108	488	CCAAGGTTGGTTCCTAAATTTTGGGATGACAGATGATTCCTCTGGCACTTCCTAACTTCCATCGGATTTTTGATGGATTAGGGTTATTTTCGACATAAGAGAGGTGTT	13097784	Bradysia-coprophila-strain-Holo2-chromosome-II,-whole-genome-shotgun-sequence
CM025453.1	11768220	11768421	91	306	CAAATCTAGTACTTCACAGTCTGAAAAATTTGTGGAACTGGAGGAACTTGTGACATTTATTACAGGGAAAGAACGTTCTCAAAATAAGTAA	13097784	Bradysia-coprophila-strain-Holo2-chromosome-II,-whole-genome-shotgun-sequence
CM025453.1	11768875	11769128	89	328	GTACTTCAAAGTCTGAAAAATTTGTGGAACTGGAGGAACTGGTGACATTTTTTAAAGAACGAACGTTCTCAAAGGAAGTACCAAATCTG	13097784	Bradysia-coprophila-strain-Holo2-chromosome-II,-whole-genome-shotgun-sequence
CM025453.1	11776457	11776686	114	402	AGGTATGGTCTATTGTCCGCCCGGACATAAAAATTTGATTTTCGTACTTAAACGCACTCATTTTCATATTAACTTGACATAAAATATAAGTGCGTTTAAGACGAATTCGGCGAT	13097784	Bradysia-coprophila-strain-Holo2-chromosome-II,-whole-genome-shotgun-sequence
CM025453.1	11803236	11803410	45	214	TTTTTTGTGTATGAAGCATGGACTTTTGCGCGGAGGAACGTTGTT	13097784	Bradysia-coprophila-strain-Holo2-chromosome-II,-whole-genome-shotgun-sequence
CM025453.1	11811923	11812394	42	530	TCTCAGTTGGGATACCGGCATCCGTGATACAAAATGCGTGTA	13097784	Bradysia-coprophila-strain-Holo2-chromosome-II,-whole-genome-shotgun-sequence
CM025453.1	11813356	11813515	42	222	TACCGGCATCCGTGATACAAAATGCGTGTATCTCAGTTGAGA	13097784	Bradysia-coprophila-strain-Holo2-chromosome-II,-whole-genome-shotgun-sequence
CM025453.1	11819632	11819813	77	234	AAAAAGTGAACTATTGTAACGCTGCATATATGCAACCTGAAGATAGTTCCACTTTCGTATACAAAAAAGTGGAACTA	13097784	Bradysia-coprophila-strain-Holo2-chromosome-II,-whole-genome-shotgun-sequence
CM025453.1	11833172	11833309	61	226	AAAAAAAGAGTTGCAAAAGAGTTACACGCGGAAAAAAAGAGTTGCAAAAGAGTTGCACGAG	13097784	Bradysia-coprophila-strain-Holo2-chromosome-II,-whole-genome-shotgun-sequence
CM025453.1	11833173	11833309	30	216	AAAAAAGAGTTGCAAAAGAGTTGCACGCGG	13097784	Bradysia-coprophila-strain-Holo2-chromosome-II,-whole-genome-shotgun-sequence
CM025453.1	11840025	11840332	86	270	TTCACTCTTATTCACGACTCTCACGTATTCACAGTTCACTTGTATTCACGGTTCATCTGTATTCACGGTTCACTTGTATTCACGGC	13097784	Bradysia-coprophila-strain-Holo2-chromosome-II,-whole-genome-shotgun-sequence
CM025453.1	11840029	11840331	67	230	CTGTATTCACGGTTTACTTGTATTCACGGTTCACTTTGTATTTACACTTCACTGTATTCACGTTCAC	13097784	Bradysia-coprophila-strain-Holo2-chromosome-II,-whole-genome-shotgun-sequence
CM025453.1	11842080	11842218	51	202	TTACATTTCGTAGAAGGATGAATTCCCTAGGAACGAACAAAAACGTTCTCA	13097784	Bradysia-coprophila-strain-Holo2-chromosome-II,-whole-genome-shotgun-sequence
CM025453.1	11842803	11846401	39	6238	TTGTTAGTCAACTATCAAATTTGATAGTCAACTATCAAG	13097784	Bradysia-coprophila-strain-Holo2-chromosome-II,-whole-genome-shotgun-sequence
CM025453.1	11860508	11860898	135	686	CTAATATTAGACAACTCTGACGAGTGTGAAGTTTGCGGCCCGAGCGAAGCGAGGGTCGTAATTCACACGAGTTGCGGTATCGTATTGCAATATTAGACAGCTCGGACAAGCGAGAAGTTTGCGATTAGACCAAAC	13097784	Bradysia-coprophila-strain-Holo2-chromosome-II,-whole-genome-shotgun-sequence
CM025453.1	11881194	11881355	81	208	AAATTTTTAAAACAATGATATCGACACAAGTATAAAACGTACAATGAATGCACAATAAAGTTATATACCATGTTCGAAATT	13097784	Bradysia-coprophila-strain-Holo2-chromosome-II,-whole-genome-shotgun-sequence
CM025453.1	11915038	11915389	25	318	AGGTAATCAGAGAGAATGGCACGGC	13097784	Bradysia-coprophila-strain-Holo2-chromosome-II,-whole-genome-shotgun-sequence
CM025453.1	11915038	11915409	102	390	AGGTAATCAGAGAGAATGGCAACGGCAGGTAATCAAGAGAATGACAACGGCAGGTAATCAGAGAGACATGGCAATGACAGGTAAACAAGAGAATGAACTGAC	13097784	Bradysia-coprophila-strain-Holo2-chromosome-II,-whole-genome-shotgun-sequence
CM025453.1	11915038	11915446	51	374	AGGTAATCAGAGACGACATGGCAATGGCAGGTAATCAGAGAGGAAAACGGC	13097784	Bradysia-coprophila-strain-Holo2-chromosome-II,-whole-genome-shotgun-sequence
CM025453.1	11915058	11915449	21	254	CATGGCAGGTAATCAGAGAGA	13097784	Bradysia-coprophila-strain-Holo2-chromosome-II,-whole-genome-shotgun-sequence
CM025453.1	11941138	11941287	24	262	ACACAGCAAGCACACAGCTATTCC	13097784	Bradysia-coprophila-strain-Holo2-chromosome-II,-whole-genome-shotgun-sequence
CM025453.1	11962732	11962956	49	250	TCATGGAGTCATGAATTGACCAAAATATAAGGAAAATAGCAGAATTGAG	13097784	Bradysia-coprophila-strain-Holo2-chromosome-II,-whole-genome-shotgun-sequence
CM025453.1	11962737	11962956	99	310	GAGTCAGAAGTTGATCAAAATATATGGAAAATAGAAGAATTGCGTCATGAAGTCATGAATTGACCAAAATATAAGAATAATATGGCAGAATTGAGTCAT	13097784	Bradysia-coprophila-strain-Holo2-chromosome-II,-whole-genome-shotgun-sequence
CM025453.1	11977592	11977867	9	204	AGAAATTCA	13097784	Bradysia-coprophila-strain-Holo2-chromosome-II,-whole-genome-shotgun-sequence
CM025453.1	12018639	12018798	86	212	TGACTATTCGCACGCACGTCCCAATAGTCCACACCTGTAACAAAGACTAATCGCACACGCGTCCCAATAGTCAACAAACATAATAG	13097784	Bradysia-coprophila-strain-Holo2-chromosome-II,-whole-genome-shotgun-sequence
CM025453.1	12019098	12019534	31	526	GTCCATATAGCTATATACTAACTATATATAG	13097784	Bradysia-coprophila-strain-Holo2-chromosome-II,-whole-genome-shotgun-sequence
CM025453.1	12031530	12031703	84	250	ACATGTTACGATCAGAGCGAGAGAACCGAAGACCAGTTTATAAGTTGCCGTGGGGTACTTGTCAAAAAATTGCTTTCACTTTCA	13097784	Bradysia-coprophila-strain-Holo2-chromosome-II,-whole-genome-shotgun-sequence
CM025453.1	12034242	12034426	18	294	TCGTCGGGTCTCGAAGAT	13097784	Bradysia-coprophila-strain-Holo2-chromosome-II,-whole-genome-shotgun-sequence
CM025453.1	12036028	12036252	21	336	AAAATTTACCCAAATTTAACG	13097784	Bradysia-coprophila-strain-Holo2-chromosome-II,-whole-genome-shotgun-sequence
CM025453.1	12040680	12040935	81	248	ATTATATTTCCACTCAAATAGATTATTTTCCACTCAAAATGACTGATTTCCACTCAAATAAACTGAATTCCACTCAAGACC	13097784	Bradysia-coprophila-strain-Holo2-chromosome-II,-whole-genome-shotgun-sequence
CM025453.1	12041329	12041885	144	880	AAACTTTTTTCGCCACGTTCTATTCGGTATTCAATTACCTTCCATAAAAAACAAAAACTAGCAAAATCGGATGAGATTTACTCGATTTATGTGCAAAAAACACTTAGGGCCGAGTAGCGGCCTTAGTCCAAGGGCCCAAATTTG	13097784	Bradysia-coprophila-strain-Holo2-chromosome-II,-whole-genome-shotgun-sequence
CM025453.1	12042317	12042505	89	324	ATTGACAACTAAATTCATCTGCTTCATTGAGACTTTATCCTTTTACAGAATGTAACGAGGAGTTTTGTTGCATTCTACAGAATTTGTCC	13097784	Bradysia-coprophila-strain-Holo2-chromosome-II,-whole-genome-shotgun-sequence
CM025453.1	12042556	12042927	20	218	TGAGTGGAAAAAAATCGATT	13097784	Bradysia-coprophila-strain-Holo2-chromosome-II,-whole-genome-shotgun-sequence
CM025453.1	12042559	12042735	95	312	GTAGAAAAAAACCGATTTGAGTAGAAAACCGTCAATTTGAGTGAGATTTATTCAATTTGTGTGGAAATTATTCGATTTGAGTAAAAAAGAAAAAT	13097784	Bradysia-coprophila-strain-Holo2-chromosome-II,-whole-genome-shotgun-sequence
CM025453.1	12046973	12047187	21	220	CACTTTTGACTCCATCGGCAG	13097784	Bradysia-coprophila-strain-Holo2-chromosome-II,-whole-genome-shotgun-sequence
CM025453.1	12069179	12069440	103	292	TTGATCCAACTGAATTCATCCTTCTACAAACTTATAAAGAAGGAGTTTAGTCTGATGCAAATAAATTCATCCGTCTAAAAACTGTATAAGGAAGGAGTTTGGC	13097784	Bradysia-coprophila-strain-Holo2-chromosome-II,-whole-genome-shotgun-sequence
CM025453.1	12069193	12069469	52	296	TTCATCCTTCTACAAACTGTGTAAGGAAGGAGTTTTGTCTGATCCAACTGAA	13097784	Bradysia-coprophila-strain-Holo2-chromosome-II,-whole-genome-shotgun-sequence
CM025453.1	12095831	12096014	93	274	AATTTTTTATTTTTGCTTTATTTACTTTATTTACTCTACATGGCTCTCACACAGAGTAATTTTTGTTGATTGAAAGCCATACTTAAGGCTTTG	13097784	Bradysia-coprophila-strain-Holo2-chromosome-II,-whole-genome-shotgun-sequence
CM025453.1	12099409	12099828	12	840	TTACGTACCTAC	13097784	Bradysia-coprophila-strain-Holo2-chromosome-II,-whole-genome-shotgun-sequence
CM025453.1	12104693	12105853	145	2020	GCCTTAGTCCAAGGACCCAAATTTAATTTTTTTTCAACAACATTCTATTCGGCCTTCGATTACCTTCCAAATGAAACAAAAATTACGAAAAACGAATGAAATTTACTCGAGTTATATGTAAAATACACATAGGGCCCTAGTAGCG	13097784	Bradysia-coprophila-strain-Holo2-chromosome-II,-whole-genome-shotgun-sequence
CM025453.1	12104693	12105853	291	2032	GCCTTAGTCCAAGGACCCAAATTTAATTTTTTTTTCAACAACATTCTATTCGGCCTTCGATTACCTTCCAAATGAAACAAAAATTACGAAAAACGGATGAAATTTACTCGAGTTATATGTAAAATACACATAGGGCCCTAGTAGCGGCCTTAGTCCAAGGACCCAAATTTAATTTTTTTTCAACAACATTCTATTCGGCCTTCGATTACCTTCCAAATGAAACAAAAATTACGAAAAACGAATGAAATTTACTCGAGTTATATGTAAAATACACATAGGGCCCTAGTAGCG	13097784	Bradysia-coprophila-strain-Holo2-chromosome-II,-whole-genome-shotgun-sequence
CM025453.1	12104693	12105853	436	2104	GCCTTAGTCCGAGGACCCAAATTTAATTTTTTTTCAACAACATTCTATTCGGCCTTTGATTACCTTCCAAATGAAACAAAAATTACGAAAAACGAATGAAATTTGCTCGAGTTATATGTAAAATACACATAGGGCCCTAGTAGCGGCCTTAGTCCAAGGACCCAAATTTAATTTTTTTTTAACAACATTCTATTCGGCGTTCGATTACCTTCCAAATGAAACAAAAATTACGAAAAACGAATGAAATTTACTCGAGTTATATGTAAAATACACATAGGGCCCTAGTAGCGGCCTTAGTCCAAGGACCCAAATTTAATTTTTTTTTCAACAACATTCTATTCGGCGTTCGATTACCTTCCAAATGAAACAAAAATTACGAAAAACGAATGAAATTTACTC…	13097784	Bradysia-coprophila-strain-Holo2-chromosome-II,-whole-genome-shotgun-sequence
CM025453.1	12106410	12106715	166	414	AACAAACTAACAAACATTTTTTGGTCATATCTCCCCGAGACGTTAGGCCACCGACCTAATGATGGTATCAAACGACGCGTCCTCTCAACAGCTTTCAGCAAAAAAAAAGTTTACTGAAATCGGTTCACGTTTGGTGAAAATAAACTAGAATTTTCAAAAATTTGCT	13097784	Bradysia-coprophila-strain-Holo2-chromosome-II,-whole-genome-shotgun-sequence
CM025453.1	12119258	12119874	199	896	GGTACACAAATAACTATTCTCATGCTTCGGGGCCGAAAATGAGGGCAATTTTTCGAATTTTCTCGGGTTTCCGGCCCTCTGCATGAAAACTTACATGTGCACCTGTTTGGGACGGTTGATTTAAGGCACTTTCGCTTGTAGACCTCACTTCGTTCGGCCTACAATCCGCGAAATTGCCTAAAATCAATCGTCCAAAACA	13097784	Bradysia-coprophila-strain-Holo2-chromosome-II,-whole-genome-shotgun-sequence
CM025453.1	12122495	12122919	19	400	GAGGATTTTCAAGAAATTC	13097784	Bradysia-coprophila-strain-Holo2-chromosome-II,-whole-genome-shotgun-sequence
CM025453.1	12155862	12156026	52	262	AGGAACGAACAAAACGTCTTCTCGTTACATTTTGTAGAAGGATGAATTCCCT	13097784	Bradysia-coprophila-strain-Holo2-chromosome-II,-whole-genome-shotgun-sequence
CM025453.1	12166182	12166494	118	356	TGAATTCTTCCCGCTGATAGATATTTCCCGGTGTAGTTCTTCCCGGTGATAGTTTTCCGGGAGAGTTCTTCCCAAAGATAACTATTTCCGATTACCCGGTGACAGCTATTTTCCGGTT	13097784	Bradysia-coprophila-strain-Holo2-chromosome-II,-whole-genome-shotgun-sequence
CM025453.1	12166345	12166586	95	334	TTCCCGCTGATAGATATTTCCCGGTGTGAGTTCTTCCCAGTGATAGCTATTTCCGATTTCCCGGCGACAACTATTTCCCGGTTAGTTCTGAATTC	13097784	Bradysia-coprophila-strain-Holo2-chromosome-II,-whole-genome-shotgun-sequence
CM025453.1	12264215	12264385	84	214	TTTCCATGCGACCAATGCGACATGAGATTCACCAAGAATTGCCACCTTCAAGAACACAAAACTCAGCATACCGGTGAACGACCC	13097784	Bradysia-coprophila-strain-Holo2-chromosome-II,-whole-genome-shotgun-sequence
CM025453.1	12292908	12293312	36	624	AACTCCATGTGAGTTTTGAACTCCATGTGAGTTTTG	13097784	Bradysia-coprophila-strain-Holo2-chromosome-II,-whole-genome-shotgun-sequence
CM025453.1	12292908	12293312	54	624	AACTCCATGTGAGTTTTGAACTCCATGTGAGTTTTGAACTCCATGTGAGTTTTG	13097784	Bradysia-coprophila-strain-Holo2-chromosome-II,-whole-genome-shotgun-sequence
CM025453.1	12292913	12293312	17	520	CATGGAGTTTTGAACTC	13097784	Bradysia-coprophila-strain-Holo2-chromosome-II,-whole-genome-shotgun-sequence
CM025453.1	12339073	12339632	140	822	GAAGGATTAACTGCTCTAGAAAATGAAAAGCTCGAGAGGATTAAAAGCTCGCTAGATGTAAAAGTTCTCTATGGATGTCAAAAGCTCTATTTATCTGTTTTAGATAATTAAAAGCACGCTCTAGAGTATTAAAAGCTCAA	13097784	Bradysia-coprophila-strain-Holo2-chromosome-II,-whole-genome-shotgun-sequence
CM025453.1	12339075	12339709	17	224	AGGATTAAAAGCTCTAG	13097784	Bradysia-coprophila-strain-Holo2-chromosome-II,-whole-genome-shotgun-sequence
CM025453.1	12339650	12339822	78	216	CTCTCTCTGGAGATGAACATATCTGTTGAGACTAAAAGCACTCACTGAAGATTGAAAACTATCTCTATCTCTCTCTTT	13097784	Bradysia-coprophila-strain-Holo2-chromosome-II,-whole-genome-shotgun-sequence
CM025453.1	12343580	12343692	58	220	TAATCGACCAATGGTACAAAACTTTATTTTACCTGGAAGCCAGACTAACTCCAGGCTG	13097784	Bradysia-coprophila-strain-Holo2-chromosome-II,-whole-genome-shotgun-sequence
CM025453.1	12355478	12355895	182	646	AGAAAGGCCTCAGTAGGAAAATTTCGATTGGAAATCGAAGAAAAAATTAACAGAAAGGCCTCAGTAGGAAATCAAAGAAAAAATTGAGAGAAAGGCCTCAATAGGAAAATTTTGTTTGGAAATCGAAGAAAAATCAACAGAAAGGCCTCAGTAGAAAAAGTCGGAAACGAAGAAAAATTGAG	13097784	Bradysia-coprophila-strain-Holo2-chromosome-II,-whole-genome-shotgun-sequence
CM025453.1	12355478	12355895	87	610	AGAAAGGCCTCAGTAGGAAAATTTTGTTTGGAAATCGAAGAAAAATTAACAGAAAGGCCTCAGTAGGAAATCGAAGAAAAAATTGAG	13097784	Bradysia-coprophila-strain-Holo2-chromosome-II,-whole-genome-shotgun-sequence
CM025453.1	12355544	12355895	50	372	GGAAATCGAAGAAAAATTAAGAGAAAGGCCTCAGTAGGAAAATTTTGTTT	13097784	Bradysia-coprophila-strain-Holo2-chromosome-II,-whole-genome-shotgun-sequence
CM025453.1	12360422	12360985	19	782	ACTCCGAATGCCATTCGAT	13097784	Bradysia-coprophila-strain-Holo2-chromosome-II,-whole-genome-shotgun-sequence
CM025453.1	12394974	12395104	4	220	GTCC	13097784	Bradysia-coprophila-strain-Holo2-chromosome-II,-whole-genome-shotgun-sequence
CM025453.1	12395603	12395991	23	720	TGACTACCAAAGTGGTAGTTGAC	13097784	Bradysia-coprophila-strain-Holo2-chromosome-II,-whole-genome-shotgun-sequence
CM025453.1	12398714	12399120	20	304	TTTTTTTATCAGCAAATTTA	13097784	Bradysia-coprophila-strain-Holo2-chromosome-II,-whole-genome-shotgun-sequence
CM025453.1	12398714	12399137	104	484	TTTTTTAGTCAGCAAATTTATTTATTTGAAGCAGCAAATTTAATTACTTTTGTCAGCAAATTTATTTTTTTGTCATCAGCAAAATTAATTGTTTATTTTAGCTA	13097784	Bradysia-coprophila-strain-Holo2-chromosome-II,-whole-genome-shotgun-sequence
CM025453.1	12398714	12399137	209	540	TTTTTTAGTCAGCAAAATTATTCTTTTTATGCAGCAAAATTAATACTTTTATCAACAAATTTATTCTATTAGTTCAGCAAATTAATTGCTATTGTGACCAAATTTATTCTTCAACAGCAAATTTATTGATTTGAAGCAGCAAATTTAATCTTATTTTGTCAGCACATTTATTTCTTGTCATAAGCAAAATTAAATATTTATTTTAGCTA	13097784	Bradysia-coprophila-strain-Holo2-chromosome-II,-whole-genome-shotgun-sequence
CM025453.1	12400048	12400463	21	252	TTGCTGATAAAAAGAATAAAT	13097784	Bradysia-coprophila-strain-Holo2-chromosome-II,-whole-genome-shotgun-sequence
CM025453.1	12423250	12423709	120	444	ACTATAGTGAAGAAACGGAATCGATTTATCGTGTCGTTTAGAGTTAAAGGTCACTTCCGGTTTAATGACGGCCATTTCGAATTTTTAAAATAATGGAAAATTTATCAGAAGAACCTTATA	13097784	Bradysia-coprophila-strain-Holo2-chromosome-II,-whole-genome-shotgun-sequence
CM025453.1	12438349	12439079	145	1262	AGGGCCCTAGTATCGGCCTCAGTCCGAGGACCCAAATTTATTTTTTTTTCAACTACATTCTATTCGGCCTTTGATTACCTTCCAAATGAAACAAAAATTACGAAAAACGGATGAAATTTGCTCGAGTTATATGTAAAATACACAT	13097784	Bradysia-coprophila-strain-Holo2-chromosome-II,-whole-genome-shotgun-sequence
CM025453.1	12438349	12439080	288	1286	AGGGCCCTAGTATCGGCCTCAGTCCGAGGACCCAAATTTAATTTTTTTTCAACTACATTCTATTCGGCCTTTGATTACCTTCCAAATGAAACAAAAATTACGAAAAACGGATGAAATTTGCTCGAGTTATATGTAAAATACACATAGGGCCCTAGTAGTCGGCCTCAGTCCAAGAACCCAATTTTTTTTTTTCAACAACATTCTATTCGGCCTTTGATTACCTTCCAAATGAAACAAAAATTACGAAAAACGGATGAAATTTACTCGAGTTATATGTAAAATACACAT	13097784	Bradysia-coprophila-strain-Holo2-chromosome-II,-whole-genome-shotgun-sequence
CM025453.1	12439926	12440094	87	258	TTATGATCGGAGCGAGACGACCGAATGCCAGTTAATTATAACTTGCCTTCGGGTACTTGTCAAAATATGTCTTTCTATATCAAAATC	13097784	Bradysia-coprophila-strain-Holo2-chromosome-II,-whole-genome-shotgun-sequence
CM025453.1	12445393	12446047	108	604	CCACGATGGTTCCTAGATTTTGGGATTTGAGTGATTTCTCTAGCATTTCTCAACTTCCATCAAGTTTTTCGATGAATTTGGATTATTTTCAACATAACCTACGTGCTC	13097784	Bradysia-coprophila-strain-Holo2-chromosome-II,-whole-genome-shotgun-sequence
CM025453.1	12445851	12446049	98	236	GATTTGAGGTGATTTCTCTAGCATTTCTCAACTTCCATCAAGTTTTTCGAGAATTTGGTTTATTTTCAACATAACCTAGCCTCCAACGATGGTTCCTA	13097784	Bradysia-coprophila-strain-Holo2-chromosome-II,-whole-genome-shotgun-sequence
CM025453.1	12468279	12468617	145	360	ATCGATAATTATCAATTATCGATAATCGATAATTATCGACTGAATTTATCGAAAATTATCAAAAATATCGATAATCGATAATTATCGATATTTCGATAATTATCAAGATATCGATAATTCGATATATCGATATTTCGGTCCGAAA	13097784	Bradysia-coprophila-strain-Holo2-chromosome-II,-whole-genome-shotgun-sequence
CM025453.1	12468689	12469090	130	486	GTTTTACATAACTCGGGATAGAAATGAAAAGTCTAGTTTTCGTGTGTTTATTGACCTAGGCTTCGCCTCGGATCAACAAATTCACACGAAAACTCTACTTTTCACTTTTTATCCCTAGTTATGTAATAGT	13097784	Bradysia-coprophila-strain-Holo2-chromosome-II,-whole-genome-shotgun-sequence
CM025453.1	12489527	12489722	18	220	ATTTGACGAAAATCGAAA	13097784	Bradysia-coprophila-strain-Holo2-chromosome-II,-whole-genome-shotgun-sequence
CM025453.1	12489929	12490213	91	232	GAAATATATCAATAATTATAATAATATATTTATAGATAATTTTCGATAAAAAAAATCGATAATTATCGATAATCGATATTTGATAATTATC	13097784	Bradysia-coprophila-strain-Holo2-chromosome-II,-whole-genome-shotgun-sequence
CM025453.1	12491899	12492012	55	222	TTTATCATCAAGTACACATATCCTAATAAGGCTTACATCGCTATTCCTTTGTAGA	13097784	Bradysia-coprophila-strain-Holo2-chromosome-II,-whole-genome-shotgun-sequence
CM025453.1	12520068	12520247	21	302	TTGACAGTTACAGCCTAGACA	13097784	Bradysia-coprophila-strain-Holo2-chromosome-II,-whole-genome-shotgun-sequence
CM025453.1	12583190	12583676	144	432	TTTAGGGCTCATTTAGGGCGAGATTGAAACCGGTCCAGAGTTTTGGCTGCTATCATGCCAATGTTATTCAACTTTTTCTGAAAAAACATGTCATATTGGCGTTTTGATGATATTCAAGTGTTCCTAGTTAAATATATATTAACG	13097784	Bradysia-coprophila-strain-Holo2-chromosome-II,-whole-genome-shotgun-sequence
CM025453.1	12587407	12587583	92	236	TAATGAATGACTAACCAAGTCATCAACACTTCATTAACTACATATATTACATTGTGATTCAAGTGTAATACGAGTAAAAGTGACAACCTATT	13097784	Bradysia-coprophila-strain-Holo2-chromosome-II,-whole-genome-shotgun-sequence
CM025453.1	12596254	12596546	109	392	AGATTGATTCCTAAATTTTAAGATGACAGATGATTCCTCTGGCACTTCCTAACTTCCATAGGTTTTTTCGATGTATTTGGGTTATTTTCGACATAAGTGAGGTGTTCCA	13097784	Bradysia-coprophila-strain-Holo2-chromosome-II,-whole-genome-shotgun-sequence
CM025453.1	12606663	12606883	20	370	CAGACGTTGGATATACATGT	13097784	Bradysia-coprophila-strain-Holo2-chromosome-II,-whole-genome-shotgun-sequence
CM025453.1	12619931	12620236	20	338	ATTTTCCTAAATTTTTCCGA	13097784	Bradysia-coprophila-strain-Holo2-chromosome-II,-whole-genome-shotgun-sequence
CM025453.1	12633576	12633950	154	456	AGTCTATCAACGGGAAGAACTCATCGGGAATTTTTATCAGCGGGAAGAACTTATCGAGAAGTTTCTACAGACGGGTAAAGAACTCACTGGGAAATTTCTTAACGGGAAGTCTATCAGCGAGAATTTTTTTTCTTGTCAGTGTCAGCTAACGGGA	13097784	Bradysia-coprophila-strain-Holo2-chromosome-II,-whole-genome-shotgun-sequence
CM025453.1	12681478	12681828	100	334	CAACCTGCTCCCATGATGGTTCCTAGATTTTGGGATTCGAGATTTCTCTAGCATTTCTCAACTTCATCAGTTTTTCGAGGAATTAGGGTTATTGACATAA	13097784	Bradysia-coprophila-strain-Holo2-chromosome-II,-whole-genome-shotgun-sequence
CM025453.1	12701853	12703575	50	800	CCTCCGACGGATCAGCCGGTCAGCCCTCCGAGGCCGTTTTTTAAAATCGA	13097784	Bradysia-coprophila-strain-Holo2-chromosome-II,-whole-genome-shotgun-sequence
CM025453.1	12741113	12741297	22	252	CATTCAGATTCCACAAGTTCCA	13097784	Bradysia-coprophila-strain-Holo2-chromosome-II,-whole-genome-shotgun-sequence
CM025453.1	12745939	12746222	151	328	CATTTTCACCGTAATTTGCATAAGAGACTAAGCGAAAAATGTGAACAAAACAATTCTTTTGATAAAAGTCGCTAAGGTGCAAATAATTACGGAAGATTATTATTCGCACAGCTTTCCAAACTATTGACATAGTTCTTGTTTCTCTTGACGT	13097784	Bradysia-coprophila-strain-Holo2-chromosome-II,-whole-genome-shotgun-sequence
CM025453.1	12762670	12763006	42	212	AATTGATCGATAAAAATAAGAATTGATCGCAAGAAAATAAAG	13097784	Bradysia-coprophila-strain-Holo2-chromosome-II,-whole-genome-shotgun-sequence
CM025453.1	12762685	12762984	79	246	AATAGAAATTGATCACAAGAAAATAAGAATTGATCGCAAAAATAAAGAATTATCACAATAACATCATGATCGCAATAAA	13097784	Bradysia-coprophila-strain-Holo2-chromosome-II,-whole-genome-shotgun-sequence
CM025453.1	12762685	12763006	21	226	AATAAAGAATTGATCGCAAAA	13097784	Bradysia-coprophila-strain-Holo2-chromosome-II,-whole-genome-shotgun-sequence
CM025453.1	12763312	12763520	51	296	ACAAAACGCCTTTCATTACATTTCGTAGAAGGATGAATTCCCTAGGAACGA	13097784	Bradysia-coprophila-strain-Holo2-chromosome-II,-whole-genome-shotgun-sequence
CM025453.1	12767414	12767588	21	236	ATCAAATTCTTTATTTTTGCG	13097784	Bradysia-coprophila-strain-Holo2-chromosome-II,-whole-genome-shotgun-sequence
CM025453.1	12772477	12772839	182	632	ATTTCACCGACCCATACCAAACGGAAGAGTTATTATCCGTTCAAGTCTAACAGAAGTGGTAGGGAAAAGTTGAGAAAAAAATATTTTCCAACATTTTCCTACTGCAAAATCGAACTGTTAACGACCTCTGTCGCACATTTGCAAGTTATCACCAGATCGGGCATTTCATGCCGATTTTAATG	13097784	Bradysia-coprophila-strain-Holo2-chromosome-II,-whole-genome-shotgun-sequence
CM025453.1	12802459	12802904	22	356	ATCGTCGATGAATCTTCGATGA	13097784	Bradysia-coprophila-strain-Holo2-chromosome-II,-whole-genome-shotgun-sequence
CM025453.1	12808368	12808576	114	296	AGTCGAACTACCAAAATATCGAACTATAAATAGGCAAGCAGCCTAAATAATTTCATCAGTCAGTGCGCAGCTCTCGAACAGTAAACATCTCTACCACCTCTCTATCAACATGAT	13097784	Bradysia-coprophila-strain-Holo2-chromosome-II,-whole-genome-shotgun-sequence
CM025453.1	12811758	12811984	42	226	CGTCCGAATAGTCTCCACCTGTAGGATGACTATTCGCACGCG	13097784	Bradysia-coprophila-strain-Holo2-chromosome-II,-whole-genome-shotgun-sequence
CM025453.1	12811758	12811985	84	252	CGTCCGAATAGTCACCAACATAAGAATGACTATTCGCACGCGCGTGCGAATAGCCAAACCTGTAACAATGACTATTCGCACGCA	13097784	Bradysia-coprophila-strain-Holo2-chromosome-II,-whole-genome-shotgun-sequence
CM025453.1	12848438	12849902	251	2754	CAACTACCAAATACTCGAATCTAAATAGACAAGCAGGCAGAATACTTTCATCAGTCGGTGATCAGCTCTCGAATAGTAAACGTCTCTGCCGAAAATTACGTTTTGTAGTCAACTACCAAATACCAAGTTTTCGAATTGCAATGCCAACTATCAGCTATCAATTATCAGATAACAAATAATTATTATTTGCCTGGTGTTGATTTCCTCATAGTGACATTGCAATTTTCAATGTCAATCCAGCTGACAGCTAC	13097784	Bradysia-coprophila-strain-Holo2-chromosome-II,-whole-genome-shotgun-sequence
CM025453.1	12848438	12849902	497	2756	CAACTACCAAATACTCGAATCTAAATAGACAAGCAGGCAGAATAATTTCATCAGTCGGTGATCAGCTCTCGAATAGTAAACGTCTCTGCCGAAAATTACGTTTTGTAGTCAACTACCAAATACCAAGTTTTCGAATTGCAATGCCAACTATCAGCTATCAATTATCAGATAACAAATAATTATTATTTGCCTGGTGTTGATTTCCTCATAGTGACATTGCAATTTTCAATGTCAATCCAGCTGACAGCTACCAACTACCAAATACTCGAATCTAAATAGACAAGCAGGCAGAATACTTTCATCAGTCGGTGATCAGCTCTCGAATAGTAAACGTCTCTGCCGAAAATTACGTTTTGTAGTCAACTACCAAATACCAAGTTTTCGAATTGCAATGCCAAC…	13097784	Bradysia-coprophila-strain-Holo2-chromosome-II,-whole-genome-shotgun-sequence
CM025453.1	12863276	12863578	138	424	CAATTCTTTGAATTCTACGAATTGGGAAGATGATGGATAATCATGTGCCATAGTATCGAATGTTGGGAACCAACACATTGCCACCTTCAAAATCCGAAAAGTCCAGAAGGAAACCCAAAAAAAAAATCACAAATTCTT	13097784	Bradysia-coprophila-strain-Holo2-chromosome-II,-whole-genome-shotgun-sequence
CM025453.1	12872371	12872645	19	256	ATTTCTTGAATTTCTCGAA	13097784	Bradysia-coprophila-strain-Holo2-chromosome-II,-whole-genome-shotgun-sequence
CM025453.1	12872371	12872657	10	228	ATTTCTCGAA	13097784	Bradysia-coprophila-strain-Holo2-chromosome-II,-whole-genome-shotgun-sequence
CM025453.1	12872371	12872658	9	210	ATTTCTAGA	13097784	Bradysia-coprophila-strain-Holo2-chromosome-II,-whole-genome-shotgun-sequence
CM025453.1	12876830	12876984	78	226	CACTCAATACAGAACTGCTTGTCAAATAGTTTAATTTTGCTGGTAAACTTTGAGTGAAGACAGTGGCCAAATTGCGGA	13097784	Bradysia-coprophila-strain-Holo2-chromosome-II,-whole-genome-shotgun-sequence
CM025453.1	12885275	12885423	80	204	TATCGATATTTTAGTACTTTTTATCGGTACAAAAATTATCGGTCATTTAATACTTTTTATCGGTAGCATTGTGGATTTCC	13097784	Bradysia-coprophila-strain-Holo2-chromosome-II,-whole-genome-shotgun-sequence
CM025453.1	12907731	12907887	15	214	TCCACCACAACAATA	13097784	Bradysia-coprophila-strain-Holo2-chromosome-II,-whole-genome-shotgun-sequence
CM025453.1	12907732	12907888	18	212	CCACAACAACAATATCCA	13097784	Bradysia-coprophila-strain-Holo2-chromosome-II,-whole-genome-shotgun-sequence
CM025453.1	12949923	12950264	47	232	AATTTTCGATAAAAATATCGATAATTATCGATTATCGATATATTGAT	13097784	Bradysia-coprophila-strain-Holo2-chromosome-II,-whole-genome-shotgun-sequence
CM025453.1	12949923	12950265	10	252	AATTATCGAT	13097784	Bradysia-coprophila-strain-Holo2-chromosome-II,-whole-genome-shotgun-sequence
CM025453.1	12990626	12991169	132	758	ACGAGTTGCGGTATCGTATTGCAATATTAGACAGCTCGGACGAGCGATAAGTTTGCGACCAAAGCAAACCAAACATTAGACAACTCTGACGAGCTGAAGTTTGCGGCGAGCGAAGCGAGGGTCGTAATTCAC	13097784	Bradysia-coprophila-strain-Holo2-chromosome-II,-whole-genome-shotgun-sequence
CM025453.1	12990626	12991169	264	956	ACGAGTTGCGGTATCGTAATGCAATATTAGACAGCTCGGACGAGCGAGAAGTTTGAGATTAGATAAAACCTAATATTAGACAACTCTGACGAGTGTGAAGTTTGCGGCCCGAGCGAAGCGAGGGTCGTAATTCACAAGAGTTGCAGTATCGTATTGCAATATTAGACAGCTCGGACGAACGATAAGTTTGCGGCCAAAGCAAACCAAACATTAGACAACTACGACGACTAAAGTTTGCGGAGCGAAACCAGGGTTGTAATTCAC	13097784	Bradysia-coprophila-strain-Holo2-chromosome-II,-whole-genome-shotgun-sequence
CM025453.1	13010880	13011043	73	202	CTTCTACAAAAACTTTGTAAAAGTCAAGCGTCACACTCTTCTACAAACACTTTCTAAAAGGAAGAATAACTCT	13097784	Bradysia-coprophila-strain-Holo2-chromosome-II,-whole-genome-shotgun-sequence
CM025453.1	13010954	13011124	88	232	TTCTTCTACAAATACTTTGTAAAAGGAAGCGTAACACTCTTCTACAAACACTTTGTAAAAGGAAGAATAACTCTCTTCCACAAACACT	13097784	Bradysia-coprophila-strain-Holo2-chromosome-II,-whole-genome-shotgun-sequence
CM025453.1	13025327	13025550	96	380	TGTATGAGCTATCTGTCAAATATTTTGCAAGCTCGGTGTAAACCTGACGCTTACTCTGTGCTTGCAAAATATTTGACAGATAGCTCATACATTTTG	13097784	Bradysia-coprophila-strain-Holo2-chromosome-II,-whole-genome-shotgun-sequence
CM025453.1	13027912	13028449	149	580	GGAGGTCGATTTTGAAAAACGGCCTCGTAGGGCTGACCGGCTGATCCGTCGGAGGTCGATTTTAAAAAACGGCCTCGGAAGGCTGACCGGCTGATCCGTCGATGTCGTTTTTGAAAAACGGCCTCGGAGGGCTGACTGGCTGATCCGTC	13097784	Bradysia-coprophila-strain-Holo2-chromosome-II,-whole-genome-shotgun-sequence
CM025453.1	13028010	13028460	100	630	TCTATTTTGAAAAACGGCCTCGTAGGGCTGTCCGGCTGATCCGTCGGAGGTCGATTTTAAAAAACGGCCTCGGAAGGCTGACCGGCTGATCCGTCGGACG	13097784	Bradysia-coprophila-strain-Holo2-chromosome-II,-whole-genome-shotgun-sequence
CM025453.1	13028010	13028460	50	558	TCGATTTTAAAAAACGGCCTCGGAGGGCTGACCGGCTGATCCGTCGGAGG	13097784	Bradysia-coprophila-strain-Holo2-chromosome-II,-whole-genome-shotgun-sequence
CM025453.1	13031738	13031986	15	438	CAGTAACTGTTGCTT	13097784	Bradysia-coprophila-strain-Holo2-chromosome-II,-whole-genome-shotgun-sequence
CM025453.1	13047704	13048914	147	1862	GCACTTAAAACGCTCATAGCTCCAAAATAAGCGACTTTTTAGGAAAACCATGAAACACGCATCGACTAGAATCTAAAACTCTATAAATTTGTCTTTTACACGAACTTTCCATCTGCTGTATTTTCCGAGTTATGGCTGACATAGCTC	13097784	Bradysia-coprophila-strain-Holo2-chromosome-II,-whole-genome-shotgun-sequence
CM025453.1	13061789	13061950	83	228	AAAAGCAAATGTGCCTGCAACGACTCAGTACAAAGATCAAGATGGAAGGAAAAAGCTGTACCGAGTGGTACAACTCCTTTCTT	13097784	Bradysia-coprophila-strain-Holo2-chromosome-II,-whole-genome-shotgun-sequence
CM025453.1	13063399	13063913	145	816	GCTACTAGGGCCCTATGTGTATTTTACATATAACTCGAGCAAATTTCATCCGTTTTTCGTAATTTTTGTTTCATTTGAAAGGTAATCAAAGGCCGAATAGAATGTTGTTGAAAAAAAATTAAATTTGGGTCCTCGGACTAAGGCC	13097784	Bradysia-coprophila-strain-Holo2-chromosome-II,-whole-genome-shotgun-sequence
CM025453.1	13074790	13075591	145	1364	TTACCTTCCAAATGAAACAAAAATTACGAAAAACGGATGAAATTTGCTCGAGTTATATGTAAAATACACATAGGGCCCTAGTAGCGGCCTTAGTCCGAGGACCCAAATTTAATTTTTTTTCAACAACATTCTATTCGGCCTTTGA	13097784	Bradysia-coprophila-strain-Holo2-chromosome-II,-whole-genome-shotgun-sequence
CM025453.1	13083386	13083532	20	272	TTTGTTAGTCAACTATCAGA	13097784	Bradysia-coprophila-strain-Holo2-chromosome-II,-whole-genome-shotgun-sequence
CM025453.1	13084102	13084467	131	546	ACTTCACACTCGTCAGAGTTGTCTAATATTAGGTTTGATCTAATCGCAAACTTATCGCTCGTCCGAGCTGTCTAATATTGCAATACGATACCGCAACTCGTGTGAATTACAACCCACGCTTCGCTCCGCAA	13097784	Bradysia-coprophila-strain-Holo2-chromosome-II,-whole-genome-shotgun-sequence
CM025453.1	13090019	13090699	145	1272	TCTATTCGGCCTTTGATTACCTTCCAAATGAAACAAAAATTACGAAAAACGGATGAAATTTGCTCGAGTTATATGTAAAATACACATAGGGCCCTAGTAGCGGCCTTAGTCCGAGGACCCAAATTTAATTTTTTTTCAACAACAT	13097784	Bradysia-coprophila-strain-Holo2-chromosome-II,-whole-genome-shotgun-sequence
CM025454.1	798	1045	54	276	TGGATTTTATTACTTTCACAATGCTGTCGTTAGCACTGACCAGTCTTCATGTAC	5428254	Bradysia-coprophila-strain-Holo2-chromosome-III,-whole-genome-shotgun-sequence
CM025454.1	1690	2144	144	522	TTATCGGGTAACAAGGAAAAAGATTCTTTGAGAATTACTCCCATCTCATTATTCCAATATTGCCCATCTACGAACTTAACCTCATGATTTTCATTCTCCGTCGATTAAAATAAAAATTTTGAAAATCGGAAAGAATTACTCGAG	5428254	Bradysia-coprophila-strain-Holo2-chromosome-III,-whole-genome-shotgun-sequence
CM025454.1	3461	3848	145	446	CTACAAACTCAACCTCAAGATTTTCATTCTTCGTCGATTAAAACAAAATTTTGAAAATCGGTAAGAATTACTGAAGCTATCGCGGTAACAAGTAAAAAGCGTCTGTGTAGAATTAATCCCATCTCATTACTCCAACATTACCCAT	5428254	Bradysia-coprophila-strain-Holo2-chromosome-III,-whole-genome-shotgun-sequence
CM025454.1	6201	7882	102	2196	ATTCTGGACTGTCCAACTTTTTTCGCGAGTCTTATTTCTGGACTGTCCAACTTTTTCTTCGACTCTTATTTCTGGACAGTCCAACTTTTTCTTACGAATCTA	5428254	Bradysia-coprophila-strain-Holo2-chromosome-III,-whole-genome-shotgun-sequence
CM025454.1	6202	7882	169	2186	TTCTGGACTGTCCAACTTTTTCTTACGAATCTATTTCTGGACTGTCCAACTTTTTTCGCGAGTCTTATTTCTGGACTGTCCAACTTTTTCTTCGACTCTTATTTCTGGACAGTCCAATTTTCTCTTACGAATCAATTCTGGACTGTCCAACTTTTTTCGCGAGTCTTAT	5428254	Bradysia-coprophila-strain-Holo2-chromosome-III,-whole-genome-shotgun-sequence
CM025454.1	6202	7882	272	2798	TTCTGGACAGTCCAATTTTCTACTTACGAATCAATTCTGGACTGTCCAACTTTTTTCGCGAGTCTTATTTCTGGACTGTCCAACTTTTTCTTCGACTCTTATTTCTGGACAGTCCAATTTTCTTCTTACGAATCAATTCTGGACTGTCCAACTTTTTTCGCGAGTCTTATTTCTGGACAGTCCAATTTTCTACTTACGAATCAATTCTGGACTGTCCAACTTTTTTCGCGAGTCTTATTTCTGGACTGTCCAACTTTTTCTTCGACTCTTAT	5428254	Bradysia-coprophila-strain-Holo2-chromosome-III,-whole-genome-shotgun-sequence
CM025454.1	8114	8757	69	822	GACTCGCAAGAAAAAGTTGGACAGTCCAGAAATAAGACTCGAAGAAAAAATTGGACAGTCCAGAAATAA	5428254	Bradysia-coprophila-strain-Holo2-chromosome-III,-whole-genome-shotgun-sequence
CM025454.1	8127	8757	169	1072	AAAAGTTGGACAGTCCAGAATTGATTCGTAAGTAGAAAATTGGACTGTCCAGAAATAAGACTCGCGAAAAAATTGGACAGTCCAGAATTGATTCGTAAGAAGAAAATTGGACTGTCCAAAAATAAGAGTCGAAGAAAAAGTTGGACAGTCCAGAAATAAGACTCGCGAA	5428254	Bradysia-coprophila-strain-Holo2-chromosome-III,-whole-genome-shotgun-sequence
CM025454.1	8229	8758	102	682	AAAATTGGACAGTCCAGAATTAAGACTCGAAGAAAAAGTTGGACAGTCCAGAAATAAGACTCGAAGAAAAAGTTGGACAGTCCAGAAATAAGACTCGAAGAA	5428254	Bradysia-coprophila-strain-Holo2-chromosome-III,-whole-genome-shotgun-sequence
CM025454.1	39408	39687	18	424	CTTCCTGTATCTGCGCCA	5428254	Bradysia-coprophila-strain-Holo2-chromosome-III,-whole-genome-shotgun-sequence
CM025454.1	51546	51898	154	646	CCAGCACAAAACTACTTTCTGGTCAAAACATGTCACTTTGTATGGGAGACCCCTAATATAACAACTGCACCCAAAATACAATTCCAGGACTAAAATGTACACATTATGTGCTCACGATATCACCCCACCAACAGTTTAGTGCTGCCACCTATGT	5428254	Bradysia-coprophila-strain-Holo2-chromosome-III,-whole-genome-shotgun-sequence
CM025454.1	51897	53395	41	2286	TGCACAATAGTCAGAGTTCATTGTGCATGCAACAAAGTGCT	5428254	Bradysia-coprophila-strain-Holo2-chromosome-III,-whole-genome-shotgun-sequence
CM025454.1	54623	55006	130	510	ATTCTGTTGCATGCACAATGAACTCTGACTATTGTGCAAGTCTCTTGTTGCATGCACAATGAACTCTGACTATTGTGCAAGCCTCTTGTAGCATGCACAATAATCTGAATTCTGACACTATTGTGCAAGC	5428254	Bradysia-coprophila-strain-Holo2-chromosome-III,-whole-genome-shotgun-sequence
CM025454.1	54739	55004	40	360	TGAACTCTGACTATTGTGCAAGCTCTTGTTGCATGCACAA	5428254	Bradysia-coprophila-strain-Holo2-chromosome-III,-whole-genome-shotgun-sequence
CM025454.1	55003	55357	154	656	CATACAAAGTGACATGTTTTGACCAGAAAGTAGTTTTGTGCTGGACATAGGTGGCAGCACGAAACTATTGGTGGGGTGATATCGTCAGCACATAATGTGTACATTTCAGTCCTGGAATTGTATTTTGGGTACAGTTGATATATTAGGGGTCTCC	5428254	Bradysia-coprophila-strain-Holo2-chromosome-III,-whole-genome-shotgun-sequence
CM025454.1	61217	61761	295	1084	AGCTTCAGTTGCTACTATATCTCATAGCCTGAGACCGCACCTTTCCAAAAATACCATACTTGCCCTATTCGCTATCTGACTTGTATTTTTTACCATGTCAAATATGTGGGTAAGTCGACCTACTCGAAAGATTTTTGAGGCAGTTTTTTAATTCCAATTTTAACCGAAATAAAGTTACAAATTATGTCAAATAAGATGTTTATGGACTCATTTAATGAAGTTTACACGCAAGGTGTATCAGAATATATCGATCCGCCTGACATCATTGTCCGAGCGACCGTTGGGTAGCCAGTCC	5428254	Bradysia-coprophila-strain-Holo2-chromosome-III,-whole-genome-shotgun-sequence
CM025454.1	62778	63080	50	300	AGAAAGGCCTCAGTAGAAAAATTTCGATTGCAAATCGAAAAAATGGTAAC	5428254	Bradysia-coprophila-strain-Holo2-chromosome-III,-whole-genome-shotgun-sequence
CM025454.1	62778	63084	152	434	AGAAAGGCCTCAGTAGAAAAATTTCGATTGCAAATTCAAAAAATGGAAAGAGAAAGGAATCAGTAGGACAATTTGAAATCGAAAAAAATTAACAGAAAGGCTCGGAAACAGCCTCAGTAGAAAATTCGAAAAAAAATCAAAGAAAAATTAAC	5428254	Bradysia-coprophila-strain-Holo2-chromosome-III,-whole-genome-shotgun-sequence
CM025454.1	89402	89589	11	370	AGGTTCAGGTA	5428254	Bradysia-coprophila-strain-Holo2-chromosome-III,-whole-genome-shotgun-sequence
CM025454.1	146648	147612	40	1496	TGACTATCAAATTTGATAGTTGACTATCAAATTTGATAGT	5428254	Bradysia-coprophila-strain-Holo2-chromosome-III,-whole-genome-shotgun-sequence
CM025454.1	146650	147592	20	1496	CTATCAAATTTGATAGTTGA	5428254	Bradysia-coprophila-strain-Holo2-chromosome-III,-whole-genome-shotgun-sequence
CM025454.1	147937	148149	100	372	GAAATGTAAAGCAAAGGCGGTTCGTTCCTAGGGACTCCATCCTTCAACGAAATGTAATGAGAAGGCGTTCTGTTCGCTCCTAGGGAATTCATCCTTCTAC	5428254	Bradysia-coprophila-strain-Holo2-chromosome-III,-whole-genome-shotgun-sequence
CM025454.1	147956	148161	52	332	GTTCGTTCCTAGGGAATCCATCCTTCAACGAAATGTAATGAGAAGGCGTTCT	5428254	Bradysia-coprophila-strain-Holo2-chromosome-III,-whole-genome-shotgun-sequence
CM025454.1	179920	180874	145	1526	GCTACTAGGGCCCTATGTGTATTTTACATACAACTCGAGTAAATTTCATCCGTTTTTCGTAATTTTTGTTTCATTTGGAAGGTAATCGAAAACCGAATAGAATGTTGTTGAAAAAAAATTAAATTTGGGTCCTCGGACTAAGGCC	5428254	Bradysia-coprophila-strain-Holo2-chromosome-III,-whole-genome-shotgun-sequence
CM025454.1	206964	207314	185	430	GTATTAGGTTGTATTTGAGTGGGGTCAGTGTTGTCTAACTGATGTAAAATAGAGGGAAAACTGATTGTGAATGGTAAAGTTGATGCATAAATGTTAAAATATCAGACCATCGATTATACATCACCCATACCACTATTCTCCACCTCAATACCACACTTTTCCACTTTGTTACCACACTTGTTGGT	5428254	Bradysia-coprophila-strain-Holo2-chromosome-III,-whole-genome-shotgun-sequence
CM025454.1	219777	219931	77	276	TTCAAACAAGAGGATGGCTGGTTTCTTACAAAATGCGTCGTCCTTTCCATCTTACATGTACTGTTTCTGGAACAATA	5428254	Bradysia-coprophila-strain-Holo2-chromosome-III,-whole-genome-shotgun-sequence
CM025454.1	219945	220109	87	262	AGAGCGAGAGAACCGAAGACCAGTTAATTATAACTTGCCTTGGGATACCTGTCAAAATTTTGCTTTCTCTTTCAACATGTTGCGTTG	5428254	Bradysia-coprophila-strain-Holo2-chromosome-III,-whole-genome-shotgun-sequence
CM025454.1	230224	230692	108	580	ATCACTCTCATCTACAAACACTTTGTAAATGGAAGCAACACTCTATTCTACAAACACTTTGTAAAAGATAGCAGCACTTACTTCTACAAACACTTTGTAAAAGGAAGC	5428254	Bradysia-coprophila-strain-Holo2-chromosome-III,-whole-genome-shotgun-sequence
CM025454.1	230226	230692	71	568	CACTATACTCTACAAACACTTTGTAAAAGAAGCAACACTCTCTTCTACAAACACTTTGTAAAAGGAAGCAG	5428254	Bradysia-coprophila-strain-Holo2-chromosome-III,-whole-genome-shotgun-sequence
CM025454.1	230227	230694	35	498	ACTATCTTCTACAAACACTTTGTAAAAGGAAGCAG	5428254	Bradysia-coprophila-strain-Holo2-chromosome-III,-whole-genome-shotgun-sequence
CM025454.1	230610	230774	84	216	AAAAGAAAGCAACACTTACCTCTATAAACACTTAATAAAAGGAAGCATCACTATCTTCTACACAGCACTTGTAGAAAGAACAAG	5428254	Bradysia-coprophila-strain-Holo2-chromosome-III,-whole-genome-shotgun-sequence
CM025454.1	303846	304119	121	318	ACTAGCATCCATACTACTACAGAAGACGGCACTACAACAACGGATACACTACCAGTGTTTCTACTTCTCCAACGACGGATGACCCACCAGTATTTCTACTCCTCCAACACCATCGACAAGA	5428254	Bradysia-coprophila-strain-Holo2-chromosome-III,-whole-genome-shotgun-sequence
CM025454.1	307228	307536	24	434	GACGGAAGAACCTACCACAACGAT	5428254	Bradysia-coprophila-strain-Holo2-chromosome-III,-whole-genome-shotgun-sequence
CM025454.1	356528	357062	221	784	AAAACATCGCCGTCCACATAGAGTTAAATTTTCTTCAATTAATTTTAGGTTCAAATGTCAATCCAATCGTCATAAACCACAACAATAATTGTATCGTGTTGAGCACACCCATTCATTTGATAAACATTTCGATGACCAATATCGTTCATAATAGTATTCTAACTGGACATTTCCATAGTTAATGAAATATCTCATCAACAAATTTTGAATGATTCGGACGC	5428254	Bradysia-coprophila-strain-Holo2-chromosome-III,-whole-genome-shotgun-sequence
CM025454.1	386015	386590	278	902	TTGCGGCTTCGATATCTAGAATTCTTTTTTATGTCCCTCCAAGTCTGTAATGACAACATCTTAAACTAAGAGAAGTGAACTTAAACTTAAAATCACCTGTCTCCATTGCACCCATGTTTTTGTAGCACCTGGAACTTGATTCAGCTGAGTGGCTATTTCCGACCAAAGATTTTGCGAATCGTCGGAAGGAATAGAACCTACCTGAAGAGCGGGTAAATTGTCCACCAAGCTTTGCAGCAACGTTTTTTGTTGTCTTGATAATCTACTGTGTACTGTTC	5428254	Bradysia-coprophila-strain-Holo2-chromosome-III,-whole-genome-shotgun-sequence
CM025454.1	400556	400866	164	384	ATATTTCACCGTAGATGAATCAAAACCACATAAAACCCCATGCGGCCAATAAGCACATAAAATTACCTTTCAAATGACACCCCACACGACCCTGTACGGCTCGTGTAACTCGAGAAATTTCAGTAAGAAAAGTGCGAATCTTCGGTTGAAAACTTGAACTACAC	5428254	Bradysia-coprophila-strain-Holo2-chromosome-III,-whole-genome-shotgun-sequence
CM025454.1	423443	423988	103	964	GCAAAAAATGGGAATTTTCTAACGGTCATAGAAAAAAATTCCCAGAAAATGTGAAAAAATTGGAATTTTCTAACGGTCATAGAAAAAAATTCCCAGAAAATGT	5428254	Bradysia-coprophila-strain-Holo2-chromosome-III,-whole-genome-shotgun-sequence
CM025454.1	423443	423988	52	948	GCAAAAAATGGGAATTTTCTAACGGTCATAGAAAAAAATTCCCAGAAAATGT	5428254	Bradysia-coprophila-strain-Holo2-chromosome-III,-whole-genome-shotgun-sequence
CM025454.1	440275	440691	198	794	GGTACACAAATGACTATTTCATGCTTCGGGGCCGAAAATGAGGGCAATTTTTCGAATTTTCTCGGGTTTCCGGCCCTCTGCATGAAAACTCACATGTGCACCTGTTTGGGACGGTTAATTTAAGGCACTTTCGCTTGTAAGCCTCACTTCGTTCGGCCTACAATCCGCGAAATTGCCTAAAATCAATCGTCCAAAACA	5428254	Bradysia-coprophila-strain-Holo2-chromosome-III,-whole-genome-shotgun-sequence
CM025454.1	449196	450357	38	2050	CACTGAAAATTTTCTCATATTAATTTTGGACCAAAATG	5428254	Bradysia-coprophila-strain-Holo2-chromosome-III,-whole-genome-shotgun-sequence
CM025454.1	452448	452664	75	368	TCCAAACCAGAGTGGCAATCCGCTCAGATTGCAACGAAAATAGGGCCAACCATGCGAAACATCTGGCCCAGGCGC	5428254	Bradysia-coprophila-strain-Holo2-chromosome-III,-whole-genome-shotgun-sequence
CM025454.1	452952	453687	38	1314	TTAATTTTGGACCAAAATGTACTGAAAATTTTCTCATA	5428254	Bradysia-coprophila-strain-Holo2-chromosome-III,-whole-genome-shotgun-sequence
CM025454.1	452952	453864	114	1580	TTAATTTTGGACCAAAATGTACTGAAAATTTTCTCATATTAATTTTGGACCAAAATGTACTGAAAATTTTCTCATATTAATTTTGGACCAAAATGCACTGAAAATTTTCTCATA	5428254	Bradysia-coprophila-strain-Holo2-chromosome-III,-whole-genome-shotgun-sequence
CM025454.1	453140	453865	139	890	TATTAATTTTGGACCAAAATACACTGAAAATTTTCTCATATTAATTTTGGACCAAAATGTACTGAAAATTTTCTCATATTAATTTTGGACCAAAATACACTGAAAATTTTCTCATATTAATTTTGGACCAAAATACACT	5428254	Bradysia-coprophila-strain-Holo2-chromosome-III,-whole-genome-shotgun-sequence
CM025454.1	453693	453865	38	298	TATTAATTTTGGACCAAAATACACTGAAAATTTTCTCA	5428254	Bradysia-coprophila-strain-Holo2-chromosome-III,-whole-genome-shotgun-sequence
CM025454.1	527309	527611	22	418	GTTTTCTTGCGATCAATTCCTC	5428254	Bradysia-coprophila-strain-Holo2-chromosome-III,-whole-genome-shotgun-sequence
CM025454.1	572440	572662	60	234	CAATACTTAGATACACTACAGCTTGCGAGCAAGTGAGAAGGAACTTCATTATAAGGACAC	5428254	Bradysia-coprophila-strain-Holo2-chromosome-III,-whole-genome-shotgun-sequence
CM025454.1	585591	586429	34	548	CTGTAGCATTACAGACTGTTGCTCCCTTTACAAA	5428254	Bradysia-coprophila-strain-Holo2-chromosome-III,-whole-genome-shotgun-sequence
CM025454.1	585783	586388	16	200	TTACAAACTGTGAACA	5428254	Bradysia-coprophila-strain-Holo2-chromosome-III,-whole-genome-shotgun-sequence
CM025454.1	585846	586413	311	836	CCTTATACAAACTTAGACATAACAGAGCGTTGCTCCCTATAACAAACGGTAACATTACAAACTGTATATCCCCTTTACAAACTGTGAAAGTACAGACTGTCACTCCATTTTACAAACTGAAACATTACAGAGTGTTGACCCATTTCACAAACTGTAACATTACAAACTGTTGATCCCTATAACAAACGGTAACATTACAGACTATATATACCTTTTACAAACTGTGACATTACAAACTGTTACTACCTATTACAAACATTACAAACTGTGACATTACAAAGTGATAATCTCTTTCACAAACTGTAACATTA	5428254	Bradysia-coprophila-strain-Holo2-chromosome-III,-whole-genome-shotgun-sequence
CM025454.1	586681	586811	36	208	CGCAGTTGACTGCGAATAGCATCAATATTGACTATT	5428254	Bradysia-coprophila-strain-Holo2-chromosome-III,-whole-genome-shotgun-sequence
CM025454.1	613019	613261	24	200	AGAACAAAGAAGAGGATGGCGAAG	5428254	Bradysia-coprophila-strain-Holo2-chromosome-III,-whole-genome-shotgun-sequence
CM025454.1	613019	613261	48	236	AGAACAAAGAAGACGATGGCGAGGAGAAAAAGGAGGAGGATGGCGAAG	5428254	Bradysia-coprophila-strain-Holo2-chromosome-III,-whole-genome-shotgun-sequence
CM025454.1	613038	613260	71	238	GGAGAAAAAGGAGGAAGATGGCGAGGAGAAAAAGAAGACGATGGCGAGGAGAAAAAAGAAGAGGATGGCGA	5428254	Bradysia-coprophila-strain-Holo2-chromosome-III,-whole-genome-shotgun-sequence
CM025454.1	667466	667949	162	926	GAAACGATTTAGCGGGAACTTCCCGGACATGCCACCACTAAATTTCAATAGATCGTGAGGCCAGCTACACCATAAAAATGGAATTGAGGCTGGGAAGCTGTTTTTTGACCATTTCCTTGACAAAAGTTTTTAAGTGATTTTTCCGATTTTCTCTGACTAACT	5428254	Bradysia-coprophila-strain-Holo2-chromosome-III,-whole-genome-shotgun-sequence
CM025454.1	667577	668344	360	1474	TTTCTCTGACAAAAGTTTTTAAGTGATTTTTCCGATTTTCTCTGACTAACTGAAACGATTTAGCGGGAACTTCCCGGACATGCCACCACTAAATTTCAATAGATCGTGAGGCCAGCTACACCATAAAAATGGAATTGAGGCTGGGAAGCTGTTTTTTGACCATTTCCATGACAAAAGTTTTTAAGTGATTTTTCCGATTTTCTCTGACTAACTGAAACGATTTAGCGGGAACTTCCCGGACATGCCACCACTAAATTTCAATAGATCGTGAGGCCAGCTACACCATAAAAATAGAATTGAGGCTGGGAAGCTGTTTTTTGACCATTTCCATGACAAAAGATTTTAAATGATTTTTCCGAT	5428254	Bradysia-coprophila-strain-Holo2-chromosome-III,-whole-genome-shotgun-sequence
CM025454.1	667722	668637	197	1266	AAGTGATTTTTCCGATTTTCTCTGACAAAAGTTTTTAAGTGATTTTCCGATTTTCTCTGACTAACTGAAACGATTTAGCGGGAACTTCCCGGACATGCCACCACTAAATTTCAATAGATCGTGAGGCCAGCTACACCATAAAAATGGAATTGAGGCTGGGAAGCTGTTTTTTGACCATTTCCATGACAAAAGATTTT	5428254	Bradysia-coprophila-strain-Holo2-chromosome-III,-whole-genome-shotgun-sequence
CM025454.1	667924	668308	162	718	TGTTTTTTGACCATTTCCATGACAAAAGTTTTTAAGTGATTTTTCCGATTTTCTCTGACTAACTGAAACGATTTAGCGGGAACTTCCCGGACATGCCACCACTAAATTTCAATAGATCGTGAGGCCAGCTACACCATAAAAATGGAATTGAGGCTGGGAAGC	5428254	Bradysia-coprophila-strain-Holo2-chromosome-III,-whole-genome-shotgun-sequence
CM025454.1	668086	668577	234	910	GTTATTTTTCCGATTTTCTCTGACAAAAGTTTTTAAGTGATTTTTCAGATTTTCCCTGACTAACTGAAACGATTTAGCGGGAACTTCCCGGACATGCCACCACTAAATTTCAATAGATCGTGAGGCCAGCTACACCATAAAAATGGAATTGAGGCTGGGAAGCTGTTTTTTGACCATTTCCATGACAAAAATTTTTAAGTGATTTTTCCGATTTTCTCTGACAAAAGTTTTTAA	5428254	Bradysia-coprophila-strain-Holo2-chromosome-III,-whole-genome-shotgun-sequence
CM025454.1	668243	668379	36	204	AAGTGATTTTTCCGATTTTCTCTGACAAAAGTTTTT	5428254	Bradysia-coprophila-strain-Holo2-chromosome-III,-whole-genome-shotgun-sequence
CM025454.1	668622	675253	197	3772	TTTCAGTTAGTCAGAGAAAATCGGAAAAATCACTTAAAAACTTTTGTCAGAGAAAATCGGAAAAATCACTTAAAAACTTTTGTCAAGGAAATGGTCAAAAAACAGCTTCCCAGCCTCAATTTCATTTTTATGGTGTAGCTGGCCTCAAATCTATTGAAATTTAGTGGTGGCATGTCCGGGAAGTTCCCGCTAAATCG	5428254	Bradysia-coprophila-strain-Holo2-chromosome-III,-whole-genome-shotgun-sequence
CM025454.1	668622	675253	397	3908	TTTCAGTTAGTCAGAGAAAATCGGAAAAATCACTTAAAAACTTTTGTCAGAGAAAATCGGAAAAATCACTTAAAAACTTTTGTCAAGGAAATGGTCAAAAAACAGCTTCCCAGCCTCAATTCCATTTTTATGGTGTAGCTGGCCTCAAGATCTATTGAAATTTAGTGGTGGCATGTCCGGGAAGTTCCCGCTAAATCGTTTCAGTTAGTCAGAGAAAATCGGAAAAATCACTTAAAAACTTTTGTCAGAGAAAATCGGCAAAAATCACTTAAAAACTTTTGTCAAGGAAATGGTCAAAAAACAGCTTCCCAGCCTCAATTCCATTTTTATGGTGTAGCTGGCCTCAAGACCTATTGAAATTTAGTGGTGGCATGTCCGGGAAGTTCCCGCTAAATCG	5428254	Bradysia-coprophila-strain-Holo2-chromosome-III,-whole-genome-shotgun-sequence
CM025454.1	670659	675253	198	3802	TTTGTCAGAGAAAATCGGAAAAATCACTTAAAAAGTTTTGTCAAGGAAATGGTCAAAAAACAGCTTGCCAGCCTCAATTCCATTTTTATGGTGTAGCTGGCCTCAAGATCTATTGAAATTTAGTGGAGGCATGTCCGGGAAGTTCCCGCTAAATCGTTTCAGTTAGTCAGAGAAAATCGGAAAAATCACTTAAAAACT	5428254	Bradysia-coprophila-strain-Holo2-chromosome-III,-whole-genome-shotgun-sequence
CM025454.1	672041	672824	360	1432	TTAGTCAGAGAAAATCGGAAAAATCACTTAAAAACTTTTGTCAAGGAAATGGTCAAAAAACAGCTTCCCAGCCTCAATTCCATTTTTAAGGTGTAGCTGGCCTCAAGATCTATTGAAATTTAGTGGAGGCATGTCCGGGAAGTTCCCGCTAAATCGTTTCAGTTAGTCAGAGAAAATCGGAAAAATCACTTAAAAACTTTTGTCAGAGAAAATCGGAAAAATCACTTAAAAACTTTTGTCAAGGAAATGGTCAAAAAACAGCTTCCCAGCCTCAATTCCATTTTTATGGTGTAGCTGGCCTCACGACCTATTGAAATTTAGTGGTGACATGTCCGGGAAGTTCCCGCTAAATCGTTTCAG	5428254	Bradysia-coprophila-strain-Holo2-chromosome-III,-whole-genome-shotgun-sequence
CM025454.1	673154	673652	36	214	AGTTTTGTCAGAGAAAATCGGAAAAATCACTTAAAA	5428254	Bradysia-coprophila-strain-Holo2-chromosome-III,-whole-genome-shotgun-sequence
CM025454.1	673188	676492	357	3618	AGTTAGTCAGAGAAAATCGGAAAAATCACTTAAAAACTTTTGTCAAGAAAATGGAAAAAACAGCTTCCCAGCCTCAATTCCATTTTTAAGGTGTAGCTGGCCTCAAGATCTATTGAAATTTAGTGGTGGCATGTCCGGCAAGTTCCCGCTAAATCGTTTCAGTTAGTCAGAGAAAATCGGAAAAATCTCTTAAAAGTTTTGTCAGAGAAAATCGGAAAAATCACTTAAAAACTTTTGTCAAGGAAATGGTCAAAAAACAGCTTCCCAGCCTCAATTCCATTTTTAAGGTGTAGCTGGCCTCAAGATCTATTGAAATTTAGTGGTGGCATGTCCGGGAAGTTCCCGCTAAATCGTTTC	5428254	Bradysia-coprophila-strain-Holo2-chromosome-III,-whole-genome-shotgun-sequence
CM025454.1	673781	674657	162	1594	AGTTAGTCAGAGAAAATCGGAAAAATCACTTAAAAACTTTTGTCAAGGAAATGGTCAAAAAACAGCTTCCCAGCCTCAATTCCATTTTTATGGTGTAGCTGGCCTCACGATCTATTGAAATTTAGTGGTGGCATGTCCGGGAAGTTCCCGCTAAATCGTTTC	5428254	Bradysia-coprophila-strain-Holo2-chromosome-III,-whole-genome-shotgun-sequence
CM025454.1	675025	675576	162	984	TTAGTCAGAGAAAATCGGAAAAATCACTTAAAAACTTTTGTCAAGGAAATGGTCAAAAAACAGCTTCCCAGCCTCAATTCCATTTTTAAGGTGTAGCTGGCCTCAAGATCTATTGAAATTTAGTGGTGGCATGTCCGGGAAGTTCCCGCTAAATCGTTTCAG	5428254	Bradysia-coprophila-strain-Holo2-chromosome-III,-whole-genome-shotgun-sequence
CM025454.1	675348	675974	198	1140	AGTTTTGTCAGAGAAAATCGGAAAAATCACTTAAAAACTTTTGTCAAGGAAATGGTCAAAAAACAGCTTCCCAGCCTCAATTCCATTTTTAAGGTGTAGCTGGCCTCAAGATCTATTGAAATTTAGTGGTGGCATGTCCGGGAAGTTCCCGCTAAATCGTTTCAGTTAGTCAGAGAAAATCGGAAAAATCACTTAAAA	5428254	Bradysia-coprophila-strain-Holo2-chromosome-III,-whole-genome-shotgun-sequence
CM025454.1	675746	676294	162	982	TTAGTCAGAGAAAATCGGAAAAATCACTTAAAAACTTTTGTCAAGGAAATGGTCAAAAAACAGCTTCCCAGCCTCAATTCCATTTTTAAGGTGTAGCTGGCCTCAAGATCTATTGAAATTTAGTGGTGGCATGTCCGTGAAGTTCCCGCTAAATCGTTTCAG	5428254	Bradysia-coprophila-strain-Holo2-chromosome-III,-whole-genome-shotgun-sequence
CM025454.1	676071	676975	198	1678	TTTGTCAGAGAAAATCGGAAAAATCATTTAAAAACTTTTGTCAAGGAAATGGTCAAAAAACAGCTTCCCAGCCTCAATTCCATTTTTAAGGTGTAGCTGGCCTCAAGATCTATTGAAATTTAGTGATGGCATGTCCGGGAAGTTCCCGCTAAATCGTTTCAGTTAGTCAGAGAAAATCGGAAAAATCACTTAAAAACT	5428254	Bradysia-coprophila-strain-Holo2-chromosome-III,-whole-genome-shotgun-sequence
CM025454.1	676071	676975	396	1744	TTTGTCAGAGAAAATCGGAAAAATCACTTAAAAACTTTTGTCAAGGAAATGGTCAAAAAACAGCTTCCCAGCCTCAATTCCATTTTTAAGGTGTAGCTGGCCTCAAGATCTATTGAAATTTAGTGGTGGCATGTCCGGGAAGTTCCCGCTAAATCGTTTCAGTTAGTCAGAGAAAATCGGAAAAATCTCTTGAAAAGTTTTGTCAGAGAAAATCGGAAAAATCATTTAAAAACTTTTGTCAAGGAAATGGTCAAAAAACAGCTTCCCAGCCTCAATTCCATTTTTAAGGTGTAGCTGGCCTCAAGATCTATTGAAATTTAGTGATGGCATGTCCGGGAATTTCCCGCTAAATCGTTTCAGTTAGTCAGAGAAAATCGGAAAAATCACTTAAAAACT	5428254	Bradysia-coprophila-strain-Holo2-chromosome-III,-whole-genome-shotgun-sequence
CM025454.1	690621	690791	72	242	GAAGTATTTAGCAGCGTCATGTTGCACACATATAAAATTCGTTTGCGTCAAGTTGCATCTAGTGGTGAATTG	5428254	Bradysia-coprophila-strain-Holo2-chromosome-III,-whole-genome-shotgun-sequence
CM025454.1	702535	702861	22	480	TGGGAGGGAATGACTTTTCCCT	5428254	Bradysia-coprophila-strain-Holo2-chromosome-III,-whole-genome-shotgun-sequence
CM025454.1	702535	703065	45	690	TGGGAGGAAATGACTTTTCCCTTGGGAGGGAAATGACTTTTCCCT	5428254	Bradysia-coprophila-strain-Holo2-chromosome-III,-whole-genome-shotgun-sequence
CM025454.1	702535	703065	67	702	TGGGAGGGAATGACTTTTCCCTTGGGAGGGAAATGACTTTTCCCTTGGGAGGAAATGACTTTTCCCT	5428254	Bradysia-coprophila-strain-Holo2-chromosome-III,-whole-genome-shotgun-sequence
CM025454.1	702863	703060	22	304	AATACTTTTCCCTTGGGAGGGA	5428254	Bradysia-coprophila-strain-Holo2-chromosome-III,-whole-genome-shotgun-sequence
CM025454.1	782225	782355	27	232	GACGGTGAAATGGGACCGTATCCGTTA	5428254	Bradysia-coprophila-strain-Holo2-chromosome-III,-whole-genome-shotgun-sequence
CM025454.1	799805	799963	44	250	TGACTATTCGCACGCGCGTGCGAATAGCCATTCCACATTGTAAT	5428254	Bradysia-coprophila-strain-Holo2-chromosome-III,-whole-genome-shotgun-sequence
CM025454.1	801009	801199	44	288	GCGTGCGAATAGTCAAATCCAATGTGAAATGGCTATTCGCACGC	5428254	Bradysia-coprophila-strain-Holo2-chromosome-III,-whole-genome-shotgun-sequence
CM025454.1	824869	825028	86	268	AGAGCGAGAAAACCGAAGACCAGTTATTATAACTTGCCTTGGGGTACTTGTCAAAATATTTGCTTCTCTTTCAACGTGGTACGTTG	5428254	Bradysia-coprophila-strain-Holo2-chromosome-III,-whole-genome-shotgun-sequence
CM025454.1	855601	855905	166	418	ACTTACACTGTTCTTACAAAAATTTCTCCAGGTACACAAAACGTACAGGGTCGTGTGGGGCATCATTAGAAAGCTAATTACATGTACTATTGAGCCGAATAGGGTCTTATGTGGTTAAAATGCATCCACGATGAAATATGTGCAGTTGAAGATTTCAACCGGCGAG	5428254	Bradysia-coprophila-strain-Holo2-chromosome-III,-whole-genome-shotgun-sequence
CM025454.1	882307	882963	152	1086	TTTGTCTTGTCGCTTGATAACACGATAACTTGAGTAATTTTCAATGGATTTCCAAAAACTATTTTTTGTTCGACGGGGAATTACATTCTGAGGTTAAGTTCGAAGATGGGCTATAACGGACGGGTGATCTCTGAGATATTCCCAAAAGAATT	5428254	Bradysia-coprophila-strain-Holo2-chromosome-III,-whole-genome-shotgun-sequence
CM025454.1	888362	888485	9	200	TCCATTTAA	5428254	Bradysia-coprophila-strain-Holo2-chromosome-III,-whole-genome-shotgun-sequence
CM025454.1	912398	913339	145	1588	CTACTAGGGCCCTATGTGTATTTTACATATAACTCGAGCAAATTTCATCCGTTTTTCGTAATTTTTGTTTCATTTGGAAGGTAATCAAAGGCCGAATAGAATGTTGTTGAAAAAAAATTAAATTTGGGTCCTCGGACTAAGGCCG	5428254	Bradysia-coprophila-strain-Holo2-chromosome-III,-whole-genome-shotgun-sequence
CM025454.1	912398	913339	289	1608	CTACTAGGGCCCTATGTGTATTTTACATATAACTCGAGTAAATTTCATCCGTTTTTCGTAATTTTTGTTTCATTTGAAAGGTAATCAAAGGCCGAATAGAATGTTGTTGAAAAAAAATTAAATTTGGGTCCTCGGACTAAGGCCGCTACTAGGGCCCTATGTGTATTTTACATATAACTCGAGCAAATTTCATCCGTTTTTCGTAATTTTTGTTTCATTTGGAAGGTAATCAAAGGCCGAATAGAATGTTGTTGAAAAAAAATTAAATGTGGTCCTCGGACTAAGGCCG	5428254	Bradysia-coprophila-strain-Holo2-chromosome-III,-whole-genome-shotgun-sequence
CM025454.1	960919	961051	29	222	AACCGAAAATTTCGGTTCGGTTCAATCCG	5428254	Bradysia-coprophila-strain-Holo2-chromosome-III,-whole-genome-shotgun-sequence
CM025454.1	998897	999085	42	220	CTATTTGCACCGTGTGCAAATAGAATTAGTATTATAAAGAGA	5428254	Bradysia-coprophila-strain-Holo2-chromosome-III,-whole-genome-shotgun-sequence
CM025454.1	1020275	1020497	110	254	GCCAAGAAAAATCGCCAAAGTGTGAAAAAACGCAAAGACAAATCTACCATTCTTTCCGTGTCTCGGCGTTTCTCACACTCGGTAGATTTTTCTCGGTGTTTAACAATTCA	5428254	Bradysia-coprophila-strain-Holo2-chromosome-III,-whole-genome-shotgun-sequence
CM025454.1	1022900	1023464	109	962	TTTTCGATGGATTTGGGTTATTTTCGATATAAGTGAGGTGTTCCGAGGTTGGTTCCTAAATTTTGGGATGACAGATGATTCCTCTGGCACTTCCTAACTTCCATCGGAT	5428254	Bradysia-coprophila-strain-Holo2-chromosome-III,-whole-genome-shotgun-sequence
CM025454.1	1022936	1023616	321	786	GTGTTCCAAAATTGGTTATCTAAATTTTGGGATGACAGATGATTCCTCTGGCACTTCCTAACTTCCATCGATTTTTTCGATAGATTTGGGTTATTTTCGATATAAGTAAGGTGTGCCGAGGTTGGTTCCTAAATTTTGGGATGACAGATGATTCCTCTGGCACTACCTAACTTCCATCGGATTTTTCGATAGATTTGGGTATATAAGATAGAAGAGATGTTCAGAAATTGGTTCCAAATGTGGGATGACAGATGATTCCTCTGCACTTACTAACTTCCACAGGATGTTTCGATCAACATATGCCATTGTCGACACAAGTAG	5428254	Bradysia-coprophila-strain-Holo2-chromosome-III,-whole-genome-shotgun-sequence
CM025454.1	1025654	1026359	18	990	GAAAATTTGACGAAATTC	5428254	Bradysia-coprophila-strain-Holo2-chromosome-III,-whole-genome-shotgun-sequence
CM025454.1	1025654	1026359	44	836	GAAAATTTGACGAAATTCGAAAATTTGACGAAATTTGAAAATTC	5428254	Bradysia-coprophila-strain-Holo2-chromosome-III,-whole-genome-shotgun-sequence
CM025454.1	1026340	1026641	132	498	AAACTCTGAGACTTTGCCGAAGAAAGTAAATCTCTATCTGCCACCATTCAAGAAATACCTCCAAAAACACAATTGACCCACCCATTTCCAACTTTCGACATTTTTCACAAATGCCAATCTGTTCTACTCGTA	5428254	Bradysia-coprophila-strain-Holo2-chromosome-III,-whole-genome-shotgun-sequence
CM025454.1	1071549	1071669	57	242	ATTATGGCCAGTTCATGCTCGCATATGTCGCATATGCATAGGCGAGATGAACTGGCC	5428254	Bradysia-coprophila-strain-Holo2-chromosome-III,-whole-genome-shotgun-sequence
CM025454.1	1076754	1077333	142	888	TCTTCCTAGTTCTAGAACCTAGAGATTCAACGGACTTCCATCCGAGTTTTTGCTCTATTTCGTGAAAAATCGTCATATTGAGATCATCACAGGTCAGTTCCTATGTGTTGGGCACTCTTCACATCAGAAATGGATATCTGCT	5428254	Bradysia-coprophila-strain-Holo2-chromosome-III,-whole-genome-shotgun-sequence
CM025454.1	1081768	1083002	141	668	AACAATAGAAATTGCGACATCTCAACCTTTCCGAGAATCAGTTGAAGAACTGCCTGGTGACCTTTTCGAAAAGCTGATCAATCTGGAGAACTTGACGTTCATTCAAATAAGCTCGAGGTGCTACCTCCAGACATCTTCCGA	5428254	Bradysia-coprophila-strain-Holo2-chromosome-III,-whole-genome-shotgun-sequence
CM025454.1	1082407	1082675	131	326	ACTTTTCAAAAATCTCAATAATCTGGAAATTTTCATTTACATTCAAACAAGATCAAGGTGCTACCCGCAGACACCTTCCGAAATAATGAAAAATTGCGAGAAATCAACCTATTTGATAATCAGTTAAAAGA	5428254	Bradysia-coprophila-strain-Holo2-chromosome-III,-whole-genome-shotgun-sequence
CM025454.1	1085061	1086543	18	2592	TTCGTCAAATTTTCGAAT	5428254	Bradysia-coprophila-strain-Holo2-chromosome-III,-whole-genome-shotgun-sequence
CM025454.1	1085061	1086546	90	2592	TTCGTCAAATTTTCGAATTTCGTCAAATTTTCGAATTTCGTCAAATTTTCGAATTTCGTCAAATTTTCGAATTTCGTCAAATTTTCGAAT	5428254	Bradysia-coprophila-strain-Holo2-chromosome-III,-whole-genome-shotgun-sequence
CM025454.1	1099828	1100178	49	576	ATGGGGTCACAAGTTGACCAAAATATATGGAAAATGGCAGAATTCACTC	5428254	Bradysia-coprophila-strain-Holo2-chromosome-III,-whole-genome-shotgun-sequence
CM025454.1	1116478	1116839	22	216	AAATATTTGTTACAAATATTTT	5428254	Bradysia-coprophila-strain-Holo2-chromosome-III,-whole-genome-shotgun-sequence
CM025454.1	1116478	1116846	45	316	AAATATTTGTGACAAATAAATTCAAAATTTTTGTGACAAATATTT	5428254	Bradysia-coprophila-strain-Holo2-chromosome-III,-whole-genome-shotgun-sequence
CM025454.1	1120200	1120457	129	296	AGCATGTAAAATCAATTACATAACTCGGGATAAAAATGAAAAGTCGCATTGTCGCGTGTTTATTGACCTCGACTTCGTATCCGATCAACAAAATTCACACGAAAAACAGACTTTTCATTTTTTGTCGCT	5428254	Bradysia-coprophila-strain-Holo2-chromosome-III,-whole-genome-shotgun-sequence
CM025454.1	1131729	1132131	144	686	AAGGCCGCTACTCGGCCCTAAGTGTTTTTTGCACATAAATCGAGTAAATCTCATCCGATTTTGCTAGTTTTAGTTTTTTATGGAAGGTAATTGAATACCGAAAAGAACGTGGCGAAAAAAGTTTCAAATTAGGGCCCTTGGACT	5428254	Bradysia-coprophila-strain-Holo2-chromosome-III,-whole-genome-shotgun-sequence
CM025454.1	1131894	1132362	238	798	GTATTTTTTGCACATAAATCGAATAAATCTCATCCAATTTTGCTAGCTTTTATTTCATTTGAGAGACAATTGAATGCCGAATAGAATGATGGCAAAAAAAGTTTCAAATTAGGGCCCTTGGACTAAGGCCGCTACTCGGCCCTAAGTATTTTCTGCACATAAATCGAGTAAATCTCATCCGATTTTGCTAGATTTAGTTTCATTTGAGAGATAATTGAATACCGAAAAGAACGTGGCG	5428254	Bradysia-coprophila-strain-Holo2-chromosome-III,-whole-genome-shotgun-sequence
CM025454.1	1132039	1132217	93	256	GTATTTTCTGCACATAAATCGAATAAATCTCATCCAATTTTGCTAGATTTAGTTTATTATGGAAGACAATTGAATACCGAAAAGAACGTGGCG	5428254	Bradysia-coprophila-strain-Holo2-chromosome-III,-whole-genome-shotgun-sequence
CM025454.1	1132132	1132519	145	654	GTATTTTTTGCACATAAATCGAGTAAATCTCATCCGATTTTGCTAGATTTTGTTTCATTTGAGAGATAATTGAATGCCGAATAGAATTATGGCAAAAAAAGTTTCAAATTAGGGCCCTTGGACTAAGGCCGCTACTCGGCCCTAA	5428254	Bradysia-coprophila-strain-Holo2-chromosome-III,-whole-genome-shotgun-sequence
CM025454.1	1153789	1153900	58	200	GGATGTTCACTAGTAGCTCTAACTGACCACGGACTGAACGAATGTTGGCGAATTGGTT	5428254	Bradysia-coprophila-strain-Holo2-chromosome-III,-whole-genome-shotgun-sequence
CM025454.1	1164085	1164512	144	588	TAAGGCCGAGTAGCGGCCTTAGTCCAACGACCCAAATTTATCATTTTTCTCACCACATTCTATTCGGTATTCAATTACCTTTCATATAAGACAAAAACTAGCAAAATTGGATGAAATTTAATCGAGTTATATGCAAAATACACT	5428254	Bradysia-coprophila-strain-Holo2-chromosome-III,-whole-genome-shotgun-sequence
CM025454.1	1166653	1166814	85	254	TTAGAGCGAGAAAACAGAAGACCAGCTATTATAACTTGCCTTGGGGTACTTGTCAAAATATCTTCTTCTCTTTCAACGTGGTATG	5428254	Bradysia-coprophila-strain-Holo2-chromosome-III,-whole-genome-shotgun-sequence
CM025454.1	1175366	1175765	60	632	GTTGAGAACAACAAGAATGACGTCGAACTGAATGAGGAAGAGTTAACTGCGTCAGTTGAC	5428254	Bradysia-coprophila-strain-Holo2-chromosome-III,-whole-genome-shotgun-sequence
CM025454.1	1181937	1182613	150	502	GAATAACTATGGTAGTTGAGCAGCCCTAAACTCAGGACCGGTTTCAATCGTCAGCCCTAAATGAGCCCCAAACGTTAATATATATTTAACTAAGGAACACTATGAATATCATACAAAACGCCAATATGACATGTTTTTTCAGAAAAAATT	5428254	Bradysia-coprophila-strain-Holo2-chromosome-III,-whole-genome-shotgun-sequence
CM025454.1	1255166	1255823	145	1120	TTACCTTCCAAATGAAACAAAAATTACGAAAAACGGATGAAATTTGCTCGAGTTATATGTAAAATACACATAGGGCCCTAGTAGCGGCCTTAGTCCGAGGACCCAAATTTAATTTTTTTTCAACAACATTCTATTCGGCCTTTGA	5428254	Bradysia-coprophila-strain-Holo2-chromosome-III,-whole-genome-shotgun-sequence
CM025454.1	1292210	1292381	85	270	ACTGTTACGATCAGAGCGAGAGATCCGAAGACCAGTTAATTTAACTTGCCTTGGGGTACTTGTCAAAATATTTCTATCTCTTTCA	5428254	Bradysia-coprophila-strain-Holo2-chromosome-III,-whole-genome-shotgun-sequence
CM025454.1	1296460	1296598	69	278	TTTTATCAGCACAAGTATTTCATGTTAAGCAATGCATATACCATAATTAGATATAAGCCTTCACAATAG	5428254	Bradysia-coprophila-strain-Holo2-chromosome-III,-whole-genome-shotgun-sequence
CM025454.1	1297242	1297559	47	214	GATAATTATCGATTATCGATATATTGATAATTTTCATAAAAAATATC	5428254	Bradysia-coprophila-strain-Holo2-chromosome-III,-whole-genome-shotgun-sequence
CM025454.1	1316885	1317126	103	264	GTTTCAACTTCCATCAGGTTTTTCGATGGATATGGGTCAATTTCAACATGAACGAGGAGCCACTAATGGTTCCTAGATGTTGACTTGCAGATTTCTCTAAAAC	5428254	Bradysia-coprophila-strain-Holo2-chromosome-III,-whole-genome-shotgun-sequence
CM025454.1	1394463	1395036	188	996	TATAGAGTGTTATGATGAAAGAGAAAGAAATATTTTGACAAGTACTTAAGGCAAGTTATAATAAACTGGTCTTCGGTCCTCTCGCTCGAATCGTAACACGTTGAAAGAAAAAGCAATATTTTGACAAGTACCACAAGGCAAATTATAATTAACTAGTCTTCGGTTCTCACGCTCTGATCATAACAGTC	5428254	Bradysia-coprophila-strain-Holo2-chromosome-III,-whole-genome-shotgun-sequence
CM025454.1	1394476	1395037	94	604	GATGAAAGAAAAAGAAATATTTTGACAAGTACTAAGGCAAGTTATAATTAACTGGTCTTCGGTCCTCTCGCTCGCATCATAACAGTCTATAAGA	5428254	Bradysia-coprophila-strain-Holo2-chromosome-III,-whole-genome-shotgun-sequence
CM025454.1	1394482	1394657	86	268	AGAGAAAGCAATATTTTGACAAGTACCACAAGGCAAATTATAATTAACTAGTCTTCGGTTCTCACGCTCTGATCATAACAGTCTAC	5428254	Bradysia-coprophila-strain-Holo2-chromosome-III,-whole-genome-shotgun-sequence
CM025454.1	1394666	1394837	85	262	TGAAAGAAAAAGAAATATTTTGACAAGTACACAAGGCAAATTATAATAAACTAGTCTTCGGTCCTCACGCTCTGATCATAACAGT	5428254	Bradysia-coprophila-strain-Holo2-chromosome-III,-whole-genome-shotgun-sequence
CM025454.1	1398178	1398523	175	486	TTAAAAACTTCAACTTCACATAATTCGTCGTAGATAATTCCAAACCCAAATAAGACCCTATTTGCCCCGAAAGAACATGCAATTACCTTTCTATATGACACCCCACACGACCATGTACAGCTCGTGTAACTCGACAAATTTCTGGAAGAAAAGTGAAGGTTTTCGGCTTTTTCGG	5428254	Bradysia-coprophila-strain-Holo2-chromosome-III,-whole-genome-shotgun-sequence
CM025454.1	1535605	1535908	134	506	CTAATATTAGACAACTCGACGAGTGTGAAGTTTACGGCCCGAGCGAAGCGAGGGTCGTAATTCACACGAGTTGCGGTATCATATTGCAATATTAGACAGCTCGGACAAGCGAGAAGTTTGCGATTAGACCAAAC	5428254	Bradysia-coprophila-strain-Holo2-chromosome-III,-whole-genome-shotgun-sequence
CM025454.1	1557203	1557324	61	244	CCTCGCCTTCGGCTCTGTCTGGAAACTTCTTACACGCTAAAAAAGACTTTTAGTCCTAGGT	5428254	Bradysia-coprophila-strain-Holo2-chromosome-III,-whole-genome-shotgun-sequence
CM025454.1	1575550	1575786	109	340	CTAAATTTTGGGATGAGAGATGATACCTCAAGCACATCCTAACTCTCATCTGATTTTTTAATGGATCTAGGTTATCTTCGACATGAGTGACGTGTTCCAAGATTAGATC	5428254	Bradysia-coprophila-strain-Holo2-chromosome-III,-whole-genome-shotgun-sequence
CM025454.1	1578671	1579410	145	1298	AGGGCCCTAGTAGCGGCCTTAGTCCAAGGACCCAAATTTAATTTTTTTTCAACAACATTCTATTCGGCCTTTGATTACCTTCCAAATGAAACAAAAATTACGAAAAACGGATGAAATTTGCTCGAGTTATATGTAAAATACACAT	5428254	Bradysia-coprophila-strain-Holo2-chromosome-III,-whole-genome-shotgun-sequence
CM025454.1	1603624	1603911	132	474	ATATTTTTTGAATGGTGACAGATAGAGAATTACTTTCTTCGGCAAAGTCTCAGAGTTTTACGAGTAGAACAGAGGGGCATATGTGAAAAATGACGAAAGTTGGAAATGGGTGGGTCAATTAGGGTTTTAGAG	5428254	Bradysia-coprophila-strain-Holo2-chromosome-III,-whole-genome-shotgun-sequence
CM025454.1	1603907	1604148	18	336	CAAATTTTCGAATTTCGT	5428254	Bradysia-coprophila-strain-Holo2-chromosome-III,-whole-genome-shotgun-sequence
CM025454.1	1603914	1604141	28	302	TCAAATTTCGTCAAATTTTCAAATTTCG	5428254	Bradysia-coprophila-strain-Holo2-chromosome-III,-whole-genome-shotgun-sequence
CM025454.1	1611240	1611453	9	356	TCCATTTAA	5428254	Bradysia-coprophila-strain-Holo2-chromosome-III,-whole-genome-shotgun-sequence
CM025454.1	1615032	1615233	79	222	TAGTTCTTGAAATTCCTAAAATTTCTAAAAAAATTTGAAAATTCTTGAAATTTTAAGAATTTTCACAATGAATTCTCAA	5428254	Bradysia-coprophila-strain-Holo2-chromosome-III,-whole-genome-shotgun-sequence
CM025454.1	1616733	1616993	80	308	ATTTTAGATAAATTTTAGCAATTTTCTGTAAGTTTTAGTACTTTTCTATAAATTTTAGAAATTTTCGGTAAATTTTAGTA	5428254	Bradysia-coprophila-strain-Holo2-chromosome-III,-whole-genome-shotgun-sequence
CM025454.1	1616742	1616999	20	256	AAATTTTAGTAATTTTCGGT	5428254	Bradysia-coprophila-strain-Holo2-chromosome-III,-whole-genome-shotgun-sequence
CM025454.1	1661036	1662714	69	3268	GTATGGTTCACTAAAAATAGACACATTTCTGAAAATCTGACTATTTTGGATAAATTCTGGTGGCTCACG	5428254	Bradysia-coprophila-strain-Holo2-chromosome-III,-whole-genome-shotgun-sequence
CM025454.1	1680104	1680800	38	1220	AATTTTCAGTGTATTTTGGTCCAAAATTAGTACCAGAA	5428254	Bradysia-coprophila-strain-Holo2-chromosome-III,-whole-genome-shotgun-sequence
CM025454.1	1735734	1735929	98	312	TAATCGAAGAAGTATTGAAATCCTCAGATCAAGTTCGAAAAAGGGCAGCATCGGTTCAACCATCTGGGAGTAGTTCTCGAAAGAAGCCTCTTCGGCTC	5428254	Bradysia-coprophila-strain-Holo2-chromosome-III,-whole-genome-shotgun-sequence
CM025454.1	1736657	1736905	109	396	ATCCCAAAATTTAGGAACCAACCTTGGAACACCTCACTCATATCAAAAATAACCCAAATCCACCAAAAAATCCAATGGAAATTAGGTAGTGCCAGAGGAATCATCCGTC	5428254	Bradysia-coprophila-strain-Holo2-chromosome-III,-whole-genome-shotgun-sequence
CM025454.1	1764792	1764917	66	208	GTAAAAACAGGGAAAAAAACCAGTTAATTCAACTGAGCTCGATGGATGATATGTCAAAATTTGTAT	5428254	Bradysia-coprophila-strain-Holo2-chromosome-III,-whole-genome-shotgun-sequence
CM025454.1	1775299	1775512	63	250	GGCTCTTTCGGCTCATCGTCTGGCTGTTTTTTTGGAGACGTACTTTCATCCACCATCTCATCA	5428254	Bradysia-coprophila-strain-Holo2-chromosome-III,-whole-genome-shotgun-sequence
CM025454.1	1775299	1775538	126	314	GGTTCTTCGGCATCATCGTCATGCTGTCTTTTTTGAGATGTACTTTCATCCACCATCTCATCAGGCTCTTTCGGATCATCGTCTGGAACTATTCTTCGGACGTACTTTCACTCCACCTTCTCATCA	5428254	Bradysia-coprophila-strain-Holo2-chromosome-III,-whole-genome-shotgun-sequence
CM025454.1	1775299	1775538	61	236	GGCTTCTTCGGCTCATCGTCTGGTACTATTTTCGGATGTACTTTCATCCACCTTCTCATCA	5428254	Bradysia-coprophila-strain-Holo2-chromosome-III,-whole-genome-shotgun-sequence
CM025454.1	1786272	1786456	72	226	TTGAAAACTTCGGGTTCAGATCAGGTTCGGGTCAAACCCGAAATGAAAATTCGGGTTCGGGCCAAGTACGGA	5428254	Bradysia-coprophila-strain-Holo2-chromosome-III,-whole-genome-shotgun-sequence
CM025454.1	1813954	1814532	212	526	ATATTCAGACGATATTATCGTTTTCTTGAACAAATTATCGTTTAAAAAAACGATAATATCGTTCCTAAACGATAATATTTTTTGGGACGATAATATCGTTCTGGACGATAGTATCGTTTTTTAGACGATACTATCGTCTAAAAAACGATAATATCGTCTAAAAAAATTTCATCCAGGACGATAATATCGTCTAAAATGATAAATTCTAAAAG	5428254	Bradysia-coprophila-strain-Holo2-chromosome-III,-whole-genome-shotgun-sequence
CM025454.1	1813963	1814358	60	322	GGACGATACTATCGTTTTTAAAACGATAATATCGTCTAAAAAACGATAGTATCGTTTTTT	5428254	Bradysia-coprophila-strain-Holo2-chromosome-III,-whole-genome-shotgun-sequence
CM025454.1	1813966	1814536	20	328	ACGATAATATCGTTTTTTAG	5428254	Bradysia-coprophila-strain-Holo2-chromosome-III,-whole-genome-shotgun-sequence
CM025454.1	1814358	1814588	110	276	TTTTTGGGACGATAATATCGTCCTGGACGAAAATATCGCCAGAACGATAATATCGTTTTTAATTTATTAATTTTGTTAAATTTGAGACGATAATATCGTCCTGGGCGATA	5428254	Bradysia-coprophila-strain-Holo2-chromosome-III,-whole-genome-shotgun-sequence
CM025454.1	1815051	1815287	40	236	TAAACGATAATATCGTCCAGAAACGATATTATCGTTTTTT	5428254	Bradysia-coprophila-strain-Holo2-chromosome-III,-whole-genome-shotgun-sequence
CM025454.1	1826715	1827127	143	652	AAGGCCGCTACTCGGCCCTAAGTGTTTTTTGCACATAAATCGAGTAAATCTCATCCGATTTTGCTAGTTTTTGTTTCATTTGAGAGGTAATTGAATACCGAATAGAAAGTGGCAAAAAAGTTTCAAATTTGGGCCCTTGCACT	5428254	Bradysia-coprophila-strain-Holo2-chromosome-III,-whole-genome-shotgun-sequence
CM025454.1	1838552	1838897	158	458	TTTTATCAGCGGGAAGAGCTTATCGAGAAGTTTCTACAGACGGGTAAAGAACTTATGGGGAAGTTTCGTAAGCGGGAAGTCTATCAGCGAGAAATTTTTTTCTTGTAAGCTGCAGCTAGCGGGAAGTCTATATCAGCAGGAAGTACTCATCGGGAAGT	5428254	Bradysia-coprophila-strain-Holo2-chromosome-III,-whole-genome-shotgun-sequence
CM025454.1	1905179	1905822	145	804	GAGTGATGCTTCCTTTTACAAAGTGTTTGTAGAGTAGAGTGATGCTTCCTTTTACAAAGTGTTTGAAGAGTAGAGTTATGCTTCCATTTTACAAAGTCTTTGCAGAGAAGAGTGCTGCTTCCTTTTACAAAGTGTTTGTAAAGAC	5428254	Bradysia-coprophila-strain-Holo2-chromosome-III,-whole-genome-shotgun-sequence
CM025454.1	1905179	1905822	36	730	GAGTGATGCTTCCTTTTACAAAGTGTTTGTAGAGTA	5428254	Bradysia-coprophila-strain-Holo2-chromosome-III,-whole-genome-shotgun-sequence
CM025454.1	1946948	1947465	18	464	ATGGAAAACATGTTTCAG	5428254	Bradysia-coprophila-strain-Holo2-chromosome-III,-whole-genome-shotgun-sequence
CM025454.1	1951639	1951770	39	200	ATTCCCAAATATTCCCAAAATTCACAAATATTCCCAAAT	5428254	Bradysia-coprophila-strain-Holo2-chromosome-III,-whole-genome-shotgun-sequence
CM025454.1	1951642	1951770	10	202	CCCAAATATT	5428254	Bradysia-coprophila-strain-Holo2-chromosome-III,-whole-genome-shotgun-sequence
CM025454.1	1992041	1992202	81	242	CAATAAATAACCGCAACTCGTGTGAATTACAACCCTCGCTTCGCTCGGGCCGCAAACATCACACTCGTCAGAGCTGTCTAA	5428254	Bradysia-coprophila-strain-Holo2-chromosome-III,-whole-genome-shotgun-sequence
CM025454.1	1992092	1992614	132	904	GCAAACTTGCTCGTCCGAGCTGTCTAATGTGACAATAAGATACCGCGACTCGTGTGAATTACGACCCTCGCTTCGCTCGGGCCGCAAACATCACACTCGTCAGAGTTGTCTAATATTAGATTTGCTCTGATC	5428254	Bradysia-coprophila-strain-Holo2-chromosome-III,-whole-genome-shotgun-sequence
CM025454.1	1994596	1994922	143	442	ACTCCAGTTATCGTGTTAACAAAGAGCAGAAAAGGCGTCTTCTGAGAACTACTCCCAGATGGTTGAACCGATACCACCCATTTTCGAACTTGACATGAGAATTGAAATGCTTCAATGAATAAAAATAAAATCGGTTGAGATTT	5428254	Bradysia-coprophila-strain-Holo2-chromosome-III,-whole-genome-shotgun-sequence
CM025454.1	1996471	1996672	9	320	TGGATTAAA	5428254	Bradysia-coprophila-strain-Holo2-chromosome-III,-whole-genome-shotgun-sequence
CM025454.1	2108021	2108411	146	466	CTACAAACTCAACCTCAAGAGTTTCATTCTTCGTCGATTAAAACAAAATTTTGAAAATCGGTAAGAATTACTGAAGTTATCGCGGTAACAAGTTAAAAAGCGTCTATGTAGAATTACTCCCATCTCATTCCTCGAACATTACCCAT	5428254	Bradysia-coprophila-strain-Holo2-chromosome-III,-whole-genome-shotgun-sequence
CM025454.1	2119111	2119543	150	488	AAAAACGACCTCGGAAGGCTGACCGGCTGATCCGTCGGACGTCGATTTTGAAAAACGACCTCGGAGGGCTGACCGGCTGTCCGTCAGATGTCGATTTTAAAAAACGGCCTCGGAAGGCTGACCGGCTGATACATCGGAAGTCGATTTAAA	5428254	Bradysia-coprophila-strain-Holo2-chromosome-III,-whole-genome-shotgun-sequence
CM025454.1	2119144	2119545	99	470	CTCGGAGGTCGATTTTAAAAAACGGCCTCGGAAGGCTGACCGGCTGATCCCTCGGACGTCGATTTTAAAAAACGACCTCGTAGGGCTGACCGGCTGATT	5428254	Bradysia-coprophila-strain-Holo2-chromosome-III,-whole-genome-shotgun-sequence
CM025454.1	2119195	2119543	50	418	TCGATTTTGAAAAACGGCCTCGGAAGGCTGACCGGCTGATCCGTCGGACG	5428254	Bradysia-coprophila-strain-Holo2-chromosome-III,-whole-genome-shotgun-sequence
CM025454.1	2134949	2135478	146	502	TTTAGGGCTCATTTAGGGCTGACAATTGAAACCGATCCTGAGTTTAGGGCTGCTCAACTACCAAAGTTATTCAATTTTTCTAAAAAAACATGTCATATTGGCGTTTTGATGATATTCAAGTGTTCCTAGTTAAATATATATTAACG	5428254	Bradysia-coprophila-strain-Holo2-chromosome-III,-whole-genome-shotgun-sequence
CM025454.1	2165404	2165642	119	454	CATGAACGTCTGCAAGGCGGTAAACGAAAGCTCGCCGCAGGCGCGGGGGTTTGGGGGCGGAGCCCCCGTATTTCAAACTAATTAATCTCATAAAATAATTGTGCTAGTTAATTACGCTA	5428254	Bradysia-coprophila-strain-Holo2-chromosome-III,-whole-genome-shotgun-sequence
CM025454.1	2171496	2172157	145	1032	GCTACTAGGGCCCTATGTGTATTTTACATACAACTCGAGTAAATTTCATCCGTTTTTCGTAATTTTTGTTTCATTTGGAAGGTAATCAAAGGCCGAATAGAATGTTGTTGAAAAAAAATTAAATTTGGGTCCTCGGACTAAGGCC	5428254	Bradysia-coprophila-strain-Holo2-chromosome-III,-whole-genome-shotgun-sequence
CM025454.1	2171496	2172157	288	1044	GCTACTAGGGCCCTATGTGTATTTTACATATAACTCAAGAAATTTCATCCTTTTTCGTAATTTTTGTTTCATTTGGAAGGTAATCAAAGGCCGAATAGAATGTTGTTGAAAAAAATTAAATTTGGGTCCTCGGACTAAGGCCGCTACTAGGGCCCTATGCGTATTTTACATACAACTCGAGCAAATTTCATCCGTTTTCCGTAATCTTTGTTTCATTTGAAAGATAATCAAACACCGAATAGAATGTAGTTGAAAAAAAAATTAAATTTGGATCCTCGGACTAAGGCC	5428254	Bradysia-coprophila-strain-Holo2-chromosome-III,-whole-genome-shotgun-sequence
CM025454.1	2252159	2252715	145	936	AAACTTTTTTCGCCACCATTCTATTCGGCATTCAATTATCTCTCAAATGAAACAAAATCTAGCAAAATCGGATGAGATTTACTCGATTTATGTGCAAAAAACACTTAGGGCCGAGTAGCGGCCTTAGTCCAAGGGCCCAAATTTG	5428254	Bradysia-coprophila-strain-Holo2-chromosome-III,-whole-genome-shotgun-sequence
CM025454.1	2364620	2365101	17	268	TGACGATCTTGTCCCAT	5428254	Bradysia-coprophila-strain-Holo2-chromosome-III,-whole-genome-shotgun-sequence
CM025454.1	2364630	2365101	36	398	TGTCCCATTGACGGCTTGTGTCCCATTGACGGCTTG	5428254	Bradysia-coprophila-strain-Holo2-chromosome-III,-whole-genome-shotgun-sequence
CM025454.1	2364630	2365101	54	398	TGTCCCATTGACGGCTTGTGTCCCATTGACGGCTTGTGTCCCATTGACGGCTTG	5428254	Bradysia-coprophila-strain-Holo2-chromosome-III,-whole-genome-shotgun-sequence
CM025454.1	2364772	2364959	32	232	TGCGTCCCATTGACGACTTCTCTTGAATGTGA	5428254	Bradysia-coprophila-strain-Holo2-chromosome-III,-whole-genome-shotgun-sequence
CM025454.1	2364889	2365038	76	216	TTCTCTTCACTGTGATGCGTCCCATTGACGACTTCACTTCACTATGATGCATCCCATTGACCATTCGTTGTCCCTG	5428254	Bradysia-coprophila-strain-Holo2-chromosome-III,-whole-genome-shotgun-sequence
CM025454.1	2460384	2460543	10	204	AATTCATTAA	5428254	Bradysia-coprophila-strain-Holo2-chromosome-III,-whole-genome-shotgun-sequence
CM025454.1	2460384	2460546	39	204	AATTCATTAAAATTCATAAAATTCATGAAAATTCATAGA	5428254	Bradysia-coprophila-strain-Holo2-chromosome-III,-whole-genome-shotgun-sequence
CM025454.1	2472048	2472316	136	464	CTAACATTAGACAACTCCGACGAGTGTGAAGTTTGCGGCCCGAGCGAAGCGAGGGTCGTAATTCACACGAGTTACGGTATCATATTGCAATATTAGACAGCTCGAACGAGCGAGAAGTTTGCGGCTAGAGCCAAAC	5428254	Bradysia-coprophila-strain-Holo2-chromosome-III,-whole-genome-shotgun-sequence
CM025454.1	2472185	2472373	86	274	AATATTAGACAACTCGGACGAGCGTGAAGTTTGCGGCCAGAGCGAAGCGAAGGCCGTAATTCACACGAGTTGCGGTATCGTACTGC	5428254	Bradysia-coprophila-strain-Holo2-chromosome-III,-whole-genome-shotgun-sequence
CM025454.1	2592686	2593233	86	876	GTCCGACCCAAATTCGAGGCAGTCATAATTACCGAACATATTGGTCCGACCCAAATGTATACAACTCAAAGTTAAAGAACATTTGG	5428254	Bradysia-coprophila-strain-Holo2-chromosome-III,-whole-genome-shotgun-sequence
CM025454.1	2608592	2608932	10	254	AATTATCGAT	5428254	Bradysia-coprophila-strain-Holo2-chromosome-III,-whole-genome-shotgun-sequence
CM025454.1	2653146	2653323	88	296	AGACACATTTTTGCCAATTGCATGTATTTTTATCAACTCAGACCTCCACATACCCATTTTTGCCATTTTCATGTATCTTTGTCAACTC	5428254	Bradysia-coprophila-strain-Holo2-chromosome-III,-whole-genome-shotgun-sequence
CM025454.1	2653151	2653334	49	250	CATTTTTGCCAATTTCATGTATTTTTGTCAACTCAGACCTCCATATACC	5428254	Bradysia-coprophila-strain-Holo2-chromosome-III,-whole-genome-shotgun-sequence
CM025454.1	2656569	2656958	144	390	CTGACGTCAAGTTCGTAGATGGCAATATCAGACTAATGATCTGGGAGTTATTCAAAAAAAAATGTTAGTCAATTTTTTGACTAACTTGAGGAAATCGGAACCAATCTTAGAAAGTTTGGTTTCAATCGACGAGGAACAAAATAC	5428254	Bradysia-coprophila-strain-Holo2-chromosome-III,-whole-genome-shotgun-sequence
CM025454.1	2665791	2666108	99	472	GCATGCAAGTACTCACAATGAACCTGAAGATCAATTTCAAAATGAATTTACAAATGGAAATGAACCGCAAAATGAAATTCAAAGAAACTTGAAAAATAC	5428254	Bradysia-coprophila-strain-Holo2-chromosome-III,-whole-genome-shotgun-sequence
CM025454.1	2667580	2668050	104	642	AGGATCGAACAATCCGCCTTTACGTTACATTTCGTAAAAGGATGAATTCCCTAAGATCGATCAAACTACCTTTACGTTACATTTCGTAAAAGGATGAATTCCTC	5428254	Bradysia-coprophila-strain-Holo2-chromosome-III,-whole-genome-shotgun-sequence
CM025454.1	2667586	2668050	51	528	CGAACAAACCACCTTTACGTTACATTTCGTAAAAGGATGAATTCCTAAGAT	5428254	Bradysia-coprophila-strain-Holo2-chromosome-III,-whole-genome-shotgun-sequence
CM025454.1	2668111	2668315	42	234	TATAATAAAGAGACTATTGGCACCCGGTGCCATTAGCCACAG	5428254	Bradysia-coprophila-strain-Holo2-chromosome-III,-whole-genome-shotgun-sequence
CM025454.1	2753542	2753689	16	254	ACAACTCAGCGAATTT	5428254	Bradysia-coprophila-strain-Holo2-chromosome-III,-whole-genome-shotgun-sequence
CM025454.1	2770211	2770337	8	254	GTCCGTCT	5428254	Bradysia-coprophila-strain-Holo2-chromosome-III,-whole-genome-shotgun-sequence
CM025454.1	2770625	2771868	145	2132	GCTACTAGGGCCCTATGTGTATTTTACATATAACTCGAGCAAATTTCATCCGTTTTTCGTAATTTTTGTTTCATTTGGAAGGTAATCAAAGGCCGAATAGAATGTTGTTGAAAAAAAATTAAATTTGGGTCCTCGGACTAAGGCC	5428254	Bradysia-coprophila-strain-Holo2-chromosome-III,-whole-genome-shotgun-sequence
CM025454.1	2770625	2771868	290	2118	GCTACTAGGGCCCTATGTGTATTTTACATACAACTCGAGCAAATTTCATCCGTTTTTCGTAATTTTTGTTTCATTTGAAAGGTAATCAAAGGCCGAATAGAATGTTGTTGAAAAAAAATTAAATTTGGGTCCTCGGACTAAGGCCGCTACTAGGGCCCTATGTGTATTTTACATACAACTCGAGCAAATTTCATCCGTTTTTCGTAATTTTTGTTTCATTTGAAAGGTAATCAAAGACCGAATAGAATGTTGTTGAAAAAAAATTAAATTTGGGTCCTCGGACTAAGGCC	5428254	Bradysia-coprophila-strain-Holo2-chromosome-III,-whole-genome-shotgun-sequence
CM025454.1	2917534	2917938	146	676	CGCTACTCGGCCCTAAGTGTTTTTTGCACATAAATCGAGTAAATCTCATCCGATTTTGCTAGATTTTGTTTCATTTGAGAGGTAATTGAATACCGAAAAGAAAGATGGCAAAAAAAAGTTTAAAATGTGGGCCCTTGGACTAAGAC	5428254	Bradysia-coprophila-strain-Holo2-chromosome-III,-whole-genome-shotgun-sequence
CM025454.1	2943763	2943952	100	224	AAATATTAAATTAATTAAAAGAATTATTAAAAAAAATGAAACAAGAAAATGAAAAAAATAATTATGAACAGAAAAAAAAGTAAATTTAAAAAAGTGGAAA	5428254	Bradysia-coprophila-strain-Holo2-chromosome-III,-whole-genome-shotgun-sequence
CM025454.1	2943771	2943944	90	208	AATTAATTTAAAAGAATTAATTTAAAATAAAATAAAAAAAAACTAAAAAAATATTAGAACAAAAAATAAATTTAAAAAAGTGGAAAAAAT	5428254	Bradysia-coprophila-strain-Holo2-chromosome-III,-whole-genome-shotgun-sequence
CM025454.1	2961124	2961595	147	776	ATTTGGGAGCTATGAGCGTTTTAAGTGCGAGCTATGTCAGCCATAACTCGGAAAATACTGCAGATAGAAACCTCGTGTAAAAGACAAAGTTATAGAGTTTTAGATTCTAGTCGATACGTGTTTCATGGTTTTCCTAAAAAGTCGACT	5428254	Bradysia-coprophila-strain-Holo2-chromosome-III,-whole-genome-shotgun-sequence
CM025454.1	2998497	2998836	52	640	CAAATTGTATTGTTTTGTTACATGAAATGGAGAAACCTCGTTTTGCGTTCAG	5428254	Bradysia-coprophila-strain-Holo2-chromosome-III,-whole-genome-shotgun-sequence
CM025454.1	3014141	3014529	147	496	CTTGTGACCTCGATAACTCGAGTAATTCTTTACCGATTTTCAAAATTTTAATTTTAATCGACGGAGAATGAAAATCATGAGGTTAAGTTCGTAGATAAACAATATGAGAACAACGAGATACGAGAAATTCACAACAGAATTTTATTC	5428254	Bradysia-coprophila-strain-Holo2-chromosome-III,-whole-genome-shotgun-sequence
CM025454.1	3036741	3036928	39	234	GTATTTCCAGTCAATTACTTATAATTCCATCAATTTCAC	5428254	Bradysia-coprophila-strain-Holo2-chromosome-III,-whole-genome-shotgun-sequence
CM025454.1	3036741	3036928	83	262	GTATTTCCAGTCAATTACTTATAATTCCATCAATTTCACGTATTTCCAGGCAATTCCGCATCCTATAACTCCATCAATTTCAG	5428254	Bradysia-coprophila-strain-Holo2-chromosome-III,-whole-genome-shotgun-sequence
CM025454.1	3107195	3107463	98	260	ATCAATAATTACTGATATATCGGATAAATATCGATAAATATCAAAATACCGAAATTCGATAATTATCAAAATATCGATATCTTGATAATTATCAAAAT	5428254	Bradysia-coprophila-strain-Holo2-chromosome-III,-whole-genome-shotgun-sequence
CM025454.1	3112329	3112626	10	236	AGAAATTTCG	5428254	Bradysia-coprophila-strain-Holo2-chromosome-III,-whole-genome-shotgun-sequence
CM025454.1	3113771	3114040	19	214	AATTTCTTGAAATTTCTCG	5428254	Bradysia-coprophila-strain-Holo2-chromosome-III,-whole-genome-shotgun-sequence
CM025454.1	3164107	3164349	87	284	AATTATAGTAATTGACTGGAAATACAAGAAATTGATGAAATTATAAGGAATTGACCAGAATTGACTAGGAATATGTAAAATTGATGG	5428254	Bradysia-coprophila-strain-Holo2-chromosome-III,-whole-genome-shotgun-sequence
CM025454.1	3164107	3164377	82	258	AATAAAAGTAATTGACTGGAAATACAATTGATAAATTATAAGGAATTGACAGTAATTGACTAAATATGATAGAAATTGATGG	5428254	Bradysia-coprophila-strain-Holo2-chromosome-III,-whole-genome-shotgun-sequence
CM025454.1	3303067	3303200	36	202	ATTTGACGAAAATCAAAAATTTGACGAAAATCGAAA	5428254	Bradysia-coprophila-strain-Holo2-chromosome-III,-whole-genome-shotgun-sequence
CM025454.1	3308674	3309105	22	414	AATTATTTGTGACAAATATTTA	5428254	Bradysia-coprophila-strain-Holo2-chromosome-III,-whole-genome-shotgun-sequence
CM025454.1	3308674	3309106	46	402	AATTATTTGTGACAAATAATTTCAAATTTATTGTGACAAATATTTA	5428254	Bradysia-coprophila-strain-Holo2-chromosome-III,-whole-genome-shotgun-sequence
CM025454.1	3326355	3326503	18	208	TTTGACGAAATTTGAAAA	5428254	Bradysia-coprophila-strain-Holo2-chromosome-III,-whole-genome-shotgun-sequence
CM025454.1	3326360	3326503	71	226	GACGAAATTTGAAAATTTGACGAAAACCGAAAATTTGACGAAATTCGAAAATTTGACGAATCAAAAAATCT	5428254	Bradysia-coprophila-strain-Holo2-chromosome-III,-whole-genome-shotgun-sequence
CM025454.1	3330280	3330959	147	772	CTTGTGGACGCGATAACTCAAGTAATTCTTTATCCGATTTTCAAAATTTTGGTTTTAATCGACGGAGAATGAAAATCTTGAGGTTGAGTTTGCAGATGGACAATATTGGAACAACGAGATGGGAGAAATTCTAAACAGACGCTTTTC	5428254	Bradysia-coprophila-strain-Holo2-chromosome-III,-whole-genome-shotgun-sequence
CM025454.1	3349272	3349550	146	328	TTTTTTTAAATATTTACTTATTTTTTAGAACTATATGAATTGTATTCTTATGTTTTAAATAATACATAATTATAATAATATAGTCGTCATACATTTTTTACGTTTTTTTTATATTATTATTTATTTTTCCCAAAATATCACCGACT	5428254	Bradysia-coprophila-strain-Holo2-chromosome-III,-whole-genome-shotgun-sequence
CM025454.1	3529175	3529664	145	710	TTTCTGCTCTTTGTTAACACGATAACTGGAGCAAAGTTCAACAGATTTTCAAAAACTTTTTTATTTGAGATTGAAATCCTCAGGTCAAGTTCGAAAATGGGCGGTATCGGTTCAACCATCTGGGAGTAGTTCTCGAAAGAAGCCT	5428254	Bradysia-coprophila-strain-Holo2-chromosome-III,-whole-genome-shotgun-sequence
CM025454.1	3531948	3532121	38	200	GGAATTAAAGGAATTGACTGGAAATACGTGAAATTGAT	5428254	Bradysia-coprophila-strain-Holo2-chromosome-III,-whole-genome-shotgun-sequence
CM025454.1	3539080	3539407	174	628	AACGAGGGAAGAAAATAGAAAATTCCAGTTTAACAGGGTTACACAATTTTATCAAAGCAAAAGGCGACAGTTCAGGGAGAGAAAATGTCTATTTTCTCCTCTCTAGTGTTGACAGCGGAGAATCCTTTGTTTTTGTTCGGTGTAGAAAATATCTATTTTCTCACCTGTCAAAAC	5428254	Bradysia-coprophila-strain-Holo2-chromosome-III,-whole-genome-shotgun-sequence
CM025454.1	3563971	3564120	73	288	TCAAGTAACGTTTCAAAATCATTTTAGTTCAAACTGATTTGAGTTGTAGTGATACACCGTCGAAAATTCGACC	5428254	Bradysia-coprophila-strain-Holo2-chromosome-III,-whole-genome-shotgun-sequence
CM025454.1	3571343	3571464	35	208	TGCTATTCGCAGTCAACTGCAATAGTCAATATTGA	5428254	Bradysia-coprophila-strain-Holo2-chromosome-III,-whole-genome-shotgun-sequence
CM025454.1	3571696	3572035	141	390	TACAAACTGTAACATTACATAGGCAGGTACCTTTTAAAAACTTTGAGACATTACAAAGTGTTGATCCCTATAACAAACTGTAACATTACAGAATCATGATACCCTTTAGAAACTGTAACATTACAGACTGTCGCATCTTTT	5428254	Bradysia-coprophila-strain-Holo2-chromosome-III,-whole-genome-shotgun-sequence
CM025454.1	3571696	3572556	35	332	TACAAACTGTAACATTACAGATTGGTCATCCCTTT	5428254	Bradysia-coprophila-strain-Holo2-chromosome-III,-whole-genome-shotgun-sequence
CM025454.1	3572194	3572558	70	384	TTACAGAGTGTTGATCCCTTTTACAAACTGTGACATTACAGAGTGTTGATCCCTTTTACAAACTGTGACA	5428254	Bradysia-coprophila-strain-Holo2-chromosome-III,-whole-genome-shotgun-sequence
CM025454.1	3578837	3579382	124	670	ACATGCCGTACAGCGGAAATATCTCAAAAATACGAAATTTCAAGATGGCCGCCATTTTCTTGAAATATCGAAAAAAGTTTTCCGTCAACGAAACTGTACAATCGACACTTTATCCCAACTCTCT	5428254	Bradysia-coprophila-strain-Holo2-chromosome-III,-whole-genome-shotgun-sequence
CM025454.1	3579106	3579365	111	276	AAATACCTAAAATACGAAATTTCAAGATGGCCGCCATGATCTTGAAATACCGAAAAAAGTCTTCCGTCAACAAAACTCTAAAGCGATAATTTACCCAACTATCCATAGCCA	5428254	Bradysia-coprophila-strain-Holo2-chromosome-III,-whole-genome-shotgun-sequence
CM025454.1	3626941	3627115	39	258	AACGAAATTTTTCCGGTACATCTCGTAACGTTACAAGAA	5428254	Bradysia-coprophila-strain-Holo2-chromosome-III,-whole-genome-shotgun-sequence
CM025454.1	3626941	3627135	80	242	AACGGAAATTTTTCCGGTAAATATAATAACGTTAAAAGAAAACGAAAATTTTTCCGGTACATCTCGTAACGTTACAAGAA	5428254	Bradysia-coprophila-strain-Holo2-chromosome-III,-whole-genome-shotgun-sequence
CM025454.1	3627335	3627579	78	260	AATTCGTTTTACTTCGTAACGTTAAAGCATACCGGAAAAAATTTCGTTTCTTCGTAACGTTAAGCCATACCGGAAATA	5428254	Bradysia-coprophila-strain-Holo2-chromosome-III,-whole-genome-shotgun-sequence
CM025454.1	3627348	3627561	39	246	TTCGTAACGTTAAGCCATACCGGAAAAAATTCGTTTCTC	5428254	Bradysia-coprophila-strain-Holo2-chromosome-III,-whole-genome-shotgun-sequence
CM025454.1	3648626	3648770	27	234	GATTAAATGGATTAAATGGATTAAATG	5428254	Bradysia-coprophila-strain-Holo2-chromosome-III,-whole-genome-shotgun-sequence
CM025454.1	3648626	3648770	9	234	GATTAAATG	5428254	Bradysia-coprophila-strain-Holo2-chromosome-III,-whole-genome-shotgun-sequence
CM025454.1	3659148	3659337	42	222	GTGATGCTATTTGACACCGGTGTCGAATAGCCAGACAACACA	5428254	Bradysia-coprophila-strain-Holo2-chromosome-III,-whole-genome-shotgun-sequence
CM025454.1	3706966	3707599	35	942	TGTGACACAAGAAGCTATTGCTCCCTTTTACAAAA	5428254	Bradysia-coprophila-strain-Holo2-chromosome-III,-whole-genome-shotgun-sequence
CM025454.1	3709463	3709933	36	724	TACGAGACTGACCGAGTGGTCTCTTCTTCTGTATTT	5428254	Bradysia-coprophila-strain-Holo2-chromosome-III,-whole-genome-shotgun-sequence
CM025454.1	3709951	3710221	129	418	ATATTTCTTGAGACTATTTGAGAAGTCTCATTTAAGTTTTTTCTAGATCCTTTTAGAGGCCATCTGAGAACTATCACTTTCTTTTCGACATCTTTTGAGACCATCTGAGAACTCTCATTTCCATTTTCC	5428254	Bradysia-coprophila-strain-Holo2-chromosome-III,-whole-genome-shotgun-sequence
CM025454.1	3709955	3710205	87	278	TTTTGAGACCATCTGAGAACTATCACTTTCTTTTCGACATTTTCTGAGACCATCTGAGAACTCTCATTTCAATTTTTTTTCGACGTC	5428254	Bradysia-coprophila-strain-Holo2-chromosome-III,-whole-genome-shotgun-sequence
CM025454.1	3709955	3710216	40	248	TTTTGAGACCATCTGAGAACTCTCACTTTCTTTTCGAGTC	5428254	Bradysia-coprophila-strain-Holo2-chromosome-III,-whole-genome-shotgun-sequence
CM025454.1	3710275	3715389	282	9406	AAACGAGACTTCTCGGTCAGTCTCCCAAAGTCCAACGAAAAATAATCCAGGAAAGACCACTCGGTCGGTCTCTTACATTCTCGTAAAATATTCAAAACGAGACTTCTCGGTCAGTCTCCCAAAGTCCAACGAAAAATAATCCAGGAAAGACCACTCGGTCGGTCTCTTACATTCTCGTAAAATATTCAAAACGAGACTTCTCGGTCAGTCTCCCAAAGTCCAACGAAAAATAATCCAGGAAAGACCACTCGGTCGGTCTCTTACATTCTCGTAAAATATTCA	5428254	Bradysia-coprophila-strain-Holo2-chromosome-III,-whole-genome-shotgun-sequence
CM025454.1	3710275	3715389	94	9406	AAACGAGACTTCTCGGTCAGTCTCCCAAAGTCCAACGAAAAATAATCCAGGAAAGACCACTCGGTCGGTCTCTTACATTCTCGTAAAATATTCA	5428254	Bradysia-coprophila-strain-Holo2-chromosome-III,-whole-genome-shotgun-sequence
CM025454.1	3757223	3757619	146	454	CTATAAATTTGTCTTTTAAATGAACTTTCCATCTGCCATATTTTCCGAGTTATGGATACATAGCTTACACTTAAAACGCTCATAGCTCCCAAATAAGCGACTTTTTAGGAAAACCATGAAACACGTGTCGACTGAAATCTGAAACT	5428254	Bradysia-coprophila-strain-Holo2-chromosome-III,-whole-genome-shotgun-sequence
CM025454.1	3761015	3761216	15	364	ATGACCAGACGATCC	5428254	Bradysia-coprophila-strain-Holo2-chromosome-III,-whole-genome-shotgun-sequence
CM025454.1	3786478	3786852	198	594	TACCAAAGCATTGTCCACAGCGATTTCCAAGCTCCAGTCTGTGAAGCCTTGTCATGAACTCATGCCCAACAGCACATCTAATTGTTACTTCGGATGTATTCACTCCACGTACATAAACGTACTCCTTGAAACAGTCAGCTTTTAATGCACCTTCAACTCTCTGTTTCAGTTGGGCAGGGGTCAATTTATTTGGGATTG	5428254	Bradysia-coprophila-strain-Holo2-chromosome-III,-whole-genome-shotgun-sequence
CM025454.1	3813287	3813563	139	548	GGTCACGCAGATGCAGATACGCGGGTTACACACCACGTTTCATACAAAAAATTCACCACGCCATACAAATTCAATTTTGGTGAATTTGTTTGTATGGAAAAGGTGTGTTCCCGCGTATCTAATAAAATGGCGATCTCCC	5428254	Bradysia-coprophila-strain-Holo2-chromosome-III,-whole-genome-shotgun-sequence
CM025454.1	3815640	3815860	88	376	TTTTGTGTATAAAGTCGATGGACTTTTGCGCGGAGGAGCGAATTGTTTTTTTTTGCGTATGAAGCATGGACATTTGTGCGGAGGAACG	5428254	Bradysia-coprophila-strain-Holo2-chromosome-III,-whole-genome-shotgun-sequence
CM025454.1	3839681	3840338	293	1080	CTTGTCGACGCGATAACTCGAGTAATTCTTTACCGATTTTCAAAATTTTGGTTTTAATCGACGGAGAATGAAAATCATGAGGTTAAGTTCGTAGATGGGCAATATTGGGGTAATGAGATGGGAGTAATCCTCAAGAAAATGTTATTACTTGTTACCGCGATAACTTCCATAATTCTTATCAGATTTTCAAAATTTGTGTCTAAATCGACGAAGATTGAAACTCTTGAGGCTAAGTTTGCAGATGGATAATGTTAGAACAACGAGATGGGAGAAATTCTACACAGACGCTTTTC	5428254	Bradysia-coprophila-strain-Holo2-chromosome-III,-whole-genome-shotgun-sequence
CM025454.1	3839691	3840338	146	772	CGATAACTCGAGTAATTCTTATCCGATTTTCAAATTTTGTGTTTTAATCGACGAAGAATGAAAATCATGAGGTTAAGTTCGCAGATGGACAATATTGGAACAACGAGATGGGAGAAATTCTCACAGAACGCTTTTCCTTGTTACCG	5428254	Bradysia-coprophila-strain-Holo2-chromosome-III,-whole-genome-shotgun-sequence
CM025454.1	3859672	3859855	43	232	GTGTCAAATAGCATGCACTGTGTTGCCTGGCTAATCGACACCA	5428254	Bradysia-coprophila-strain-Holo2-chromosome-III,-whole-genome-shotgun-sequence
CM025454.1	3862816	3862999	43	232	GTGTCAAATAGCATGCACTGTGTTGCCTGGCTAATCGACACCA	5428254	Bradysia-coprophila-strain-Holo2-chromosome-III,-whole-genome-shotgun-sequence
CM025454.1	3891656	3892426	153	1104	TTGATAACACGATAACTTGAGTAATTTTCAACGGATTTCCAAAAACTTTTTTTTAATCGACGGGGAATTAAATTCCTCAGGCTAAGTTCGAAGATGGGTTATAACGGGCGGGTGATCTTAGAGATATTCCCAAAAGAATTTTTGTCTCGTCCC	5428254	Bradysia-coprophila-strain-Holo2-chromosome-III,-whole-genome-shotgun-sequence
CM025454.1	3925800	3925987	18	254	AAATCATCAGGAGTATGG	5428254	Bradysia-coprophila-strain-Holo2-chromosome-III,-whole-genome-shotgun-sequence
CM025454.1	3925800	3925987	54	294	AAATCGGCACGAGTATGGAAATCATCAGGAGTATGGAAATAATCAGGAGTATGG	5428254	Bradysia-coprophila-strain-Holo2-chromosome-III,-whole-genome-shotgun-sequence
CM025454.1	3926001	3926340	87	540	TCCTGCACGTCCATTAGAAAATCCTCCCTTGCATCCTCACGGAAGCTCTACTGCAATTATTTACGGTGGAACGAAGGACGTTGCTGC	5428254	Bradysia-coprophila-strain-Holo2-chromosome-III,-whole-genome-shotgun-sequence
CM025454.1	3974911	3975093	97	276	ATGTTGCGCCCAATAGCCAACCAAATATCAGCAATGTTGCGCCCAATGACCAACCAATTCGCCATGTTGCGTCCAATGACCAACCAATATCTCAGCG	5428254	Bradysia-coprophila-strain-Holo2-chromosome-III,-whole-genome-shotgun-sequence
CM025454.1	3974912	3975102	31	236	TGTTGCGTCCAATGACCAACCGAATTCGTCG	5428254	Bradysia-coprophila-strain-Holo2-chromosome-III,-whole-genome-shotgun-sequence
CM025454.1	3974912	3975102	63	292	TGTTGCGTCCAATGACCAACCGAAATTCAGCAATGTTGCGCCCAATGACCAACCAATTCGTCG	5428254	Bradysia-coprophila-strain-Holo2-chromosome-III,-whole-genome-shotgun-sequence
CM025454.1	3992819	3993409	292	1170	TTGTGTAAGAGGCTAGCGGAAGCAACTGAAGATGGTCAGTCCACTCTGACCAGTGACCGCCGTTAGTTCTCGAGGTCGAAACAGCTTTTCTTTCTTCTTTTTTGTCACTTTACGTGATGTGTGGGCAAGGGAAGAGCTATAGCTCTGTTTGTCGTTCCGAAGGATAGTTTCTTTGTGATTTAGTGAATGTGAAAAAGGAGTCCTGTTTTGGTTTGTGTGCAGATGTCCGGTTCTTGCAATTTGCGCCCCTGAGCTTTTCGTCTCAGGTTAAGCAAAATTGGCATGTGCGAAG	5428254	Bradysia-coprophila-strain-Holo2-chromosome-III,-whole-genome-shotgun-sequence
CM025454.1	4004728	4005055	50	484	TGGAAATGGGTGCGAACTCGATTTAGAGCATTTTCAGAGAAACTGAAAGT	5428254	Bradysia-coprophila-strain-Holo2-chromosome-III,-whole-genome-shotgun-sequence
CM025454.1	4005054	4005678	37	902	AGACTGAGGCAATTTTCCTTTTACGAAATGTTAACAA	5428254	Bradysia-coprophila-strain-Holo2-chromosome-III,-whole-genome-shotgun-sequence
CM025454.1	4012707	4012944	86	344	TGAGTGACGACTATTTGACCGCGCGGGCGAATAGCCAATCCTAGCAGTGTAGACTATTTGAACGCGCGGGCAAATAGCCATTCCCA	5428254	Bradysia-coprophila-strain-Holo2-chromosome-III,-whole-genome-shotgun-sequence
CM025454.1	4012709	4012944	43	318	AGTGACGACTATTTGACCGCGCGGGCGAATAGCCATTCCTAGC	5428254	Bradysia-coprophila-strain-Holo2-chromosome-III,-whole-genome-shotgun-sequence
CM025454.1	4013656	4013844	43	316	GCGGTCAAATAGTCTACTAAAGAAGAACTGGCTATTCGACCGC	5428254	Bradysia-coprophila-strain-Holo2-chromosome-III,-whole-genome-shotgun-sequence
CM025454.1	4055090	4055241	9	238	AAATGGATT	5428254	Bradysia-coprophila-strain-Holo2-chromosome-III,-whole-genome-shotgun-sequence
CM025454.1	4144757	4144940	101	236	TTATAATTTTAGTTATAGTTTTTTGTATTTGTTTTTTTCATTTATTTTTTATATATTCTAGTATAAAAAAATCAAAATTTATACAATTAGTTTATGTCCTT	5428254	Bradysia-coprophila-strain-Holo2-chromosome-III,-whole-genome-shotgun-sequence
CM025454.1	4144763	4145014	86	204	TTTTAATTTTATTTTTTTTTTTTTTTTTTGTTTTTTTAATTAATAATTTAGTATAAAAAAATCAAAATTTATTACAATTTTAATGT	5428254	Bradysia-coprophila-strain-Holo2-chromosome-III,-whole-genome-shotgun-sequence
CM025454.1	4178108	4178320	21	248	GATAATCGACATATATCGACT	5428254	Bradysia-coprophila-strain-Holo2-chromosome-III,-whole-genome-shotgun-sequence
CM025454.1	4178108	4178333	120	284	GATAATCGAAATATATCGACTGACAATCGAAATACATCGACTGATAATCGACATATGTCGACTGATAATCGAATAATATCGACTAATAACAACATACATTGACTGATACATATATCGCCT	5428254	Bradysia-coprophila-strain-Holo2-chromosome-III,-whole-genome-shotgun-sequence
CM025454.1	4178116	4178333	102	286	ACATATATCGACTGACAATCGAAATACATCGACTGATAATCGACATATTTCGACTGATAATCGACATAATATCGACTAATAATCGAATATCAGTCGACTGAT	5428254	Bradysia-coprophila-strain-Holo2-chromosome-III,-whole-genome-shotgun-sequence
CM025454.1	4237095	4237517	21	306	TTTATTTTATCAGCAAATTTA	5428254	Bradysia-coprophila-strain-Holo2-chromosome-III,-whole-genome-shotgun-sequence
CM025454.1	4237095	4237518	104	490	TTTTTTAGTCAGCAAATTTATTTATTTGAAGCAGCAAATTTAATTACTTTTGTCAGCAAATTTATTTTTTTGTCATCAGCAAAATTAATTGTTTATTTTAGCTA	5428254	Bradysia-coprophila-strain-Holo2-chromosome-III,-whole-genome-shotgun-sequence
CM025454.1	4237095	4237518	209	544	TTTTTTAGTCAGCAAAATTATTCTTTTTATGCAGCAAAATTAATACTTTTATCAACAAATTTATTCTATTAGTTCAGCAAATTAATTGCTATTGTGACCAAATTTATTCTTCAACAGCAAATTTATTGATTTGAAGCAGCAAATTTAATCTTATTTTGTCAGCACATTTATTTCTTGTCATAAGCAAAATTAAATATTTATTTTAGCTA	5428254	Bradysia-coprophila-strain-Holo2-chromosome-III,-whole-genome-shotgun-sequence
CM025454.1	4238402	4238800	99	284	TGCTGTTGAAGTCAGTAATATTGCTACTCAAAACAATAAATTTGCTGATACAAACTAATAAATTTGCTGACAAAAGCAATAACTGCAAAGAATTAATTT	5428254	Bradysia-coprophila-strain-Holo2-chromosome-III,-whole-genome-shotgun-sequence
CM025454.1	4238434	4238839	20	252	AAAAGAATAAATTTGCTGAC	5428254	Bradysia-coprophila-strain-Holo2-chromosome-III,-whole-genome-shotgun-sequence
CM025454.1	4250511	4250675	10	220	TTTTGAGAAA	5428254	Bradysia-coprophila-strain-Holo2-chromosome-III,-whole-genome-shotgun-sequence
CM025454.1	4257874	4258086	74	222	AAAACTGGCACCGGGTGCCAATAGTCTCTTTATTATAGTAAGGCTAATGGCATCCGGTGCCAATAGCTCTTTAT	5428254	Bradysia-coprophila-strain-Holo2-chromosome-III,-whole-genome-shotgun-sequence
CM025454.1	4258129	4258506	50	208	TTTCGTAAAATTAGGAATTCTCCTTTTACAAAATGTAACGTTAAGGTACA	5428254	Bradysia-coprophila-strain-Holo2-chromosome-III,-whole-genome-shotgun-sequence
CM025454.1	4258262	4258536	106	300	TTCTACAAAATGTACGCTTTAAGATACATTTCGTAAAATATTAATTCTCTAGGATCGAAATATACACATTAACGTTACATTTCGTAAAAGGATGAATTCCCAAGTA	5428254	Bradysia-coprophila-strain-Holo2-chromosome-III,-whole-genome-shotgun-sequence
CM025454.1	4286661	4287110	146	816	GGCCCTAGTATCGGCCTCAGTCCGAGGACCCAAATTTAAATTTTTTTTCAACTACATTCTATTCGGCCTTTGATTACCTTCCAAATGAAACAAAAATTACGAAAAACGGATGAAATTTGCTCGAGTTATATGTAAAATACACATAG	5428254	Bradysia-coprophila-strain-Holo2-chromosome-III,-whole-genome-shotgun-sequence
CM025454.1	4297753	4298232	105	542	ACACTTTGTAATGTCACAGTTTGTAAAAGAGATCAACACTTTGTAATGTCACAGTTTGTAAAAGAGAGCAACACTCTGTAATGTTACAGTTTGCAAAAGGGATCA	5428254	Bradysia-coprophila-strain-Holo2-chromosome-III,-whole-genome-shotgun-sequence
CM025454.1	4297753	4298232	34	482	ACACTCTGTAATGTCACAGTTTGTAAAAGGAGCA	5428254	Bradysia-coprophila-strain-Holo2-chromosome-III,-whole-genome-shotgun-sequence
CM025454.1	4298447	4298587	36	226	ACTGCGAACAGCATCAATATTGACTATTGGCAGTTG	5428254	Bradysia-coprophila-strain-Holo2-chromosome-III,-whole-genome-shotgun-sequence
CM025454.1	4299815	4304386	37	8618	ACGAATTTCGACGTTTAAATTAATTATTTTCCAAATG	5428254	Bradysia-coprophila-strain-Holo2-chromosome-III,-whole-genome-shotgun-sequence
CM025454.1	4359090	4359518	20	206	TATTCTTTTAGTAGCAAATT	5428254	Bradysia-coprophila-strain-Holo2-chromosome-III,-whole-genome-shotgun-sequence
CM025454.1	4359092	4359344	22	204	TTTTTTAGCAGCAAATTTAATC	5428254	Bradysia-coprophila-strain-Holo2-chromosome-III,-whole-genome-shotgun-sequence
CM025454.1	4359142	4359527	100	260	CAGCAAATTTATTAGTATTGTATCAGCAAATTTATTGTTTTGAGTAGCAATATTACTGACTTCAACAGCAAAAATAATACCTCGAAGCAAATGCTCCTGG	5428254	Bradysia-coprophila-strain-Holo2-chromosome-III,-whole-genome-shotgun-sequence
CM025454.1	4360403	4360834	41	320	CAAAAAAATAAATTTGCTGATAAAATAAATAAATTTGCTGA	5428254	Bradysia-coprophila-strain-Holo2-chromosome-III,-whole-genome-shotgun-sequence
CM025454.1	4360414	4360834	104	488	AAAAAATAGCTAAAATAAACAATTAATTTTGCTGATGACAAAAAATAAATTTGCTGACAAAAGTAAATAAATTTGCTGATAGAAAAAAATAAATTTGCTGACTA	5428254	Bradysia-coprophila-strain-Holo2-chromosome-III,-whole-genome-shotgun-sequence
CM025454.1	4360430	4360839	21	208	AAAAATAAATTTGCTGTTGAC	5428254	Bradysia-coprophila-strain-Holo2-chromosome-III,-whole-genome-shotgun-sequence
CM025454.1	4368869	4369673	146	1280	TTACCTTCCAAATGAAACAAAAATTACGAAAAACGGATGAAATTTACTCGAGTTATATGTAAAATACACATAGGGCCCTAGTAGCGGCCTTAGTCCGAGGACCCAAATTTAATTTTTTTTTCAACAACATTCTATTCGGCCTTTGA	5428254	Bradysia-coprophila-strain-Holo2-chromosome-III,-whole-genome-shotgun-sequence
CM025454.1	4368869	4369673	288	1292	TTCCTTCCAAATGAAACAAAAATTACGAAAAACGAATGAAATTTACTCGAGTTAATGTAAAATACACATAGGGCCCTAGTATGGCCTTAGTCCAAGGACCCAAATTTAATTTTTTTTCAACAACATTCTATTCGGCGTTCGATTACCTTCCAAATGAAACAAAAATTACGAAAAACGGATGAAATTTACTCGAGTTATATGTAAAATACACATAGGGCCCTAGTAGCGGCCTTAGTCCGAGGACCCAAATTTAATTTTTTTTCAACAACATTCTATTCGGCCTTTGAT	5428254	Bradysia-coprophila-strain-Holo2-chromosome-III,-whole-genome-shotgun-sequence
CM025454.1	4377994	4378691	144	1172	TTTTTTGCCACATTCTATTCGGTATTCAATTACCTCTCAAATGAAACAAAAACTAGCAAAATCGGATGAGATTTACTCGATTTATGTGCAAAAAACACTTAGGGCCGAGTAGCGGCCTTAGTCCAAGGGCCCAAATTTGAAACT	5428254	Bradysia-coprophila-strain-Holo2-chromosome-III,-whole-genome-shotgun-sequence
CM025454.1	4377994	4378691	288	1248	TTTTTTGCCACGTTCTTTTCGGTATTCAATTACCTCCATAAAAAACTAAAACTAGCAAAATCGGATGAGATTTACTCGATTTATGTGCAAAAAACACTTAGGGCCGAGTAGCGGCCTTAGTCCAAGGGCCCAAATTTGAAACTTTTTTCGCCATCATTCTATTCGGCATTCAATTATCTCTCAAATGAAACAAAAACTAGCAAAATCGGATGAGATTTACTCGATTTATGTGCAAAAAACACTTAGGGCCGAGTAGCGGCCTTAGTCCAAGGGCCCAAATTTGAAACT	5428254	Bradysia-coprophila-strain-Holo2-chromosome-III,-whole-genome-shotgun-sequence
CM025454.1	4409040	4409223	43	220	GTGTCAAATAGCATGCACTGTGTTGCCTGGCTAATCGACATCA	5428254	Bradysia-coprophila-strain-Holo2-chromosome-III,-whole-genome-shotgun-sequence
CM025454.1	4434694	4435042	113	608	TCTTCTCGTCCGAAAGGTGTTAACACTTACGTCCGGAAAGTTTCGGTAATTCACGTCTGGAAAGAGCCTCTTCCCGTGCGGAAAGAGACCTCATTTCACGGCCGGAAACCGAT	5428254	Bradysia-coprophila-strain-Holo2-chromosome-III,-whole-genome-shotgun-sequence
CM025454.1	4434696	4435083	45	204	TTCACGTCCGGAAAGAGATTCTTCACGTGCGGAAAGAGACCTCAT	5428254	Bradysia-coprophila-strain-Holo2-chromosome-III,-whole-genome-shotgun-sequence
CM025454.1	4435887	4436069	80	256	TTGTTATTTTAACCTTTAATTGAATTACACAAAACTTGCGTCACGAAACTTTATTGTAGAGATCTCCAATCTTGTTCAAC	5428254	Bradysia-coprophila-strain-Holo2-chromosome-III,-whole-genome-shotgun-sequence
CM025454.1	4451118	4451383	136	464	CTAACATTAGACAACTCCGACGAGTGTGAAGTTTGCGGCCCGAGCGAAGCGAGGGTCGTAATTCACACGAGTTACGGTATCATATTGCAATATTAGACAGCTCGAACGAGCGAGAAGTTTGCGGCTAGAGCCAAAC	5428254	Bradysia-coprophila-strain-Holo2-chromosome-III,-whole-genome-shotgun-sequence
CM025454.1	4451255	4451443	86	270	AATATTAGACAACTCGGACGAGCGTGAAGTTTGCGGCCAGAGCGAAGCGAAGGCCGTAATTCACACGAGTTGCGGTATCGTACTGC	5428254	Bradysia-coprophila-strain-Holo2-chromosome-III,-whole-genome-shotgun-sequence
CM025454.1	4455191	4455353	52	202	GAAATGTAAGGAGAAAGAGTTTTGTTCGTTCCTAGTGGATTCATACTTTTAC	5428254	Bradysia-coprophila-strain-Holo2-chromosome-III,-whole-genome-shotgun-sequence
CM025454.1	4456936	4457176	41	308	AAATGCTATTCGCAGGCGCCGGCGAATAGTCAAATTATAGA	5428254	Bradysia-coprophila-strain-Holo2-chromosome-III,-whole-genome-shotgun-sequence
CM025454.1	4456936	4457176	87	354	AAATGCTATTCGCAGGCGCCAGCGAATAGTCAAATTATATTGAAAATGCTATTCGCAGGCGCCGGCGAATAGTCAAAGTAGTATTGA	5428254	Bradysia-coprophila-strain-Holo2-chromosome-III,-whole-genome-shotgun-sequence
CM025454.1	4460513	4460761	44	316	GCCTGCGAATAGCATTTTCAATAATAATGTGACTATTCGCCGGC	5428254	Bradysia-coprophila-strain-Holo2-chromosome-III,-whole-genome-shotgun-sequence
CM025454.1	4513659	4513835	43	216	TGCACACGTGTGCAAATAGCCAAAGTATAATAAAGTGACTATT	5428254	Bradysia-coprophila-strain-Holo2-chromosome-III,-whole-genome-shotgun-sequence
CM025454.1	4514154	4514443	72	392	TCGAAAAAGGAAGTGATATTTCCTTTTACAAAATGTAACAATGAAGTGGTATTACTCCTTCTACAAAATGCT	5428254	Bradysia-coprophila-strain-Holo2-chromosome-III,-whole-genome-shotgun-sequence
CM025454.1	4514158	4514443	35	254	AAAAAGGAGTGATATTTCCTTTTACAAAATACTTC	5428254	Bradysia-coprophila-strain-Holo2-chromosome-III,-whole-genome-shotgun-sequence
CM025454.1	4514159	4514443	140	392	AAAAAGAGTGACACTTACTTTTACAAAATGTAACAATGAAGGCTAATACTCATTCTACAAAATGCTTCGAAAAAGGAGTGATATTTCCTTTTACCAAATACTTCAAAAAGAAGAGATATTTCCTTCTACAAAATGCTTCG	5428254	Bradysia-coprophila-strain-Holo2-chromosome-III,-whole-genome-shotgun-sequence
CM025454.1	4519597	4520004	143	698	TTTTTTGCCACGTTCTTTTCGGTATTCAATTACCTTCCAAAAAAACTAAATCTAGCAAAATCGGATGAGATTTACTCGATTTATGTGCAAAAAACACTTAGGGCCGAGTAGCGGCCTTAGTCCAAGGGCCCAAATTTGAAACT	5428254	Bradysia-coprophila-strain-Holo2-chromosome-III,-whole-genome-shotgun-sequence
CM025454.1	4520709	4521152	18	556	TTTCGTATGGAAAACATG	5428254	Bradysia-coprophila-strain-Holo2-chromosome-III,-whole-genome-shotgun-sequence
CM025454.1	4544746	4545168	232	770	CCTCCTCAAATACCAACAATCGACTTGACATTACCATCGACTAGTGCTACATTCCAACGACAACCAAGCAGAGATGCTCCTCCATCCGACCGAACGACTAGTCCAAATGAACCACAGAGAAAGAAGTTTGCCAGTACGCCGAATCTGTCGGTCAATGATAGCGGTGACAAATTGGATCAAAGCCGGTCTTCTGGCATCGACTAGTGCTCGTATGACTGGTTCCATCAATCTT	5428254	Bradysia-coprophila-strain-Holo2-chromosome-III,-whole-genome-shotgun-sequence
CM025454.1	4545334	4545625	72	536	GGATAATCGAATCCCGTCTACAAGTACTGCATCACCGAGCTCTACAGCTATGCAAAGTGGAACGATCAAATC	5428254	Bradysia-coprophila-strain-Holo2-chromosome-III,-whole-genome-shotgun-sequence
CM025454.1	4546852	4547442	145	956	TAGGGCCGAGTAGCGGCCTTAGTCCAAGGACCCAAATTTATTTTTTTTTTCAACAACATTCTATTCGGCGTTCGATTACCTTTCAAATGAAACAAAAATTAGGAAAATCGGATCAAATTTACTCGAGTTATATGCAAAATACACT	5428254	Bradysia-coprophila-strain-Holo2-chromosome-III,-whole-genome-shotgun-sequence
CM025454.1	4546852	4547442	145	962	TAGGGCCGAGTAGCGGCCTTAGTCCAAGGACCCAAATTTAATTTTTTTTTCAACAACATTCTATTCGGCGTTCGATTACCTTTCAAATGAAACAAAAATTAGGAAAATCGGATCAAATTTACTCGAGTTATATGCAAAATACACT	5428254	Bradysia-coprophila-strain-Holo2-chromosome-III,-whole-genome-shotgun-sequence
CM025454.1	4568068	4568752	19	1240	ACTATCACCGTGATAGCTG	5428254	Bradysia-coprophila-strain-Holo2-chromosome-III,-whole-genome-shotgun-sequence
CM025454.1	4617272	4618262	143	1658	AAGGCCGCTACTCGGCCCTAAGTGTTTTTTGCACATAAATCGAGTAAATCTCATCCGATTTTGCTAGATTTTGTTTTATTTGAGAGGTAATTGAATACCGAATAGAACGTGGCAAAAAAGTTTCAAATTTGGGCCCTTGGACT	5428254	Bradysia-coprophila-strain-Holo2-chromosome-III,-whole-genome-shotgun-sequence
CM025454.1	4617272	4618262	287	1672	AAGGCCGCTACTCGGCCCTAAGTGTTTTTTGCACATAAATCGAGTAAATCTCATCCGATTTTGCTAGATTTAGTTTATTATGGAAGGTAATTGAATACCGAAAAGAACGTGGCAAAAAAAGTTTCAAATTTGGGCCCTTGGACTAAGGCCGCTACTCGGCCCTAAGTGTTTTTTGCACATAAATCGAGTAAATCTCATCCGATTTTGCTAGATTTTGTTTTTTTGAGAGATAATTGAATACCGAATAGAATGATGGCAAAAAAGTTTCAAATTTGGGCCCTTGGACT	5428254	Bradysia-coprophila-strain-Holo2-chromosome-III,-whole-genome-shotgun-sequence
CM025454.1	4626218	4626560	21	232	TTTGTGACAAATATATTTATA	5428254	Bradysia-coprophila-strain-Holo2-chromosome-III,-whole-genome-shotgun-sequence
CM025454.1	4626236	4626560	90	324	ATATTTGTGACAAATATAAATATATTTGCACAAATATTTATATATTTGTTACAAATATATTTAATTATTTATGACAAATTATTTAAAAAA	5428254	Bradysia-coprophila-strain-Holo2-chromosome-III,-whole-genome-shotgun-sequence
CM025454.1	4644235	4645192	147	1550	CGATTATCTTTCAAATGAAACAAAAATTACGAAAAACGGATGAAATTTACTCGAGTTGTATGTAAAATACACATAGGGCCCTAGTAGCGGCCTTAGTCCGAGGACCCAAATTTAATTTTTTTTTTCAACAACATTCTATTCGGTGTT	5428254	Bradysia-coprophila-strain-Holo2-chromosome-III,-whole-genome-shotgun-sequence
CM025454.1	4644240	4645192	291	1558	CTTCCAAATGAAACAAAAATTACGAAAAACGGATGAAATTTACTCGAGTTGTATGTAAAATACACATAGGGCCCTAGTAGCGGCCTAAGTCCGAGGACCCAAATTTATTTTTTTTTTCAACAACATTCTATTCGGTGTTCGATTATCTTTCAAATGAAACAAAAATTACGAAAACGGATGAAATTTACTCGAGTTGTATGTAAAATACGCATAGGGCCCTAGTAGCGGCCTTAGTCCGAGGACCCAAATTTAATTTTTTTTTCAACAACATTCTATTCGGTGTTCGATTAC	5428254	Bradysia-coprophila-strain-Holo2-chromosome-III,-whole-genome-shotgun-sequence
CM025454.1	4648218	4649175	147	1550	CGATTATCTTTCAAATGAAACAAAAATTACGAAAAACGGATGAAATTTACTCGAGTTGTATGTAAAATACACATAGGGCCCTAGTAGCGGCCTTAGTCCGAGGACCCAAATTTAATTTTTTTTTTCAACAACATTCTATTCGGTGTT	5428254	Bradysia-coprophila-strain-Holo2-chromosome-III,-whole-genome-shotgun-sequence
CM025454.1	4648223	4649175	291	1558	CTTCCAAATGAAACAAAAATTACGAAAAACGGATGAAATTTACTCGAGTTGTATGTAAAATACACATAGGGCCCTAGTAGCGGCCTAAGTCCGAGGACCCAAATTTATTTTTTTTTTCAACAACATTCTATTCGGTGTTCGATTATCTTTCAAATGAAACAAAAATTACGAAAACGGATGAAATTTACTCGAGTTGTATGTAAAATACGCATAGGGCCCTAGTAGCGGCCTTAGTCCGAGGACCCAAATTTAATTTTTTTTTCAACAACATTCTATTCGGTGTTCGATTAC	5428254	Bradysia-coprophila-strain-Holo2-chromosome-III,-whole-genome-shotgun-sequence
CM025454.1	4656732	4657218	128	354	AATATCGTCAGGACGATAATATCGTTTTTTGGACGATAATATCGTTCAAAAAACGATAGTATCGTCAAAAAAACGATATTATCGCCAAATTTATCAGGACGATAATATCGTCAAAGAAAAATATCTAA	5428254	Bradysia-coprophila-strain-Holo2-chromosome-III,-whole-genome-shotgun-sequence
CM025454.1	4656765	4657287	20	212	ACGATACTATCGTCTAAAAA	5428254	Bradysia-coprophila-strain-Holo2-chromosome-III,-whole-genome-shotgun-sequence
CM025454.1	4656901	4657126	116	266	GGACGATAATATCGTCCAAAAAACCATAAAATCGTTCTAGAAAAGAAAATCGATAATATCGTTCCAGACGATAATATCATACAGAACGATATTATCGTCAAAAAAATTATCGCCCA	5428254	Bradysia-coprophila-strain-Holo2-chromosome-III,-whole-genome-shotgun-sequence
CM025454.1	4657021	4657287	79	252	ACGATATTTCGTCCAAAAAACAATATTATCGTTTAAAAACGATAATATCGTTTTTTTAAACGATAATATCATCAAAAAA	5428254	Bradysia-coprophila-strain-Holo2-chromosome-III,-whole-genome-shotgun-sequence
CM025454.1	4680070	4680397	155	436	GTTATCAAGCGACGAGACGAAAATTCTTTTGGGAAGATCTCAGAGATCACCCGTCGTAATAACCCATCTTCAAACTGAACCTCAGAAATTTAAATTCCCATCAAATATAAAAAAAAGGTGTTTGGAAAACCGTTAAGAATTACTCAAGTTATCGT	5428254	Bradysia-coprophila-strain-Holo2-chromosome-III,-whole-genome-shotgun-sequence
CM025454.1	4723726	4724434	144	1188	GGACTAAGGCCGCTACTCGGCCCTAAGTGTTTTTTGCACATAAATCGAGTAAATCTCATCCGATTTTGCTAGTTTTTGTTTCATTTGAGAGGTAATTGAATACCGAATAGAACGTGGCGAAAAAAGTTTCAAATTTGGGCCCTT	5428254	Bradysia-coprophila-strain-Holo2-chromosome-III,-whole-genome-shotgun-sequence
CM025454.1	4723726	4724434	289	1274	GGACTAAGGCCGCTACTCGGCCCTAAGTGTTTTTTGCACATAAATCGAGTAAATCTCATCCGATTTTGCTAGTTTTAGTTTTTTATGGAAGGTAATTGAATACCGAAAAGAACGTGGCGAAAAAAGTTTCAAATTAGGGCCCTTGGACTAAGGCCGCTACTCGGCCCTAAGTGTTTTTTGCACATAAATCGAGTAAATCTCATCCGATTTTGCTAGTTTTTGTTTCATTTGAGAGATAATTGAATGCCGAATAGAATGATGGCAAAAAAAGTTTCAAATTTGGGCCCTT	5428254	Bradysia-coprophila-strain-Holo2-chromosome-III,-whole-genome-shotgun-sequence
CM025454.1	4740000	4740242	50	202	ATTCCCTAGGAATTACGATTTCCTAGGAATTACAATTCAGTAGAATTACG	5428254	Bradysia-coprophila-strain-Holo2-chromosome-III,-whole-genome-shotgun-sequence
CM025454.1	4740238	4740535	34	244	GTCAGTGTGTTGGAGTGTCAGTGTGGTTAGGAGT	5428254	Bradysia-coprophila-strain-Holo2-chromosome-III,-whole-genome-shotgun-sequence
CM025454.1	4740253	4740539	53	224	AGTGTCAGTTTGTTAGAAGTGTCAGTGTGATTAGGAGTGTCAGTGTGGTTAGG	5428254	Bradysia-coprophila-strain-Holo2-chromosome-III,-whole-genome-shotgun-sequence
CM025454.1	4761273	4761466	45	244	CCATATCCTCCATAACCTCCATAGCCTCCATCTCCACCATATCCG	5428254	Bradysia-coprophila-strain-Holo2-chromosome-III,-whole-genome-shotgun-sequence
CM025454.1	4867200	4867358	85	236	AGAGCGAGAAAACAGAAGACCAGTCAGTATAACTTGCCTCGGGTACTTGTCAAAATATTTGCTTCTCTTTCAACGTGGTACGTTG	5428254	Bradysia-coprophila-strain-Holo2-chromosome-III,-whole-genome-shotgun-sequence
CM025454.1	4897675	4897840	15	254	CTGATACACCGACTT	5428254	Bradysia-coprophila-strain-Holo2-chromosome-III,-whole-genome-shotgun-sequence
CM025454.1	4923434	4923705	93	440	TTTGTATCAAGGATACCGGTATCCCACTAGAAAGTGTGGATTTTCCTTTTACAAAACGTTAGGATACCGGTATCCCAACTGAGATACACATAT	5428254	Bradysia-coprophila-strain-Holo2-chromosome-III,-whole-genome-shotgun-sequence
CM025454.1	4946225	4946657	60	466	AGCTGGAAAAAGATCGAGAAGTCGCGATAGACGTCGTCGCGATTACTCTACCGATAAAGA	5428254	Bradysia-coprophila-strain-Holo2-chromosome-III,-whole-genome-shotgun-sequence
CM025454.1	4946225	4946764	119	512	AGCTGGAAAAAGATCGAGAAGTCGCGATAGACGTCGACGCGATTACTCTACAGATAAAGAACTGGAAAAAGATCGAGAAGCCGCGATAGACGTCGTCGCGATTATTCTACCGATAGAGA	5428254	Bradysia-coprophila-strain-Holo2-chromosome-III,-whole-genome-shotgun-sequence
CM025454.1	4947464	4947762	15	256	GCCATATCAACAGCA	5428254	Bradysia-coprophila-strain-Holo2-chromosome-III,-whole-genome-shotgun-sequence
CM025454.1	4952389	4952809	208	776	AAAGTAATAGTACATTACTATACCAGTAAAGTAATTTGATATCTCGTATCCAGATGAGTAAAAGTATCCGAGGGCTTCAGCCCGAGGTACTTTTACTCATCTAAATACGAGATATCAAATTATTTCACGTGTAAAGTATGGCGTTTTACTTTACGAGCGAGGGAAAAGGTCTTCACTAGTGAGGGAATAGCCACATTACCTCACTAGT	5428254	Bradysia-coprophila-strain-Holo2-chromosome-III,-whole-genome-shotgun-sequence
CM025454.1	4955634	4956276	325	738	ACAAACTCGATTTTCCTGAAAAATTAAAAATTTTGTCTCGTCTAGTCAATACCTTTCACTTGACATATCGCACACCATTTTTGAATCAAAAACAACCGGAAATGTGATTGAAAAACTACGGCAAAAAAAGCAAAACACGCTTTTTGTCTGCATTCTCGCCAATAGCAACTGATCAACAAAACCGATTTTCATAAAAATTTATTATTCTGACAAACCGCACACGATTCTTGAACAAAAACATCATGTAGATATGATTAATATACTTGAAAAACCAGAGAAAAACAGCAAAACAGAAACACTGTTTTGCCTGCTTTCTCGCCAATCG	5428254	Bradysia-coprophila-strain-Holo2-chromosome-III,-whole-genome-shotgun-sequence
CM025454.1	4970755	4970924	19	230	GTGAAATTTAACGAAATTC	5428254	Bradysia-coprophila-strain-Holo2-chromosome-III,-whole-genome-shotgun-sequence
CM025454.1	5001734	5002868	143	1744	AAGGCCGCTACTCGGCCCTAAGTGTTTTTTGCACATAAATCGAGTAAATCTCATCCGATTTTGCTAGATTTAGTTTCTTTGAGAAATAATTGAATACCGAAAAGAACGTGGCGAAAAAAGTTTCAAATTTGGGCCCTTGGACT	5428254	Bradysia-coprophila-strain-Holo2-chromosome-III,-whole-genome-shotgun-sequence
CM025454.1	5024700	5025021	39	554	ACGAGCTAAAATAACCGCTTCTTTCGACTCTTTATAGAA	5428254	Bradysia-coprophila-strain-Holo2-chromosome-III,-whole-genome-shotgun-sequence
CM025454.1	5087369	5088593	144	2070	GCTACTAGGGCCCTATGTGTATTTTACATATAACTCGAGCAAATTTCATCCGTTTTTCGTAATTTTTGTTTCATTTGGAAGGTAATCAAAGGCCGAATAGAATGTTGTTGAAAAAAAATAAATTTGGGTCCTCGGACTAAGGCC	5428254	Bradysia-coprophila-strain-Holo2-chromosome-III,-whole-genome-shotgun-sequence
CM025454.1	5087371	5088593	286	2230	TACTAGGGCCCTATGTGTATTTTACATATAACTCGAGCAAATTTCATCCGTTTTTCGTAATTTTTGTTTCATTTGGAAGGTAATCAAAGGCCGAATAGAATGTTGTTGAAAAAAAATTAAATTTGGGTCCTCGGACTAAGGCCGCTACTAGGGCCCTATGTGTATTTTACATATAACTCGAGTAAATTTCATCCGTTTTTCGTAATTTTTGTTTCATTTGAAAGATAATCGAACACCGAATAGAATGTTGTTGAAAAAAAAAATTGGGTCCTTGGACTAAGGCCGT	5428254	Bradysia-coprophila-strain-Holo2-chromosome-III,-whole-genome-shotgun-sequence
CM025454.1	5178999	5179298	152	600	AAAGATCGGGAAAAAAATTCGAATATTTTATTGTCTTATCAGGAACGCAGGCAGGTAGTAAGATGTATCGTAAAATAATGGCAACAGAACAAAAAATGAACTTTTACTGTAACAACTGGATTTTGATTGATTACACTGAAAAAGTAATCGGG	5428254	Bradysia-coprophila-strain-Holo2-chromosome-III,-whole-genome-shotgun-sequence
CM025454.1	5205538	5206664	14	1584	TGTCACCGGTGAAT	5428254	Bradysia-coprophila-strain-Holo2-chromosome-III,-whole-genome-shotgun-sequence
CM025454.1	5209582	5210138	190	946	ACTTCCATATTTTGGAACAAAAATAAATTAGGAAATGGAAATGGTTCAACAACTGTGCAACAACAATTATTACTCACCGCCACTTGTAGCTCCATAAGCCATCACTAGATCACTGCCATCACTTACGGTGTATGTTGCATCGGCCGAAATACTATCGCTGGTACTTATGTCTGTGGCTGTTCCCATATCT	5428254	Bradysia-coprophila-strain-Holo2-chromosome-III,-whole-genome-shotgun-sequence
CM025454.1	5218471	5218604	14	256	ACCGGTGAAAGGTC	5428254	Bradysia-coprophila-strain-Holo2-chromosome-III,-whole-genome-shotgun-sequence
CM025454.1	5232667	5233150	239	708	TACCAACTACCAAATTCTCGATGTAGAAATAGACAAGCATGTAGAATAATTGCATCAGTCGGTGCAAAGCCCTCGAATAGTAAACATCTCTGCCGAAAATTACATTCGGTTGTCAGATACCAACTACCAAATTTTCGAATTGCAATGCTAACTATGAGCGATCGGTTATCAGATAACAAATAATTATTATTTGCCTGGTGTTGATTTGCTCATAGTAGCATTGCAATTTATCATCGTGG	5428254	Bradysia-coprophila-strain-Holo2-chromosome-III,-whole-genome-shotgun-sequence
CM025454.1	5312723	5313255	146	638	CTGCAAACTCAACCTCATCATTTCAATCTTCGTCAATTAAAACAAAAAATTTGAAAATCGGATAAGAATTACTGGAAGTTATCGCGGTAACAAGGAAAAGCATCTGTGAAGAATTTCTCCCATCTCGTTGTTCAAACATTATCCAT	5428254	Bradysia-coprophila-strain-Holo2-chromosome-III,-whole-genome-shotgun-sequence
CM025454.1	5342137	5342322	91	372	ATAATGGGAGTAAGAATACCATTACCGAAAGTTTTTCTCACGATAAACTAAACATGGAAAAACTCACATCAAATAACGTCATTTATACCGG	5428254	Bradysia-coprophila-strain-Holo2-chromosome-III,-whole-genome-shotgun-sequence
CM025454.1	5379880	5380182	147	536	AGGGCCCTAGTAGTCGGCCTCAGTCCAAGGACCCAAATTTAAAAATTTTTTCAACAACATTCTATTCGGCCTTTGATTACCTCCCAAATGAAACAAAAATTACGAAAAACGGATGAAATTTGCTCGAGTTATATGTAAAATACACAT	5428254	Bradysia-coprophila-strain-Holo2-chromosome-III,-whole-genome-shotgun-sequence
CM025454.1	5418002	5418340	143	596	TTTTCAAGAAACATGCTCCATTTTGGCTAATTTTAAGTTTTCGTCTTCACAAAAATTTCCATAATTTTTTTTTTTAAAGAAACATGCTCCATTTTGGCTAATTTTAAGTTTTCGTCTTCACAAAAATTTCCATAATTTTTTTT	5428254	Bradysia-coprophila-strain-Holo2-chromosome-III,-whole-genome-shotgun-sequence
CM025454.1	5418002	5418340	72	598	TTTTCAAGAAACATGCTCCATTTTGGCTAATTTTAAGTTTTCGTCTTCACAAAAATTTCCATAATTTTTTTT	5428254	Bradysia-coprophila-strain-Holo2-chromosome-III,-whole-genome-shotgun-sequence
CM025454.1	5418327	5426913	72	15048	TAAATTTTTTTTTTTCAAGAAACATGCTCCATTTTGGCTAATTTTAAGTTTTCGTCTTCACAAAAATTTCCA	5428254	Bradysia-coprophila-strain-Holo2-chromosome-III,-whole-genome-shotgun-sequence
CM025454.1	5418328	5426913	143	15046	AATTTTTTTTTTTCAAGAAACATGCTCCATTTTGGCTAATTTTAAGTTTTCGTCTTCACAAAAATTTCCATAATTTTTTTTTTCAAGAAACATGCTCCATTTTGGCTAATTTTAAGTTTTCGTCTTCACAAAAATTTCCATAC	5428254	Bradysia-coprophila-strain-Holo2-chromosome-III,-whole-genome-shotgun-sequence
CM025455.1	46	11656	37	17644	AAATTAATTATTTTCCAAATGACGAATTTCGACGTTT	15234923	Bradysia-coprophila-strain-Holo2-chromosome-IV,-whole-genome-shotgun-sequence
CM025455.1	337	7412	22	1240	AATTATTATTTTCAAATGACTG	15234923	Bradysia-coprophila-strain-Holo2-chromosome-IV,-whole-genome-shotgun-sequence
CM025455.1	17032	17375	41	272	TTTTTTTCAGCAAAATTATTTTTTTGTCAGCAAATTTATTC	15234923	Bradysia-coprophila-strain-Holo2-chromosome-IV,-whole-genome-shotgun-sequence
CM025455.1	17049	17367	21	246	TTTATTTTATCAGCAAATTTA	15234923	Bradysia-coprophila-strain-Holo2-chromosome-IV,-whole-genome-shotgun-sequence
CM025455.1	18254	18631	99	262	TGCTGTTGAAGTCAGTAATATTGCTACTCAAAACAATAAATTTGCTGATACAAACTAATAAATTTGCTGACAAAAGCAATAACTGCAAAGAATTAATTT	15234923	Bradysia-coprophila-strain-Holo2-chromosome-IV,-whole-genome-shotgun-sequence
CM025455.1	23511	23716	50	334	AAACTGAAAGTTGGAAATGGGTGCGAACTCGATTTAGAGCATGTACAAAG	15234923	Bradysia-coprophila-strain-Holo2-chromosome-IV,-whole-genome-shotgun-sequence
CM025455.1	23762	24035	49	354	AAATCGAGTTCGCACCAATTTCCAACTTTCAGTTCCTTTAAAATGCTCT	15234923	Bradysia-coprophila-strain-Holo2-chromosome-IV,-whole-genome-shotgun-sequence
CM025455.1	27769	28854	434	1894	CTTTCAAATGAAACAAAAATTACGAAAAACGGATGAAATTTACTCGAGTTGTATGTAAAATACGCATAGGGCCCTAGTAGCGGCCTTAGTCCGAGGACCCAAATTTTTTTTTTTCAACTACATTCTATTCGGCCTTTGATTACCTTCCAAATGAAACAAAAATTACGAAAAACGGATGAAATTTGCTCGAGTTATATGTAAAATTCACATAGGGCCCTAGTAGCGGCCTTAGTCCGAGGACCCAAATTTAATTTTTTTTCAACAACATTCTATTCGGCCTTTGATTACCTTCCAAATGAAACAAAAATTACGAAAAACGGATGAAATTTGCTCGAGTTATATGTAAAATACACATAGGGCCCTAGTAGCGGCCTTAGTCCAAGGACCCAAATTTAATTT…	15234923	Bradysia-coprophila-strain-Holo2-chromosome-IV,-whole-genome-shotgun-sequence
CM025455.1	27865	28854	145	1738	TTTTTTTTCAACAACATTCTATTCGGCCTTTGATTACCTTCCAAATGAAACAAAAATTACGAAAAACGGATGAAATTTGCTCGAGTTATATGTAAAATACACATAGGGCCCTAGTAGCGGCCTTAGTCCGAGGACCCAAATTTAA	15234923	Bradysia-coprophila-strain-Holo2-chromosome-IV,-whole-genome-shotgun-sequence
CM025455.1	40774	41129	178	700	AGGTCACGCAGATACATATACGCGGGTTACACACAACAGTTGATGATAAAATGGCCGATTTCATACAAAAATTCACCTACTCTGATGATTGTCGTCGTCTTGATGATGTGGTGAATTTTTTGTATATGTAAAGTCATCAGAAGTGGTGTGTTCCCGCGTATCTAATAAAATGGCGGTC	15234923	Bradysia-coprophila-strain-Holo2-chromosome-IV,-whole-genome-shotgun-sequence
CM025455.1	40774	41183	177	640	AGGTCACCCACATACATATACGCGCGTTACACAACAAAGTTGAGACAAAATGGCCGATTTCATACAAAAATTCACCTACTCTGATGATTGTCGTCGTCTTGATGATGTGGTGAATTTTTTGTATATGTAAAGTCATCAGAAGTGGTGTGTTCCCGCGTATCTAATAAAATGGCGGTC	15234923	Bradysia-coprophila-strain-Holo2-chromosome-IV,-whole-genome-shotgun-sequence
CM025455.1	46723	47100	145	450	CTACAAACTCAACCTCAAGAATTTCATTCTCCGTCGATTAAAACAAAAAATTTGAAAATCGGTAAGAATTACTCAAGTTATCGCGGTAACAAGAGAAAGCGTCTGTGTAGAATTACTCCCATCTCATTACTCCAACATTACCCAT	15234923	Bradysia-coprophila-strain-Holo2-chromosome-IV,-whole-genome-shotgun-sequence
CM025455.1	55656	56328	109	1118	GATTTTTCGATGGATCTTGGTTGTTTTCGATATAAGTGAGGTGTTCCGAGGTTGGTTCCTAAATTTTGGGATGAGAGATGATTCCTCTGGCACTTCCTAACTTCCATCG	15234923	Bradysia-coprophila-strain-Holo2-chromosome-IV,-whole-genome-shotgun-sequence
CM025455.1	58431	59348	212	1424	GGAAACAATCCGTGCACATGGGGTCCTTCGTATTGGTGTGCAAGCTTAGACAATGCAAAGGAATGTGGCTTGGCAGTAAGATGAAATTAAATGGCCTGTTTGGCTGAAAGGAAGTGATGTACAATCGCGTATACATTTCAGGAAGCCGATTGTACCAAATATGGTGGAATAAAAGCCGACATCCAACGACCACTACACCTCCTGCTATTGTG	15234923	Bradysia-coprophila-strain-Holo2-chromosome-IV,-whole-genome-shotgun-sequence
CM025455.1	60159	60286	12	220	TTCAACTGCTGG	15234923	Bradysia-coprophila-strain-Holo2-chromosome-IV,-whole-genome-shotgun-sequence
CM025455.1	158582	158742	72	242	ACGTGTGCAACATGACGGCCCTAAATACTTCCAATTCACCACTAAATACAACTTAACGCAAACGAATTCAAT	15234923	Bradysia-coprophila-strain-Holo2-chromosome-IV,-whole-genome-shotgun-sequence
CM025455.1	159266	159715	109	756	AAATCCATCGAAAAATCCGATGGAAGTTAGGAAGTGCCAGAGGAATCATCTGTCATCCCAAAATTTAGGAACCAACCTCGGAACACCTCACTTATATCGAAAATAACCC	15234923	Bradysia-coprophila-strain-Holo2-chromosome-IV,-whole-genome-shotgun-sequence
CM025455.1	159266	159715	217	754	AAATCCATCAAAAATCCGATGGAAGTGTAGAAGTGCCAGAGGAATCATCTGTCATCCCAAAATTTAGGAACCAACCTCGAAACACCTCAATTATATCGAAAATAACCAAAATCCATCGAAAAATCCAATGGAAGTAAGGAAGCGCCAGAGGAATCATCTGTCATCCAAAAATCTAGGAACCAACCTCGGAACACATCACTTATGACGAAAATAACCC	15234923	Bradysia-coprophila-strain-Holo2-chromosome-IV,-whole-genome-shotgun-sequence
CM025455.1	175814	175996	41	202	TGACCTGAACCTGAATTTTAATTTCGGGTTCAACCCGAACC	15234923	Bradysia-coprophila-strain-Holo2-chromosome-IV,-whole-genome-shotgun-sequence
CM025455.1	175841	175993	74	244	GTTCAACCCGAACTTGACCCGAACCTGAATTTTCAATTTCGAGTTCAACCCGAACCTGAACTGAACCCGAAATT	15234923	Bradysia-coprophila-strain-Holo2-chromosome-IV,-whole-genome-shotgun-sequence
CM025455.1	176088	176285	41	200	AAATTAAAATTCAGGTTCAGGTCAAGTTCGGGTTGAACCCG	15234923	Bradysia-coprophila-strain-Holo2-chromosome-IV,-whole-genome-shotgun-sequence
CM025455.1	176091	176243	74	242	TTGAACAATTTCGGGTTCAGGTCAGGTTCGGGTCAAACCCGAAATCGAAAATTCAAGTTCAGGTCAAATTCGGG	15234923	Bradysia-coprophila-strain-Holo2-chromosome-IV,-whole-genome-shotgun-sequence
CM025455.1	182206	182554	20	270	ACGATATTATCGTTTTTTAG	15234923	Bradysia-coprophila-strain-Holo2-chromosome-IV,-whole-genome-shotgun-sequence
CM025455.1	182338	182554	80	234	ACGATAATATCGTCTAAAAACGATAATATCGTTTTAAGGACGATATTATCGTTTTCTTGACGATATTATCGTTTAAAAAA	15234923	Bradysia-coprophila-strain-Holo2-chromosome-IV,-whole-genome-shotgun-sequence
CM025455.1	185278	185612	165	394	AAACTTCATAAGATCCCTATTCGGCCCAAAAGCACATTAAATTACCTTTCAAATGACACCCCACACGACCATGTACGGCTCGCGTAACTCGAGAAATTTCAGTAAGAAAAGTGCAAGTCTTCGGTTGAAAACTTCAACAGCACATATAATGTGTCAATGAATTTT	15234923	Bradysia-coprophila-strain-Holo2-chromosome-IV,-whole-genome-shotgun-sequence
CM025455.1	194365	194560	95	294	ATTACCTTTCAAATGACACCCCACACCACCATGTACGGCTCGTGTAACCGGAGAAATATTGGTAAGAAAAGTGCAAGTATTCGGTAGTACATCTG	15234923	Bradysia-coprophila-strain-Holo2-chromosome-IV,-whole-genome-shotgun-sequence
CM025455.1	195028	196639	145	2874	CTACTAGGGCCCTATGTGTATTTTACATACAACTCGAGCAAATTTCATCCGTTTTTCGTAATTTTTGTTTCATTTGGAAGGTAATCAAAGGCCGAATAGAATGTTGTTGAAAAAAAATTAAATTTGGGTCCTTGGACTAAGGCCA	15234923	Bradysia-coprophila-strain-Holo2-chromosome-IV,-whole-genome-shotgun-sequence
CM025455.1	195028	196639	290	2874	CTACTAGGGCCCTATGTGTATTTTACATACAACTCGAGCAAATTTCATCCGTTTTTCGTAATTTTTGTTTCATTTGGAAGGTAATCAAAGGCCGAATAGAATGTAGTTGAAAAAAAATTAAATTTGGGTCCTTGGACTAAGGCCACTACTAGGGCCCTATGTGTATTTTACATACAACTCGAGCAAATTTCATCCGTTTTTCGTAATTTTTGTTTCATTTGGAAGGTAATCAAAGGCCGAATAGAATGTTGTTGAAAAAAAATTAAATTTGGGTCCTTGGACTAAGGCCA	15234923	Bradysia-coprophila-strain-Holo2-chromosome-IV,-whole-genome-shotgun-sequence
CM025455.1	195028	196639	436	2984	CTACTAGGGCCCTATGTGTATTTTACATACAACTCGAGCAAATTTCATCCGTTTTTCGTAATTTTTGTTTCATTTGGAAGGTAATCAAAGGCCGAATAGAATGTAGTTGAAAAAAAATTAAATTTGGGTCCTTGGACTAAGGCCACTACTAGGGCCCTATGTGTATTTTACATACAACTCGAGCAAATTTCATCCGTTTTTCGTAATTTTTGTTTCATTTGGGAGGTAATCAAAGGCCGAATAGAATGTAGTTGAAAAAAAATTTAAATTTGGGTCCTCGGACTGAGGCCGATACTAGGGCCCTATGTGTATTTTACATATAACTCGAGCAAATTTCATCCTTTTTTCGTAATTTTTGTTTCATTTGGAAGGTAATCAAAGGCCGAATAGAATGTTGTT…	15234923	Bradysia-coprophila-strain-Holo2-chromosome-IV,-whole-genome-shotgun-sequence
CM025455.1	214401	214805	55	496	TCCTTTTACGAATGAGTACGAACATACTGCTGATGGACTTTAGCAATTAGATTCT	15234923	Bradysia-coprophila-strain-Holo2-chromosome-IV,-whole-genome-shotgun-sequence
CM025455.1	218955	219511	22	844	AACACGTCCCACACTATAGCGG	15234923	Bradysia-coprophila-strain-Holo2-chromosome-IV,-whole-genome-shotgun-sequence
CM025455.1	258512	258879	146	582	CTTCCAAATGAAACAAAAATTACGAAAGACGGATGAAATTTACTCGAGTTGTATGTAAAATACACATAGGGCCCTAGTACCGGCCTTAGTCCGAGGAAACAAATTTAATTTTTTTTTCAACAACATTCTATTCGGCCTTCGATTAC	15234923	Bradysia-coprophila-strain-Holo2-chromosome-IV,-whole-genome-shotgun-sequence
CM025455.1	266961	268063	19	1500	TCTGTGGGGAGTTTTAAAC	15234923	Bradysia-coprophila-strain-Holo2-chromosome-IV,-whole-genome-shotgun-sequence
CM025455.1	270668	271407	145	1298	AGGGCCCTAGTAGCGGCCTTAGTCCAAGGACCCAAATTTAATTTTTTTTCAACAACATTCTATTCGGCCTTTGATTACCTTCCAAATGAAACAAAAATTACGAAAAACGGATGAAATTTACTCGAGTTATATGTAAAATACACAT	15234923	Bradysia-coprophila-strain-Holo2-chromosome-IV,-whole-genome-shotgun-sequence
CM025455.1	282586	282908	101	512	ATTCTGGACTGTCCAACTTTTTTCGCGAGTCTTATTTCTGGACTGTCCAACTTTTTCTTCGACTCTTATTTCTGGACAGTCCAATTTTCTTCTTAGAATCA	15234923	Bradysia-coprophila-strain-Holo2-chromosome-IV,-whole-genome-shotgun-sequence
CM025455.1	282587	282908	34	402	TTCTGGACTGTCCAACTTTTTTCGCGAGTCTTAT	15234923	Bradysia-coprophila-strain-Holo2-chromosome-IV,-whole-genome-shotgun-sequence
CM025455.1	283171	283508	100	470	GATTCGTAAGAAAAATTGGACAGTCCAGAAATAAGACTCGCGAAAAAATTGGACAGTCCAGAATTGATTCGTAAGAAAAAATTGGACTGTCCAGAAATAA	15234923	Bradysia-coprophila-strain-Holo2-chromosome-IV,-whole-genome-shotgun-sequence
CM025455.1	283171	283508	34	406	GACTCGTAAGAAAAGTTGGACAGTCCAGAAATAA	15234923	Bradysia-coprophila-strain-Holo2-chromosome-IV,-whole-genome-shotgun-sequence
CM025455.1	309967	310695	109	1094	TTCCAAGGTTGGTTCCTAAATTTTGGGATGACAGATGATTCCTCTGGCACTTCCTAACTTCCATCGGATTTTTTGATGGATTTGGGTTATTTTCGACATAAGTGAGGTG	15234923	Bradysia-coprophila-strain-Holo2-chromosome-IV,-whole-genome-shotgun-sequence
CM025455.1	316273	316523	98	244	ATATTCGTTCTGGACGATAGTATCGTCTCAAAATCGATATTATCGTCCAAATAACATATTATCTCAGGACGATAATACCGTTCTAGAAAATCTAAGAT	15234923	Bradysia-coprophila-strain-Holo2-chromosome-IV,-whole-genome-shotgun-sequence
CM025455.1	316384	316620	39	224	ACGATAATATCGTCCTGGACGATATTATCGTTTAAAAAA	15234923	Bradysia-coprophila-strain-Holo2-chromosome-IV,-whole-genome-shotgun-sequence
CM025455.1	317106	317634	20	210	AAAAACGATATTATCGTCAA	15234923	Bradysia-coprophila-strain-Holo2-chromosome-IV,-whole-genome-shotgun-sequence
CM025455.1	317303	317634	60	284	GACGATATTATCGTCAAAAAAACGATATTATCGTCTAAAAAACGATAATATCGTTTTTTA	15234923	Bradysia-coprophila-strain-Holo2-chromosome-IV,-whole-genome-shotgun-sequence
CM025455.1	320520	320882	20	210	TATTCTTTTGTCAGCAAATT	15234923	Bradysia-coprophila-strain-Holo2-chromosome-IV,-whole-genome-shotgun-sequence
CM025455.1	320523	320918	64	226	TTTTTTATCAGCAAATTTATGTTTTGTATCAGCAAAATTATCTTATTTATCAGCAAAATTATTC	15234923	Bradysia-coprophila-strain-Holo2-chromosome-IV,-whole-genome-shotgun-sequence
CM025455.1	321487	321928	21	306	ATAAATAAATTTGCTGATAAA	15234923	Bradysia-coprophila-strain-Holo2-chromosome-IV,-whole-genome-shotgun-sequence
CM025455.1	321489	321908	102	476	AAAAAATAGCTAAAATAAACAATTAATTTTGCTGATGACAAAAAATAAATTTGCTGACAAAAGATTAAATTTGCTGATAGAAAAAAATAAATTTGCTGACTA	15234923	Bradysia-coprophila-strain-Holo2-chromosome-IV,-whole-genome-shotgun-sequence
CM025455.1	321702	321908	61	210	GCTCAAAAAAATAAATTTGCAGACAAAAAAATAAATTTGGTCAAAATAGAATAAATTTGCT	15234923	Bradysia-coprophila-strain-Holo2-chromosome-IV,-whole-genome-shotgun-sequence
CM025455.1	322506	322668	84	232	TAGTTCCACTTTTTTCCGTAAAACGAAAAAAGTGGAACTAAAAAAGTGACACTATTGTAACGCTGCATATAGGCGGCGTGAAGA	15234923	Bradysia-coprophila-strain-Holo2-chromosome-IV,-whole-genome-shotgun-sequence
CM025455.1	338371	339088	145	1062	CGGCCTTAGTCCAAGGACCCAAATTTTAATTTTTTTTCAACAACATTATATTCGGGCTTCGATTACCTTTCAAATGAAACAAAAATTAGCAAAATCGGATGAAATTTACTCGAGTTATATGCAAAATACACTTAGGGCCGAGGAG	15234923	Bradysia-coprophila-strain-Holo2-chromosome-IV,-whole-genome-shotgun-sequence
CM025455.1	339362	339540	8	352	GACGGACA	15234923	Bradysia-coprophila-strain-Holo2-chromosome-IV,-whole-genome-shotgun-sequence
CM025455.1	347353	347510	74	246	TCAGGTTGAACAATTTCGGGTTCAGGTCAGGTTCAGGTTAAAACCGAAATCGAAAATTCAAGTTCAGGTCAAAT	15234923	Bradysia-coprophila-strain-Holo2-chromosome-IV,-whole-genome-shotgun-sequence
CM025455.1	350956	351285	164	456	AACCGAAAACTTGCACTTTTCTTACCAAAATTTCTACAGGTACACGAGCCGTACAGGGTCGTGTGGGGTATCATTAGAAAGTAATCACATGTACTATTGAGCCAAATAGAGACTCATGGGGTTTAAAATGAATCCACACTGAAATATGAGAAGTTGAAATGTTT	15234923	Bradysia-coprophila-strain-Holo2-chromosome-IV,-whole-genome-shotgun-sequence
CM025455.1	360430	360606	91	276	TTTGCATCAAGGATACCGGTATCCTTAGAAAAAGTGGATTTTCCTTTTACAAAACGTTAGGATACCGGCATCCCAACTGAGATACACATAT	15234923	Bradysia-coprophila-strain-Holo2-chromosome-IV,-whole-genome-shotgun-sequence
CM025455.1	379359	379579	36	226	CGTCAAATTTTCGAATTTCGTACAATTTTCTATTTT	15234923	Bradysia-coprophila-strain-Holo2-chromosome-IV,-whole-genome-shotgun-sequence
CM025455.1	379363	379579	100	238	AAATTTTCAATTTTCGTTAAATTTTCTATTTTCGTCAAATTATCGAATTTCGTCAAATTTCGATTTTCATAAAATTATAGAAGATCAATAAGAATTTCTC	15234923	Bradysia-coprophila-strain-Holo2-chromosome-IV,-whole-genome-shotgun-sequence
CM025455.1	379373	379580	89	232	ATTTCGTAAAATTTTCAATTTTCGTCAAATTTTTATTTTCGTCAAATTATCGAATTTCGTAATTTTTTTTATTATCATAAAATATAAGC	15234923	Bradysia-coprophila-strain-Holo2-chromosome-IV,-whole-genome-shotgun-sequence
CM025455.1	379390	379577	68	222	ATTTTCGTCAAATTTTCGAATTTCGTAAAATTTTCAATTTTCGTCAAATTATAGAAGATCGAATTAAG	15234923	Bradysia-coprophila-strain-Holo2-chromosome-IV,-whole-genome-shotgun-sequence
CM025455.1	404380	404783	138	620	AAACTTTTTTTGCCACATTCTATTCGGTATTCAATTACCTCTCATAATAAAACAAAAACTAGCAAAATCGGATGAGATTTACTCGATTTATGTGCAAAAAACACTTAGGGCCGAGTAACGACCAAGGGCCCAAATTTG	15234923	Bradysia-coprophila-strain-Holo2-chromosome-IV,-whole-genome-shotgun-sequence
CM025455.1	410215	410605	20	268	GCAACGATATTATCGTCCGA	15234923	Bradysia-coprophila-strain-Holo2-chromosome-IV,-whole-genome-shotgun-sequence
CM025455.1	410217	410598	122	680	AACGATATTATCGTCCGAGCGACGATAATATCGTATTAGACGACAATATTATCGTTTTCCGGACGATAATATCGTTTTCTGTAACAATATTATCGTCCGTGCAACGATATTATCGCTCATGA	15234923	Bradysia-coprophila-strain-Holo2-chromosome-IV,-whole-genome-shotgun-sequence
CM025455.1	420688	421003	8	328	AAAAATTT	15234923	Bradysia-coprophila-strain-Holo2-chromosome-IV,-whole-genome-shotgun-sequence
CM025455.1	420688	421017	19	430	AAAAATTTAAAAAAATTTG	15234923	Bradysia-coprophila-strain-Holo2-chromosome-IV,-whole-genome-shotgun-sequence
CM025455.1	432453	432729	135	504	ACTAAGGCCCTATGTGTATTTTACATATAACTCGAGCAAATTTCATCCGTTTTTCGTAATTTTTGTTTCATTTGGAAGGTAATCAAAGGCCGAATAGAATGTTGTTGAAAAAAAGATTTAAATTTGGGTCCTCGG	15234923	Bradysia-coprophila-strain-Holo2-chromosome-IV,-whole-genome-shotgun-sequence
CM025455.1	435538	435880	10	252	ATTATCGATA	15234923	Bradysia-coprophila-strain-Holo2-chromosome-IV,-whole-genome-shotgun-sequence
CM025455.1	435538	435881	18	220	ATTATCGATATTTCGATA	15234923	Bradysia-coprophila-strain-Holo2-chromosome-IV,-whole-genome-shotgun-sequence
CM025455.1	437062	437243	77	242	AAAAAGTGGAACTATTGTAACGCTGCATATATGCAACGTGAAGATAGTTCCACTTTCGTATACAAAAAAGTGGAACA	15234923	Bradysia-coprophila-strain-Holo2-chromosome-IV,-whole-genome-shotgun-sequence
CM025455.1	489563	489936	23	722	GTAGTCAGTCAACTACCACTTTG	15234923	Bradysia-coprophila-strain-Holo2-chromosome-IV,-whole-genome-shotgun-sequence
CM025455.1	510384	510671	144	500	CAAATCTGGGCCCTTGGAATAAGGCCGCTACTCGGCCCCAAGTGTTTATTGCACATAAATCGAGTAAATCTCATCCGATTTTGCTAGATTTAGTTCCATTTGAGAGATAATTGAATACCCAAAAGAAAGTTGGCAAAAAAGTTT	15234923	Bradysia-coprophila-strain-Holo2-chromosome-IV,-whole-genome-shotgun-sequence
CM025455.1	511034	511231	97	218	CATTCACTCACATTCTCCAGTCATTCGACCACATTTTCCCGTCATTCGCTCCATTAATTTGCCTAGATGTTCCACTCACTCGCTCATTATTTTCCTA	15234923	Bradysia-coprophila-strain-Holo2-chromosome-IV,-whole-genome-shotgun-sequence
CM025455.1	527425	527546	10	208	AATATTTGGG	15234923	Bradysia-coprophila-strain-Holo2-chromosome-IV,-whole-genome-shotgun-sequence
CM025455.1	527908	528040	10	220	ATTCCCAAAT	15234923	Bradysia-coprophila-strain-Holo2-chromosome-IV,-whole-genome-shotgun-sequence
CM025455.1	560603	560990	19	606	GCTTGACTTTGACAAATTC	15234923	Bradysia-coprophila-strain-Holo2-chromosome-IV,-whole-genome-shotgun-sequence
CM025455.1	590224	590400	78	218	TAATAAAGACCGATAAACAAATTCAAAACTACCGATAAAAAATAATAAATGACCGATAAATACGGTACCGATAAAAAG	15234923	Bradysia-coprophila-strain-Holo2-chromosome-IV,-whole-genome-shotgun-sequence
CM025455.1	590993	591347	108	544	TCTGTCATCCCAAAATTTAGGAACCAACCTTGGAACACCTCACTCATGTCGAAAATAACCCAAATCCATAAAAAATCCGATGGAAGTTAGGAAGTTACAGAGGAATCA	15234923	Bradysia-coprophila-strain-Holo2-chromosome-IV,-whole-genome-shotgun-sequence
CM025455.1	591582	591760	79	222	TTTATCGGTAATTTAATATTTTTTATCGGTAAAAAGTTATCGGTAGTTTTGAATATTTGTATCGGTACTTGTGAATTAA	15234923	Bradysia-coprophila-strain-Holo2-chromosome-IV,-whole-genome-shotgun-sequence
CM025455.1	611596	612145	109	996	ATGAGTGAGGTGTTCCAACGCTGGTTCCTAAATTTTGGGATGACAGCTGATTCCTCTGGCACTACCTAACTTCCATCGGATTTTTCGATGGATTTGGATTATTTTCGAC	15234923	Bradysia-coprophila-strain-Holo2-chromosome-IV,-whole-genome-shotgun-sequence
CM025455.1	619807	620035	72	312	ATACGACCGGTATTACTGTCATTACTAAAACTTGCATGCTCGTGAGTATCGTGAGGTGAATGACGTTCATCA	15234923	Bradysia-coprophila-strain-Holo2-chromosome-IV,-whole-genome-shotgun-sequence
CM025455.1	631596	632108	144	792	TTACCTTCCAAATGAAACAAAAATTACGAAAAACGGATGAAATTTACTCGAGTTATATGTAAAATACACATAGGGCCCTAGTAGCGGCCTTAGTCCGAGGACCCAAATTTAATTTTTTTCAACAACATTCTATTCGGCCTTTGA	15234923	Bradysia-coprophila-strain-Holo2-chromosome-IV,-whole-genome-shotgun-sequence
CM025455.1	673315	673494	62	224	GGAGGTGAAAAATCTGGACAGATAAAAGAAATCTGAGGAGATATAATCACTGAGCTACAAAA	15234923	Bradysia-coprophila-strain-Holo2-chromosome-IV,-whole-genome-shotgun-sequence
CM025455.1	676186	678443	109	4132	AATCCATCAAAAAATCCGATGGAAGTTAGGAAGTGCCAGAGGAATCATCTGTCATCCCAAAATTTAGGAACCAACCTTGGAACACCTCACTTATGTCGAAAATAACCCG	15234923	Bradysia-coprophila-strain-Holo2-chromosome-IV,-whole-genome-shotgun-sequence
CM025455.1	684895	685062	18	230	CGAAATTCGAAAATTTGA	15234923	Bradysia-coprophila-strain-Holo2-chromosome-IV,-whole-genome-shotgun-sequence
CM025455.1	685679	685852	80	278	CATGATGACGCGTCTCAAAAAAATTTCTTCTCCTTTTTTTGGAGATTACACTGCGTCAAGTCCTCCGCTATCGCTCCGGA	15234923	Bradysia-coprophila-strain-Holo2-chromosome-IV,-whole-genome-shotgun-sequence
CM025455.1	730780	730961	19	290	CAAGTTGTTAGTCAACTAT	15234923	Bradysia-coprophila-strain-Holo2-chromosome-IV,-whole-genome-shotgun-sequence
CM025455.1	730781	730961	39	324	AATTTGATAGTCAACTATCAAGTTGTTAGTCAACTATCA	15234923	Bradysia-coprophila-strain-Holo2-chromosome-IV,-whole-genome-shotgun-sequence
CM025455.1	740154	740478	52	438	ACAAACCAAACTCCTTCCTTACACAGTTTGTAGAAGGATGAATTCAGTAGGA	15234923	Bradysia-coprophila-strain-Holo2-chromosome-IV,-whole-genome-shotgun-sequence
CM025455.1	783642	784196	27	238	TAATTATCGAAATATCGATAATTTCAA	15234923	Bradysia-coprophila-strain-Holo2-chromosome-IV,-whole-genome-shotgun-sequence
CM025455.1	783669	784190	44	226	AATTATCGATAATTCGATAATTATCAAATTATCGATAATTTGAT	15234923	Bradysia-coprophila-strain-Holo2-chromosome-IV,-whole-genome-shotgun-sequence
CM025455.1	803601	804034	36	416	ATCACTCTCTTCTACAAACACTTTGTAAAAGGAAGC	15234923	Bradysia-coprophila-strain-Holo2-chromosome-IV,-whole-genome-shotgun-sequence
CM025455.1	816105	816833	108	1040	AAATCCATCAAAAAATACGATGGAAGTTAGGAGTGCCAGAGGAATCATCTGTCATCCCAAAATTTAGGAACCAACCTTGGAACACCTCACTCATGTCGAAAATAACCC	15234923	Bradysia-coprophila-strain-Holo2-chromosome-IV,-whole-genome-shotgun-sequence
CM025455.1	816125	816833	327	1128	GGAAGTGCCAGAGGAATCATCTGTCATCCCAAAATTTAAGAACCAACCTTGGAACACCTCACTTATATCGAAAATAACCCAAATCCATCAAAAAATACGATGAAACTTAGGAAGTGCCAGAGGAATCATATGTCATCAAAAAATTTAGGAACCAACCTTGAAACATCTCAATAATGTCGAATATAACCCAAATCCATCAAAAAAACCGATGGAAGTTACGTAGTGCCAGAGGAATCATCTATCATCCCAAAATTTAGGAACCAACCTTGGAACACCTCACTCATGTCGAAAATAACCCAAATCCATCAAAAAATCTGATGGAAGTTA	15234923	Bradysia-coprophila-strain-Holo2-chromosome-IV,-whole-genome-shotgun-sequence
CM025455.1	847730	847923	41	200	TTTCATTTCGGGTTCGACCCGAACCTGACCTGAACCTGAAA	15234923	Bradysia-coprophila-strain-Holo2-chromosome-IV,-whole-genome-shotgun-sequence
CM025455.1	847752	847894	75	226	ACCTGATCTTCACCTGAACATGAATTACTCATTTCGGGTTCGACCCGAACCTGACCTGAACCTGAAATTGGTTCG	15234923	Bradysia-coprophila-strain-Holo2-chromosome-IV,-whole-genome-shotgun-sequence
CM025455.1	851055	851228	72	230	ACATGTGCAACATGACAGCCGCTAAATATTCCAATTCACCACTAAATACAACTTGACACAAACAAATTCAAT	15234923	Bradysia-coprophila-strain-Holo2-chromosome-IV,-whole-genome-shotgun-sequence
CM025455.1	914510	915830	145	2338	GCTACTAGGGCCCTATGTGTATTTTACATATAACTCGAGCAAATTTCATCCGTTTTTCGTAATTTTTGTTTCATTTGGAAGGTAATCAAAGGCCGAATAGAATGTTGTTGAAAAAAAATTAAATTTGGGTCCTTGGACTAAGGCC	15234923	Bradysia-coprophila-strain-Holo2-chromosome-IV,-whole-genome-shotgun-sequence
CM025455.1	920096	920238	56	240	AATAAAGAAAGACGATAACAGTGGGTTATTGCCGATAGCAGAGGGCTATCGAAACC	15234923	Bradysia-coprophila-strain-Holo2-chromosome-IV,-whole-genome-shotgun-sequence
CM025455.1	956489	957198	19	1330	CCAATGACGTCAATAGACT	15234923	Bradysia-coprophila-strain-Holo2-chromosome-IV,-whole-genome-shotgun-sequence
CM025455.1	971192	971945	152	968	TATCAAGGGACGAGACAAAAATTCTTTTGGGAATATCTCTAAGATCACCCGACCGTATAGCCCATCTTCGAACTTAACCTCAGGAATTTAATTCCCCGTCGAATAAAAAAAAGTTTTTGGAAATCCGTTGAAAATTACTCAAGTTATCGTGT	15234923	Bradysia-coprophila-strain-Holo2-chromosome-IV,-whole-genome-shotgun-sequence
CM025455.1	971193	971948	288	722	ATCAAGGGACGAGACAAAAATTCTTTTGGAAATATCTCTAAGAACACCAGACCGTTACGACCCATCTTCAAACTTAACCTCAGCTAAGTCGATTAAAAAAAAGTTTTTGAAAATCCGTCGAAAACTACTCAAGTTATCGTGGAATCAAGCGACCAGACAAAAATTCTCCTAGATATCTCTAAGATCACCCGTCCGATACAACCCATCGTCAACTTAACATGAGGAATGAAATTCCCCGACAAACAAAAAAAAGTGTTTGAAATCCGTCAAAACCACTCGACTTATCGA	15234923	Bradysia-coprophila-strain-Holo2-chromosome-IV,-whole-genome-shotgun-sequence
CM025455.1	973517	973965	146	808	AGGGCCCTAGTAGCGGCCTCAGTCCGAGGACCCAAATTTAATTTTTTTTTCAACTACATTCTATTCGGCCTTTGATTACCTTCCAAATGAAACAAAAATTACGAAAAACGGATGAAATTTACTCGAGTTATATGTAAAATACACAT	15234923	Bradysia-coprophila-strain-Holo2-chromosome-IV,-whole-genome-shotgun-sequence
CM025455.1	986380	986536	10	220	TTGGGAATAT	15234923	Bradysia-coprophila-strain-Holo2-chromosome-IV,-whole-genome-shotgun-sequence
CM025455.1	986380	986539	29	226	TTGGGAATATTTGTGAATTTTGGGAATAT	15234923	Bradysia-coprophila-strain-Holo2-chromosome-IV,-whole-genome-shotgun-sequence
CM025455.1	986389	986539	40	234	AATATTGGTGAATATTTGGGAATATTTGGGAATATTTGTG	15234923	Bradysia-coprophila-strain-Holo2-chromosome-IV,-whole-genome-shotgun-sequence
CM025455.1	986758	986936	10	296	CCCAAATATT	15234923	Bradysia-coprophila-strain-Holo2-chromosome-IV,-whole-genome-shotgun-sequence
CM025455.1	998930	999086	12	242	AGACCTCCAGTT	15234923	Bradysia-coprophila-strain-Holo2-chromosome-IV,-whole-genome-shotgun-sequence
CM025455.1	1015661	1016100	144	678	CGGCCCTAAGTGTATTTTGCATATAACTCGAGTAAATTTCATCCGATTTTCCTAATTTTTGTTTCATTTAAAAGGTAATCGAACACGAATAGAATGTTGTTGAAAAAAAAATTAAATTTGGGTCCTTGGACTAAGGCCGCTACA	15234923	Bradysia-coprophila-strain-Holo2-chromosome-IV,-whole-genome-shotgun-sequence
CM025455.1	1019057	1021064	26	3048	TCAATGGATTCTCTGGTAGAAAATCC	15234923	Bradysia-coprophila-strain-Holo2-chromosome-IV,-whole-genome-shotgun-sequence
CM025455.1	1034527	1035478	145	1594	GCTACTAGGGCCCTATGTGTATTTTACATATAACTCGAGTAAATTTCATCCGTTTTTCGTAATTTTTGTTTCATTTGGAAGGTAATCAAAGGCCGAATAGAATGTTGTTGAAAAAAAATTAAATTTGGGTCCTTGGACTAAGGCC	15234923	Bradysia-coprophila-strain-Holo2-chromosome-IV,-whole-genome-shotgun-sequence
CM025455.1	1041128	1041480	175	688	TTATGCTCAAAACAAACGAGGCATTGAAAACGTGTTTTGGTCCTAGTTTTCATTGACAGATGCAGCAATCGCGATTTTGAATAGAAAAAGTTCTAACTTCATTTGACAGTTTCGAAAATTTCGTCATGAAAAATAGGACCAAAACACGTTTTCAATGCCTCGTTTGTTTTGAGCA	15234923	Bradysia-coprophila-strain-Holo2-chromosome-IV,-whole-genome-shotgun-sequence
CM025455.1	1057119	1057650	52	550	TTCCTACTGAATTCATCCTTCTACAAACTGTGTAAGGAAGGAGTTTGGTTTG	15234923	Bradysia-coprophila-strain-Holo2-chromosome-IV,-whole-genome-shotgun-sequence
CM025455.1	1057130	1057562	240	660	TTCATACTTCTACAAACTGTGTAAGGAAGGACTTTGGTTTCCTCCTACCGAATTCATCCTTCTACAATTTGTGTGAGGAAGGAGTTTGGCTTGTTCCAACTAAATTCATCCCTCTACAATCTGTAAAAGGAAGGAGTTCGGTTTGTTCCAACTGAATCCATCCTTCTACAAACAGTGTAAAGAAAGAGTTTGGTTTTTTTCATTCTCCTACAAACTGTGTAAGGAACGAGTTTGATTTGT	15234923	Bradysia-coprophila-strain-Holo2-chromosome-IV,-whole-genome-shotgun-sequence
CM025455.1	1058185	1058479	43	254	TAATATCTCGCTATTGGCAGGCGCCTGCCAATAGTCATTATAA	15234923	Bradysia-coprophila-strain-Holo2-chromosome-IV,-whole-genome-shotgun-sequence
CM025455.1	1062825	1063211	40	224	TATCGTCTTATGGACGATATTATCGTTTTATAGACGATAG	15234923	Bradysia-coprophila-strain-Holo2-chromosome-IV,-whole-genome-shotgun-sequence
CM025455.1	1062853	1063211	152	404	TAGACGATAATATCGTCTAAAAAACGAAAATATCTGTCTAGACGATAATATCGTCTTTTGGACGATAGTATCGTCTAAAAAACGATAGTATCGTTTTTTAGACGATACTACCGTCCAAAAAAAACGATATTATCGCCCAAAAAATTTCCATC	15234923	Bradysia-coprophila-strain-Holo2-chromosome-IV,-whole-genome-shotgun-sequence
CM025455.1	1063056	1063213	82	220	GATAGTATCGTATTCTGTACGATAATATCGTCAAAAACGATAATATCGCCCAGGACGATATTACCGTTTAGAAAATCTAATG	15234923	Bradysia-coprophila-strain-Holo2-chromosome-IV,-whole-genome-shotgun-sequence
CM025455.1	1063472	1063766	40	244	AACGATAATATCGTTTTTTAGACGATAATATCGTCTAAAA	15234923	Bradysia-coprophila-strain-Holo2-chromosome-IV,-whole-genome-shotgun-sequence
CM025455.1	1094952	1095098	19	258	AATGCCATCCACGTCAAGA	15234923	Bradysia-coprophila-strain-Holo2-chromosome-IV,-whole-genome-shotgun-sequence
CM025455.1	1135711	1135999	132	524	TGACAGATAGAGAATTACTTTCTTCGGCAAAGTCTCAGAGTTTTACGAGTAGAACAGAGGGGCATATGTGAAAAATGTCGAAAGTTGGAAATGGGTGGGTCAATTAGGGTTTTAGAGATATTTCTTGAATGG	15234923	Bradysia-coprophila-strain-Holo2-chromosome-IV,-whole-genome-shotgun-sequence
CM025455.1	1135993	1136195	18	328	TTTCGTCAAATTTTCGAA	15234923	Bradysia-coprophila-strain-Holo2-chromosome-IV,-whole-genome-shotgun-sequence
CM025455.1	1179663	1180071	144	684	AAGGCCGCTACTCGGCCCTAAGTGTTTTTTGCACATAAATCGAGTAAATCTCATCCGATTTTGCTAGATTTTGTTTCATTTGAGAGATAATTGAATACCGAATAGAAAATGGCAAAAAAAGTTTCAAATTTGGGCCCTTGGACT	15234923	Bradysia-coprophila-strain-Holo2-chromosome-IV,-whole-genome-shotgun-sequence
CM025455.1	1201008	1201258	129	282	AAATTTGGTAGTTGGACTACCAAGACTATAATTGAATACCAAACGTAAACGTTAGGGAGAGATGTTTACTATTCAACAACTACACACCCACTGACAAAAATATTCTAACTGCTCGCCTATTTAAAGTTT	15234923	Bradysia-coprophila-strain-Holo2-chromosome-IV,-whole-genome-shotgun-sequence
CM025455.1	1213420	1213552	18	242	GTTTCGGCAAGCCTCGAC	15234923	Bradysia-coprophila-strain-Holo2-chromosome-IV,-whole-genome-shotgun-sequence
CM025455.1	1221579	1222200	248	880	ACACATGAGTCGAGTGTTTGGATCAAAATGTGTACCAATCGAACAAAATAGCTTAACAAATCGGCCGTTTATACAACGATAAAACGCTTCACAATCACTTTCATCGGCCTGTATTCGTTGTCGGAACACCCCACAATGTTTACCTGAACTTCTGTGGATGTTTCAATTGAAAAACCTAGGATGTTGTCATTCCCGGAGAGTTTGCACTTTGATCGGTTTCTAAATTACACTCAGCTACTTCTGGATCA	15234923	Bradysia-coprophila-strain-Holo2-chromosome-IV,-whole-genome-shotgun-sequence
CM025455.1	1222212	1222800	20	300	GTTGTTCGGTTGTTGCTTCG	15234923	Bradysia-coprophila-strain-Holo2-chromosome-IV,-whole-genome-shotgun-sequence
CM025455.1	1222236	1222686	21	606	GTTGCTTCGGTTGTTGAATCA	15234923	Bradysia-coprophila-strain-Holo2-chromosome-IV,-whole-genome-shotgun-sequence
CM025455.1	1222236	1222811	42	758	GTTGCTTCGGTCGTTGAATCAGTTGCTTCGGTTGTTGAATCA	15234923	Bradysia-coprophila-strain-Holo2-chromosome-IV,-whole-genome-shotgun-sequence
CM025455.1	1222246	1222811	123	796	TTGTTGAATCAGTTTCTTCAGTTGTTGAATCAGTTGCTTCTGTCGTTAAATCAGTTGCTTCGGTTGTTAAATCAGTTGCTTCGGTTGTTAAGTCAGTTGCTTCGGTTGTTGAATCAGTTGCCT	15234923	Bradysia-coprophila-strain-Holo2-chromosome-IV,-whole-genome-shotgun-sequence
CM025455.1	1227387	1227575	91	200	CAATTTTTAAAGTAAAATTTTTATTGATAAAAATTTCGTGCTTTCCTCAACAGCTGCCACTTATGACGCATATCTTTTTTATTTTTTTAGA	15234923	Bradysia-coprophila-strain-Holo2-chromosome-IV,-whole-genome-shotgun-sequence
CM025455.1	1227655	1227821	18	236	ATTTGACGAAAATCGAAA	15234923	Bradysia-coprophila-strain-Holo2-chromosome-IV,-whole-genome-shotgun-sequence
CM025455.1	1227820	1228101	146	468	CGCACTTAAAACGCTCATAGCTCCCAAATAAGCGACTTTTTAAACAAACAATGAAACACGCATCGACTAGAATCTAAAACCTATAAATTTGTCTTTTACACGAACTTTCTACCTGCCATATTTTCCGAGTTATGGCTGACATAGCT	15234923	Bradysia-coprophila-strain-Holo2-chromosome-IV,-whole-genome-shotgun-sequence
CM025455.1	1278052	1278275	20	426	ATATGCCTGTATATAGCTCT	15234923	Bradysia-coprophila-strain-Holo2-chromosome-IV,-whole-genome-shotgun-sequence
CM025455.1	1321622	1322393	146	1236	GCACTTAAAACGCCCATATCTCCAAAATAAGCGACTTTTTAGGGAAACCATGAAACACGCATCGACTAGAATCTAAAACTCTACAATTTGTCTTTTAAACGAACTTTCTATCTGCAGTATTTTCCGAGTTATGGCTGACATAGTTC	15234923	Bradysia-coprophila-strain-Holo2-chromosome-IV,-whole-genome-shotgun-sequence
CM025455.1	1337106	1337391	19	260	AATTTCTTGAATTTCTCGA	15234923	Bradysia-coprophila-strain-Holo2-chromosome-IV,-whole-genome-shotgun-sequence
CM025455.1	1337106	1337392	9	218	AATTTCTCG	15234923	Bradysia-coprophila-strain-Holo2-chromosome-IV,-whole-genome-shotgun-sequence
CM025455.1	1337106	1337404	9	218	AATTTCTAG	15234923	Bradysia-coprophila-strain-Holo2-chromosome-IV,-whole-genome-shotgun-sequence
CM025455.1	1351390	1351527	52	204	TTCAGTTGGAACAAACCAAACTCCTTCCTTACACAGTTTGCAAAAGGATGAA	15234923	Bradysia-coprophila-strain-Holo2-chromosome-IV,-whole-genome-shotgun-sequence
CM025455.1	1365656	1366607	146	1544	GCTACTAGGGCCCTATGTGTATTTTACATATAACTCGAGTAAATTTCATCCGTTTTTCGTAATTTTTGTTTCATTTGAAAGATAATCGAACACCGAATAGAATGTTGTTGAAAAAAAAATTAAATTTGGGTCCTCGGACTAAGGCC	15234923	Bradysia-coprophila-strain-Holo2-chromosome-IV,-whole-genome-shotgun-sequence
CM025455.1	1365656	1366607	436	1630	GCTACTAGGGCCCTATGTGTATTTTACATACAACTCGAGTAAATTTCATCCGTTTTTCGTAATTTTTGTTCATTTGAAAGATAATCGAAAGCCGAATAGAATGTTGTTGAAAAAAAATTAAATTTGCGTCCTCGGACTAAGGCCGCTACTAGGGCCCTATGCGTATTTTACATACAACTCGAGTAAATTTCATCCGTTTTTCGTAATTTTTGTTTCATTTGAAAGATAATCGAACACCGAATAGAATGTTGTTGAAAAAAAAATTAAATTTGGGTCCTCGGACTAAGGCCGCTACTAGGGCCCTATGTGTATTTTACATATAACTCGAGCAAACTTCATCCGTTTTTCGTAATTTTTGTTTCATTTGGAAGGTAATCAAAAGCCGAATAGAATGTAGTT…	15234923	Bradysia-coprophila-strain-Holo2-chromosome-IV,-whole-genome-shotgun-sequence
CM025455.1	1383545	1383954	144	610	TTGAAAAAAAATTAAATTTGGGTCCTCGGACTAAGGCCGCTACTAGGGCCCTATGTGTATTTTACATATAACTCGACAAATTTCATCCGTTTTCCGTAATTTTTGTGTCATTTGGAAGGTAATCAAAGGCCGAATAGAATATAG	15234923	Bradysia-coprophila-strain-Holo2-chromosome-IV,-whole-genome-shotgun-sequence
CM025455.1	1383548	1383900	146	622	AAAAAAAATTAAATTTGGGTCCTCGGACTAAGGCCGCTACTAGGGCCCTATGTGTATTTTACATATAACTCGAGCAAATTTCATCCGTTTTCCGTAATTTTTGTGTCATTTGGAAGGTAATCAAAGGCCGAATAGAATATAGTTGA	15234923	Bradysia-coprophila-strain-Holo2-chromosome-IV,-whole-genome-shotgun-sequence
CM025455.1	1413139	1413690	289	910	AAGGCCGCTACTCGGCCCTAAGTGTTTTTTCCACATAAATCGAATAAATCTCATCCAATTTTGCCAGATTTAGTTTATTATGGAAGATAATTGAATACCGAAAAGAACGTGGCAAAAAAAGTTTCAAATTTGCGCCCTTGGACTAAGGCCGCTACTCGGCCCTAAGTGCTTTTTGCACATAAATCGAGTAAATCTCAACCGATTTTGCTAGATTTAGTTTTTTATGGAAGGTAATTGAATACCCAAAAGAAAGTTGGCAAAAATTTTTTCAAATTTGGGCCCTTGGACT	15234923	Bradysia-coprophila-strain-Holo2-chromosome-IV,-whole-genome-shotgun-sequence
CM025455.1	1413139	1413695	144	890	AAGGCCGCTACTCGGCCCTAAGTGTTTTTTGCACATAAATCGAGTAAATCTCATCCGATTTTGCTAGATTTAGTTTATTATGGAAGGTAATTGAATACCGAAAAGAACGTGGCAAAAAAAGTTTCAAATTTGGGCCCTTGGACT	15234923	Bradysia-coprophila-strain-Holo2-chromosome-IV,-whole-genome-shotgun-sequence
CM025455.1	1425637	1426035	154	678	TTATGTGCTGACGATATCACCCCACCAAAAATTTTGTGCTGCTCAGGCGCCCGAGCACAAAACTACTTTCTGGTCAAAGCATGTCACTTTGTATGGGAGACCCCTAATATATCAACTGCAGCCAAAATACATTTCTAGGACTAAAATGTACACA	15234923	Bradysia-coprophila-strain-Holo2-chromosome-IV,-whole-genome-shotgun-sequence
CM025455.1	1426051	1427313	41	1758	CTTGCACAATAGTCAGAGTTCATTGTGCATGCATCTCGATG	15234923	Bradysia-coprophila-strain-Holo2-chromosome-IV,-whole-genome-shotgun-sequence
CM025455.1	1426051	1428036	164	2526	CTTGCACAATAGTCAGAGTTCATTGTGCATGCAACAAGAGGCTTGCACAATAGTCAGAGTTCATTGTGCATGCATCTCGATGCTTGCACAATAGTCAGAGTTCATTGTGCATGCATCTCGATGCTTGCACAATAGTCAGAGTTCATTGTGCATGCATCTCGATG	15234923	Bradysia-coprophila-strain-Holo2-chromosome-IV,-whole-genome-shotgun-sequence
CM025455.1	1427295	1428057	41	686	ATGCATCTAGATGCTTGCACAATAGTTAGAGTCCATTGTGC	15234923	Bradysia-coprophila-strain-Holo2-chromosome-IV,-whole-genome-shotgun-sequence
CM025455.1	1427781	1428102	122	386	CTATTGTGCAAGCATCAGATGCATGCACAATGAACTCTAACTATTGTGCAAGCATCTTGTTGCATGCACAATGGACTCTAACTATTGTACAAGCATCTTGATGCATGCACAATAAACTCAAA	15234923	Bradysia-coprophila-strain-Holo2-chromosome-IV,-whole-genome-shotgun-sequence
CM025455.1	1428091	1428646	154	908	ATACAAAGTGACATGCTTTGACCAGAAAGTAGTTTTGTGCTCGGGTGCCTGAGCAGCACAAAATTTTTGGTGGGGTGATATCGTCAGCACAAAATGTGTACATTTTAGTCCTAGAAATGTATTTTGGCTGCAGTTGATATATTAGGGGTCTCCC	15234923	Bradysia-coprophila-strain-Holo2-chromosome-IV,-whole-genome-shotgun-sequence
CM025455.1	1441454	1441927	152	798	GTTAACAAAGAGCAGAAAAGGCTTCTTTCGAGAACTACCACCAGATGGTTGAACCGATACCACCCATTTTCGAACTTGACCTGAGGATTTCAATACTTCGTCGAATAAAAAAAAGTTTTTGAAAATCGGTTGAACTTTGCTCCAGTTATCGT	15234923	Bradysia-coprophila-strain-Holo2-chromosome-IV,-whole-genome-shotgun-sequence
CM025455.1	1476117	1476424	164	412	ACCAAAATTTCTCCAGGTACACGAGCCGTACAGGGTCGTGTGGGGTATCATTAGAAAGGTAATCACATGTACTATTGAGACAAATAGAGACTCATGGGGTTTAAAATCAATCCACACTGAAATATGGGCACTTAAAATTTCAACCGAAAACTTGCACTTTTCTT	15234923	Bradysia-coprophila-strain-Holo2-chromosome-IV,-whole-genome-shotgun-sequence
CM025455.1	1476411	1476738	164	454	TTAAACACTTCAACTGCACATATTTCATCGCATATGAATCCAAAACCAATAAGACCCTATTCGGCCCAAAAGCACATAAAATTACCTTTCAAATGACACCCCACACCACCATGTACGGCTCGTGTACTTGGAGAAATATTGGTAAGAAAAGTGCAAATTTTCGG	15234923	Bradysia-coprophila-strain-Holo2-chromosome-IV,-whole-genome-shotgun-sequence
CM025455.1	1564873	1565530	144	1012	GCTACTAGGGCCCTATGTGTATTTTACATACAACTCGAGTAAATTTCATCCGTTTTTCGTAATTTTTGTTTCATTTGGAAGGTAATCAAACACCGAATAGAATGTTGTTGAAAAAAAAAAAAATTGGGTCCTCGGACTAAGGCC	15234923	Bradysia-coprophila-strain-Holo2-chromosome-IV,-whole-genome-shotgun-sequence
CM025455.1	1671840	1671993	9	248	GATTAAATG	15234923	Bradysia-coprophila-strain-Holo2-chromosome-IV,-whole-genome-shotgun-sequence
CM025455.1	1673747	1673906	86	250	AGAGCGAGAAAACAGAAGACCAGTTATCATAACTTGCCTTGAGGTACTTGTCAAAATATCTTCTTCTCTTTCAACGTGGTACGTTG	15234923	Bradysia-coprophila-strain-Holo2-chromosome-IV,-whole-genome-shotgun-sequence
CM025455.1	1678916	1679132	78	200	TATTTTTAGTGATCAAATTCCTATTTTTTGGTGATCATTTCTATTTAAATGCTATCATAAAAAAATGGTGAAAATTGC	15234923	Bradysia-coprophila-strain-Holo2-chromosome-IV,-whole-genome-shotgun-sequence
CM025455.1	1788120	1788263	30	224	CTCAATATTCTCAAATAATTCTCAAATATT	15234923	Bradysia-coprophila-strain-Holo2-chromosome-IV,-whole-genome-shotgun-sequence
CM025455.1	1788122	1788259	10	206	AATATTCTCA	15234923	Bradysia-coprophila-strain-Holo2-chromosome-IV,-whole-genome-shotgun-sequence
CM025455.1	1795441	1795573	56	214	TTTTTAGAATTTTAGGAATTTTGGGAATTTTTAAGGAATTTAAAGAATTTTAGGAA	15234923	Bradysia-coprophila-strain-Holo2-chromosome-IV,-whole-genome-shotgun-sequence
CM025455.1	1797971	1798590	153	856	TCCTTGATAACACGATAACTTGACGTAATCCTCAACGGATTTCCAAAAACTTTTTTTTTTCGACGGGGAATTAAATTCCTGAGGCTAAGTTCGAAGATGGGTCGTAACGGGCGGGTGATCTTAGAGATATTCCCAAAAGAATTTTTGTCTCGG	15234923	Bradysia-coprophila-strain-Holo2-chromosome-IV,-whole-genome-shotgun-sequence
CM025455.1	1822185	1822390	25	250	GATGATGATGATAAAGATGATGATA	15234923	Bradysia-coprophila-strain-Holo2-chromosome-IV,-whole-genome-shotgun-sequence
CM025455.1	1846312	1846648	10	230	AATTATCGAT	15234923	Bradysia-coprophila-strain-Holo2-chromosome-IV,-whole-genome-shotgun-sequence
CM025455.1	1862928	1863285	17	686	ACTCCATACAATCCACT	15234923	Bradysia-coprophila-strain-Holo2-chromosome-IV,-whole-genome-shotgun-sequence
CM025455.1	1882448	1882640	102	288	GAGTCTCTGTAGGTTTACGAACATTCGAAGAATTCGATTTAAGAGCAATTTACAAATGTAGCCTAAATTTAGGCGGAAAAATATGAATTGTAAAGGCTATTT	15234923	Bradysia-coprophila-strain-Holo2-chromosome-IV,-whole-genome-shotgun-sequence
CM025455.1	1896676	1897063	147	478	ACTTGTTACCGCGATAACTTCGAGTAATTCTTATCCGATTTTCAAAATTTTGTTTTAATCGACGAAGAATGAAAATCTTGAGGCTGAGTTTGCAGATGGACAATATTCGAACAAAGAGATGGGAGAAATTCTACACAGACGCTTTCT	15234923	Bradysia-coprophila-strain-Holo2-chromosome-IV,-whole-genome-shotgun-sequence
CM025455.1	1896947	1897952	490	1398	AAATTATACACAGACGCTTTCTCTTCTTACGCGCGATAACTTAAGTAATTTTTACCCGATTTTAAATGTTCGTTAATGACAGAGAATAATATTGGAGTAGTGAGGTTGGAGTAATTGTAAACACAACTTGTTTACCACGACATTTTTGCAACGGATTTCCAGAAAAAAAAATTATTCGACGAGTAGTGAAATTCTGGATTTCTGGTCGAACAATTAAGAAGTACTTCAAAACAGATCTTGCTTGCTTGAGAAACCGATAACTCGAGTAATTCTCAGAGGCTTCAAAAATCAATTTCGACCAGTAGCGTAATTCATGTGGTTAAACTCGAACATTGGAATTTATTGGACTAGTAATCTGCGATATACGACAATTTTTGCGTGAAATCGCGTTCTTAAAAG…	15234923	Bradysia-coprophila-strain-Holo2-chromosome-IV,-whole-genome-shotgun-sequence
CM025455.1	1960690	1961465	151	1078	TATCAAGGACGAGACAAAAATTCTTTTGGAATATCTCTAAGATCACCCGACCGTTATAACCCATCTTCGAACTTAACCTCAGGAATTTAATTCCCCGTCGATTAAAAAAAAGTTTTTGGAAATCCGTTGAAAATTACTCAAGTTATCGTGT	15234923	Bradysia-coprophila-strain-Holo2-chromosome-IV,-whole-genome-shotgun-sequence
CM025455.1	1978829	1979479	23	1130	GTAGTCAGTCAACTACCACTTTG	15234923	Bradysia-coprophila-strain-Holo2-chromosome-IV,-whole-genome-shotgun-sequence
CM025455.1	1979978	1980112	4	234	GACG	15234923	Bradysia-coprophila-strain-Holo2-chromosome-IV,-whole-genome-shotgun-sequence
CM025455.1	1986659	1986934	140	364	GATAACTAAGTAATTTGCACGGATTTCCAATGTTTTTTAATCGACAAGAAATGAAATTCCTGAGGTTAAGTTCGAAGATGAGCTATAAAGGAACGGGTGACCTCTATGATACTCCCAAAAGAATTTTCGTCTCGTCTCTT	15234923	Bradysia-coprophila-strain-Holo2-chromosome-IV,-whole-genome-shotgun-sequence
CM025455.1	2012412	2012586	92	308	AGCCTTTAGAAGTAGTTGCAAAAGTTGTTGCAAAAAACATTTTCCGTTTACAAATTTTGCAACTACTTTTGCAACAACTTCAGCCGGCTCCC	15234923	Bradysia-coprophila-strain-Holo2-chromosome-IV,-whole-genome-shotgun-sequence
CM025455.1	2026129	2027106	153	1318	CCTTGATAACACGATAACTCGAGTAATTCTCAACGGATTTCCAAAAACTTTTTTTTAATCGACGGGGAATTAAATTCCTGAGGTTAAGTTCGAAGATGGGTCATAACGGTCGGGTGATCTTAGAGATATTCCCAAAAGAATTTTTGTCTCGTC	15234923	Bradysia-coprophila-strain-Holo2-chromosome-IV,-whole-genome-shotgun-sequence
CM025455.1	2031111	2031346	83	344	GGTACAACAATCAGGATGGAAGGAAAAAGCTGTACCGTGTGGTACAACTCCTTTCTTTAAAGAAATAGAAGCTGTAACAACTA	15234923	Bradysia-coprophila-strain-Holo2-chromosome-IV,-whole-genome-shotgun-sequence
CM025455.1	2044831	2045488	147	850	ACTTGTTACCGCGATAACTTCGAGTAATTCTTATCCGATTTTCAAAATTTTGTTTTAATCGACAGAGAATGAAAATCATGAGGCTAAGTTTGCAGATGTGCAATATTCGAACAACGAGATGGGAGAAATTCTACATAGACGCTTTCT	15234923	Bradysia-coprophila-strain-Holo2-chromosome-IV,-whole-genome-shotgun-sequence
CM025455.1	2044832	2045488	292	1228	CTTGTGGACTCGATAACTCGAGTAATTCTTTACCGATTTTCAAAATTTTGGTTTTAATCGACAGAGAATGAAAATCATGAGGTTAAGTTCGTAGATGTGCAATATTGGAGTAATGAGATGAGAGTAATCCTCAAGAGATTTTTTTACTTGTTACCGCGATAACTTCCATAATTCTTATCCGATTTTCAAAGATTTTGTCTTAATCGACGAAGATTGAAACTCTTGAGGCTGAGTTTGCAGATGGATAATGTTCGAACAACGAGATGGGAGAAATTCTACATAGACGCTTTCT	15234923	Bradysia-coprophila-strain-Holo2-chromosome-IV,-whole-genome-shotgun-sequence
CM025455.1	2048483	2048788	132	484	ATATTTCTTGAATGGTGGCAGATAGAGAGTTACTTTCTTCGGAAAAGTCGCAGAGTTTTACGAGTAGAAAAGAAGAGCATATGCGAAAAATGTCGAAAGTTAGAAATGGGTGGGTCAATTAGGGTTTTAGAG	15234923	Bradysia-coprophila-strain-Holo2-chromosome-IV,-whole-genome-shotgun-sequence
CM025455.1	2048782	2049114	65	380	TTTTCGTCAAATTTTCGATTTTCGTCAAATTTTCGATTTTCGTTAAATTTCGTCAAATTTTCGAA	15234923	Bradysia-coprophila-strain-Holo2-chromosome-IV,-whole-genome-shotgun-sequence
CM025455.1	2048785	2049059	18	366	TTCGTCAAATTTTCGAAT	15234923	Bradysia-coprophila-strain-Holo2-chromosome-IV,-whole-genome-shotgun-sequence
CM025455.1	2079169	2079722	23	1054	TGACTACCAAAGTGGTAGTTGAC	15234923	Bradysia-coprophila-strain-Holo2-chromosome-IV,-whole-genome-shotgun-sequence
CM025455.1	2110596	2111293	20	708	GACCTATATATAGCTATATT	15234923	Bradysia-coprophila-strain-Holo2-chromosome-IV,-whole-genome-shotgun-sequence
CM025455.1	2110599	2111298	31	676	TTATATATGAGCTATATTGACCTATATATAG	15234923	Bradysia-coprophila-strain-Holo2-chromosome-IV,-whole-genome-shotgun-sequence
CM025455.1	2110599	2111298	50	712	TTATATATGACCTATATTATCTATATATAACTATATTGACCTATATATAG	15234923	Bradysia-coprophila-strain-Holo2-chromosome-IV,-whole-genome-shotgun-sequence
CM025455.1	2143452	2143801	148	368	GGCCTCCGAGAAGTCAGCCGGTCAGCCCTTCGAGGCCATTTTTAGAAATCGACCTCCGACGAATCAGCCAGTCAGCCCACCGAGGCACATTTTCAAAATTGGCCTCGAACAGATCAGCCAGTCAGTCCGCCGAGGCCTTTTTTGAATC	15234923	Bradysia-coprophila-strain-Holo2-chromosome-IV,-whole-genome-shotgun-sequence
CM025455.1	2143452	2143801	48	318	GGCCTCCGAGAATCAGCCGGTCAGTCCTCCGAGGCCATTTTTAAAATC	15234923	Bradysia-coprophila-strain-Holo2-chromosome-IV,-whole-genome-shotgun-sequence
CM025455.1	2143465	2143801	96	386	TCAGCCAGTCAGCCCTCCGAGGCCATTTTTTGAAATCGGCCTCCGAGAATCAGCGGGTCAGCTCTCCGAGGCCGTTTTCAACTTGGCCTCGACAGA	15234923	Bradysia-coprophila-strain-Holo2-chromosome-IV,-whole-genome-shotgun-sequence
CM025455.1	2143656	2143838	90	200	TCTGACAGATCAGCCAGTCAGCCCACGAGGCCCTTTTCAAAATCGGCCTCCGAGAAGGCAGTAGGTCAGCTCACGAAGCCGTATTTTGAA	15234923	Bradysia-coprophila-strain-Holo2-chromosome-IV,-whole-genome-shotgun-sequence
CM025455.1	2152736	2152995	18	334	TTTTCAAATTTTCTAATT	15234923	Bradysia-coprophila-strain-Holo2-chromosome-IV,-whole-genome-shotgun-sequence
CM025455.1	2152745	2153019	9	234	TTTTTTAAA	15234923	Bradysia-coprophila-strain-Holo2-chromosome-IV,-whole-genome-shotgun-sequence
CM025455.1	2163729	2164040	164	402	CATATTTCATCATAGATGAATCCAAACCACATGAGTCTCTAATCGGCTCAAAAGCACATAAAATTACCTTTCAAATAACACCCCACACGACCATGTACAGCTCGTGTAACTCGAGAAATTTCAGTAAGAAAAGTGCAAGTCTTCGGTTAAAAACTTTATCTGCA	15234923	Bradysia-coprophila-strain-Holo2-chromosome-IV,-whole-genome-shotgun-sequence
CM025455.1	2197803	2197908	53	200	CAACCGGTTTCACTAGCTACGCGAGCATCATCAGAAGCTGATAATTGACTAAT	15234923	Bradysia-coprophila-strain-Holo2-chromosome-IV,-whole-genome-shotgun-sequence
CM025455.1	2213441	2213574	52	210	AAACCAAACTCCTTCCTTGCACAGTTTGTAGAAAGATGAATTCAGTAGAAAC	15234923	Bradysia-coprophila-strain-Holo2-chromosome-IV,-whole-genome-shotgun-sequence
CM025455.1	2221887	2222051	87	276	AGAGCAAGAGAACCGAAGACCAGTCTATTATAACTTGCCTTGGGGTACTTGTCAAAATATTGCTTTCTCTTTCAACATGCTACGTTG	15234923	Bradysia-coprophila-strain-Holo2-chromosome-IV,-whole-genome-shotgun-sequence
CM025455.1	2244805	2244972	10	264	TTTGGGAATA	15234923	Bradysia-coprophila-strain-Holo2-chromosome-IV,-whole-genome-shotgun-sequence
CM025455.1	2245327	2245536	10	344	ATTCCCAAAT	15234923	Bradysia-coprophila-strain-Holo2-chromosome-IV,-whole-genome-shotgun-sequence
CM025455.1	2275996	2276548	144	930	AAGGCCGCTACTCGGCCCTAAGTGTTTTTTGCACATAAATCGAGTAAATCTCATCCGATTTTGCTAGTTTTTGTTTCATTTGAGAGATAATTGAATACCGAAAAGAACGTGGCAAAAAAAGTTTCAAATTTGGGCCCTTGCACT	15234923	Bradysia-coprophila-strain-Holo2-chromosome-IV,-whole-genome-shotgun-sequence
CM025455.1	2275998	2276552	288	948	GGCCGCTACTCGGCCCTAAGTGTTTTTTGCACATAAATCGAGTAAATCTCATCCGATTTTGCTAGTTTTAGTTTATTATGGAAGATAATTGAATACCGAAAAGAACGTGGCAAAAAAAGTTTCAAATTTGGGCCCTTGCACTAAGACCGCTACTCGGCCCTAAGTGCTTTTTGCACATAAATCGAGTAAATCTCAACCGATTTTGCTAGTTTTTGTTTCATTTGAGAGATAATTGAATACCCAAAAGAAAGTTGGCAAAAAATTTTCAAATTTGGGCCCTTGGACTAG	15234923	Bradysia-coprophila-strain-Holo2-chromosome-IV,-whole-genome-shotgun-sequence
CM025455.1	2276919	2277386	144	870	TCGCATCGTCTAATATTTAGTCACATAAAAAGCGTTTCAACCCGCCGAGCGATCCGGCCCATTGCCCCGGAGCGAAGCGGAGGGCCGCAATGCGAGCCGGGCGCCGGAACGGTGTCGGTAACTTAGGAGTTAATTTTTTTTCTC	15234923	Bradysia-coprophila-strain-Holo2-chromosome-IV,-whole-genome-shotgun-sequence
CM025455.1	2277001	2277773	387	1492	GGCCGCAATGCGAGCCGGGCGCCGGAACGGTGTCGGTAACTTAGGAGTTAATTTTTTTTCTCTCGCATCGTCTAATATTTAGTCACATAAAAAGCGTTTGAACCCGCCGAGCGATCCGGCCCATTGCCCCGGAGCGAAGCGAAGGGCCGCAATGCAAGCCGGGCGCCGGAACGGTGTCGGTAACTTAGGAGTTAATTTTTTTTCTCTCGCATCGTCTAATATTTAGTCACATAAAAAGCGTTTCAACCCGCCGAGCGATCCAGCCCATTGCCCCGGAGCGAAGCGGAGGGCCGCAATGCGAGCCGGGCACCGGAACGGTGTCGGTAACTTAGGAGTTATTTTTTTTCCCTCGCATCGTCTAATATTTAGTCACATAAAAAGCGTTCC	15234923	Bradysia-coprophila-strain-Holo2-chromosome-IV,-whole-genome-shotgun-sequence
CM025455.1	2277145	2277630	244	936	GGCCGCAATGCAAGCCGGGCGCCGGAACGGTGTCGGTAACTTAGGAGTTAATTTTTTTTCTCTCGCATCGTCTAATATTTAGTCACATAAAAAGCGTTTCAACCCGCCGAGCGATCCAGCCCATTGCCCCGGAGCGAAGCGGAGGGCCGCAATGCGAGCCGGGCACCGGAACGGTGTCGGTAACTTAGGAGTTAATTTTTTTTCCCTCGCATCGTCTAATATTTAGTCACATAAAAAGCGTTCC	15234923	Bradysia-coprophila-strain-Holo2-chromosome-IV,-whole-genome-shotgun-sequence
CM025455.1	2277289	2277486	100	384	GGCCGCAATGCGAGCCGGGCACCGGAACGGTGTCGGTAACTTAGGAGTTAATTTTTTTTCCCTCGCATCGTCTAATATTTAGTCACATAAAAAGCGTTCC	15234923	Bradysia-coprophila-strain-Holo2-chromosome-IV,-whole-genome-shotgun-sequence
CM025455.1	2277389	2277788	144	784	GGCCGCAATGCGAGCCGGGCGCCGGAACGGTGTCGGTAACTTAGGAGTTAATTTTTTTTCTCTCGCATCGTCTAATATTTAGTCACATAAAAAGCGTTTGAACCCGCCGAGCGATCCGGCCCATTGCCCCGGAGCGAAGCGGAG	15234923	Bradysia-coprophila-strain-Holo2-chromosome-IV,-whole-genome-shotgun-sequence
CM025455.1	2285221	2285611	134	694	CGCAAACTTCTCGCTAGTCCGAGCTGTCTAATATTGCAATACGATACCGCAACTCGTGTGAATTACGACCCTCGCTTCGCTCGGGCCGCAAACTTCACACTCGTCAAGTTGTCTAATATTAGGTTTGGTCTAAT	15234923	Bradysia-coprophila-strain-Holo2-chromosome-IV,-whole-genome-shotgun-sequence
CM025455.1	2307923	2308621	145	1216	TTTTTTGCCATCATTCTATTCGGCATTCAATTATCTCTCAAATGAAACAAAAACTAGCAAAATCGGATGAGATTTACTCGATTTATGTGCAAAAAACACTTAGGGCCGAGTAGCGGCCTTAGTCCAAGAGCCCAAATTTGAAACT	15234923	Bradysia-coprophila-strain-Holo2-chromosome-IV,-whole-genome-shotgun-sequence
CM025455.1	2321483	2321980	228	696	TGGAACGTGTCGGATGAAACAAAAAGTGGTTAGCCAAAGCGACGCACTTGTAAGCAAAGACAAATCAGCAGTGTGTGGAGTCATTTCGGATAAAATCACCTGGAATGGAAATTGGGCACTTGGGTGTGAATTTCAAGGCAACGACTTACAAAGTGTTAAATCGACAGGGGAAGAATGTGGAGCTATATGCGCTGCTAATCCTCAATGCACTCACTTTACATGGAATAA	15234923	Bradysia-coprophila-strain-Holo2-chromosome-IV,-whole-genome-shotgun-sequence
CM025455.1	2329728	2330103	21	516	GGAAGATTAGGAACTCCAATT	15234923	Bradysia-coprophila-strain-Holo2-chromosome-IV,-whole-genome-shotgun-sequence
CM025455.1	2329728	2330360	61	552	GGAAGTTAGGTACTCCAATTGGAAGATTAGGAACTTCGACTGGAAGATCAGGAACTCAATT	15234923	Bradysia-coprophila-strain-Holo2-chromosome-IV,-whole-genome-shotgun-sequence
CM025455.1	2330115	2330360	21	308	ACTGGTAGTTCAGGTACTGCG	15234923	Bradysia-coprophila-strain-Holo2-chromosome-IV,-whole-genome-shotgun-sequence
CM025455.1	2332630	2332950	132	516	ATATTTCTTGAATGGTGGCAGATAGAGAGTTACTTTCTTCGGCAAAGTCTCAGAGTTTTACGAGTAGAAAAGAAGGGCATATGCGAAAAATGTCGAAAGTTGGAAATGGGTGGGTCAATTAGGGTTTTAGAG	15234923	Bradysia-coprophila-strain-Holo2-chromosome-IV,-whole-genome-shotgun-sequence
CM025455.1	2332931	2333178	18	376	TTCGTCAAATTTTCGAAT	15234923	Bradysia-coprophila-strain-Holo2-chromosome-IV,-whole-genome-shotgun-sequence
CM025455.1	2361380	2361889	152	860	GTTTTTGAAAATCGGTTGAGATTTACTCCAGTTATCGTGTTAACAAAGAGCAGAAAAGGCTTCTTTCGAGAACTACCACCAGATGGTTGAACCGATACCACCCATTTTCGAACTTGACCTGAGGATTTCACTACTTCGTCGAATAAAAAAAA	15234923	Bradysia-coprophila-strain-Holo2-chromosome-IV,-whole-genome-shotgun-sequence
CM025455.1	2371541	2373391	144	3112	AAGGCCGCTACTCGGCCCTAAGTGTTTTTTGCACATAAATCGAGTAAATCTCATCCGATTTTGCTAGATTTAGTTTTTTATGGAAGGTAATTGAATACCGAAAAGAACGTGGCGAAAAAAGTTTCAAATTTGGGCCCTTGGACT	15234923	Bradysia-coprophila-strain-Holo2-chromosome-IV,-whole-genome-shotgun-sequence
CM025455.1	2403359	2404736	145	2368	GCTACTAGGGCCCTATGTGTATTTTACATATAACTCGAGCAAATTTCATCCGTTTTTCGTAATTTTTGTTTCATTTGAAAGGTAATCAAAGGCCGAATAGAATGTTGTTGAAAAAAAATTAAATTTGGGTCCTCGGACTAAGGCC	15234923	Bradysia-coprophila-strain-Holo2-chromosome-IV,-whole-genome-shotgun-sequence
CM025455.1	2403359	2404736	287	2418	GCTACTAGGGCCCTATGTGTATTTTACATACAACTCGAGTAAATTTCATCCGTTTTTCGTAATTTTTGTTTCATTTGAAAGATAATCGAACACCGAATAGAATGTAGTTGAAAAAAAAAATTTGGGTCCTCGGACTAAGGCCGCTACTAGGGCCCTATGTGTATTTTACATATAACTCGAGCAAATTTCATCCGTTTTTCGTAATTTTTGTTTCATTTGGAAGGTAATCAAAGGCCGAATAGAATGTTGTTGAAAAAAAATTAAATTTGGGTCCTCGGACTAAGGCC	15234923	Bradysia-coprophila-strain-Holo2-chromosome-IV,-whole-genome-shotgun-sequence
CM025455.1	2406413	2406619	63	248	CTACATCAACTGAAAACTGTACTGTATCCGAAACGGGAAGTTCTACGAATTTCCCGTCTCTAG	15234923	Bradysia-coprophila-strain-Holo2-chromosome-IV,-whole-genome-shotgun-sequence
CM025455.1	2414032	2414582	31	918	GCCAAGCACTGGCAGTCAATAAAATTGAATC	15234923	Bradysia-coprophila-strain-Holo2-chromosome-IV,-whole-genome-shotgun-sequence
CM025455.1	2418291	2418606	121	458	TATTTCGCCCATGTTCTACTCCCTAAACTCTGAGACTTTGCCGAAGACACCAATTTCCATCTGCCATACATTTCAAAAAAAGTCCAAAAACATAAAATTGAAACACTTTTCCAGTTTTGGT	15234923	Bradysia-coprophila-strain-Holo2-chromosome-IV,-whole-genome-shotgun-sequence
CM025455.1	2429851	2430803	145	1564	TTACCTTCCAAATGAAACAAAAATTACGAAAAACGGATGAAATTTGCTCGAGTTATATGTAAAATACACATAGGGCCCTAGTAGCGGCCTTAGTCCGAGGACCCAAATTTAATTTTTTTTCAACAACATTCTATTCGGCCTTTGA	15234923	Bradysia-coprophila-strain-Holo2-chromosome-IV,-whole-genome-shotgun-sequence
CM025455.1	2429851	2430803	292	1576	TTACCTTCCAAATGAAACAAAAATTACGAAAAACGGATGAAATTTGCTCGAGTTATATGTAAAATACACATAGGGCCCTAGTAGCGGCCTCAGTCCGAGGACCCAAATTTAATTTTTTTTTTCAACTACATTCTATTCGGCCTTTGATTACCTTCCAAATGAAACAAAAATTACGAAAAACGGATGAAATTTGCTCGAGTTATATGTAAAATACACATAGGGCCCTAGTAGCGGCCTTAGTCCGAGGACCCAAATTTAATTTTTTTTCAACAACATTCTATTCGGCCTTTGA	15234923	Bradysia-coprophila-strain-Holo2-chromosome-IV,-whole-genome-shotgun-sequence
CM025455.1	2429854	2430803	434	1668	CTTTCAAATGAAACAAAAATTACGAAAAACGCATGAAATTTACTCGAGTTGTATGTAAAATACACATAGGGCCCTAGTAGCGGCCTCAGTCCGAGGACCCAAATTTTTTTTTTCAACAACATTCTATTCGGCCTTTGATTACCTTCCAAATGAAACAAAAAATACGAAAAACGGATGAAATTTGCTCGAGTTATATGTAAAATACACATAGGGCCCTAGTAGCGGCCTCAGTCCGAGGACACAAATTTAAATTTTTTTCAACAACATTCTATTCGGCCTTTGATTACCTCCCAAATGAAACAAAAATTACGAAAAACGGATGAAATTTGCTCGAGTTATATGTAAAATACACATAGGGCCCTAGTAGCGACCTTAGTCCAAGGACCCAAATTTAATTTT…	15234923	Bradysia-coprophila-strain-Holo2-chromosome-IV,-whole-genome-shotgun-sequence
CM025455.1	2432681	2433243	30	742	TAAAATTGAATCGCCAAGCACTGCAGTCAA	15234923	Bradysia-coprophila-strain-Holo2-chromosome-IV,-whole-genome-shotgun-sequence
CM025455.1	2559988	2560127	18	256	CCTTCTAGAAATGCAAAC	15234923	Bradysia-coprophila-strain-Holo2-chromosome-IV,-whole-genome-shotgun-sequence
CM025455.1	2582572	2594204	237	13226	TGATGGTGAGACGACGACATATTCGTCTGATACAACTGATGGTAGAGATTCAACTACTGGTAGATTCTCTCCTGAAAGTACTTCAGAAAGTGAAACTTATGGAACCAATCCAAGCACAGATGTTCCTTCCACAACTAAATATTACAGTGACACTACGAAAATTCCGAATTTCACAACAGAATCTGAAACAGAAACCGTTAGATCTTCAAGTATTCCGTCTAGCTTCTCCAGAACTGG	15234923	Bradysia-coprophila-strain-Holo2-chromosome-IV,-whole-genome-shotgun-sequence
CM025455.1	2588003	2590015	147	914	AGAAGAACTGGTGATGATGAGACGACGACTTATTCGTCTCATACCACTAATGGTAGAGATTCAACTAATGTTAGATTCTCTACTGAAAGTACTTCAGAAAGAGAAACTTATGGAACCAATCCAAGCACAGACGTTCCTCACACAACT	15234923	Bradysia-coprophila-strain-Holo2-chromosome-IV,-whole-genome-shotgun-sequence
CM025455.1	2588152	2595551	238	4548	AAGAACTGGTGATGATGAGACGACGACTTATTCGTCTGATACCACTGATGGTAGAGATTCAACTACTGTTAGATTCTCTACTGAAAGTACTTCAGAAAGTGAAACTTATGGAACCAATCCAAGCACAGACGTTCCTTCCACAACTAAATATTACAGTGACACTACGAAAATTCCGAATTTCACAACAGAATCTGAAACAGAAACCGTTAGATCTTCAAGTATTCCCTCTAGCCTCTCC	15234923	Bradysia-coprophila-strain-Holo2-chromosome-IV,-whole-genome-shotgun-sequence
CM025455.1	2591765	2592061	147	532	AGAAGAACTGGTGATGATGAGACGACGACTTATTCGTCTGATACCACTGATGGTAGAGATTCAACTACTATTAGATTCTCTACTGAAAGTACCTCGGAAAGAGAAACTTATGGAACCAATCCAAGCACAGACGTTCCTTCCACAACT	15234923	Bradysia-coprophila-strain-Holo2-chromosome-IV,-whole-genome-shotgun-sequence
CM025455.1	2594052	2594350	147	526	ACTAGAAGAACTGGTGATGGTGAGACGACGACATATTCGTCTGATACCACTGATGGTAGAGATTCAACTACTGGTAGATTCTCTACTGAAAGTACTTCAGAAAGAGAAACTTATGGAACCAATCCAAGCACAGACGTTCCTTCCACA	15234923	Bradysia-coprophila-strain-Holo2-chromosome-IV,-whole-genome-shotgun-sequence
CM025455.1	2594203	2595538	480	2506	AAGAACTGGTGATGGTGAGACGACGACTTATTCGTCTAATACCACTGATGGTAGAAATTCAACTACTGTTAGATTCTCTACTGAAAGTATCTCGGAAAGTGAAACTTATGGAACCAATCCAAGCACAGATGTTCCTTCCACAAATAAATATTACAGTGACACTACGAAAATTCCGAATTTCACAACAGAATCTGAAACAGAATCCGTTAGATCTTCAAGTATTCCCTCTAGCCTCTCCAGAAGAGCTGGTGATGATGAGACGACGACTTATTCGTCTGATACCACTGATGGTAGAGATTCAACTACTGTTAGATTCTCTACTGAAAGTACTTCGGAAAGTGAAACTTATGGAACCAATCCAAGCACAGACGTTCCTTCCACAAATAAATATTACAGTGA…	15234923	Bradysia-coprophila-strain-Holo2-chromosome-IV,-whole-genome-shotgun-sequence
CM025455.1	2595401	2595685	147	530	AGAAGAACTGGTGATGATGAGACGACGACTTATTCGTCTGATACCACTGATGGTAGAGATTCAACTACTGTTAGATTCTCTACTGAAAGTATCTCGGAAAGAGAAACTTATGGAACCAATCCAAGCACAGACGTTCCTCATACAACT	15234923	Bradysia-coprophila-strain-Holo2-chromosome-IV,-whole-genome-shotgun-sequence
CM025455.1	2601244	2601520	19	234	AATTTCTTGAATTTCTCGA	15234923	Bradysia-coprophila-strain-Holo2-chromosome-IV,-whole-genome-shotgun-sequence
CM025455.1	2601244	2601521	9	212	AATTTCTCG	15234923	Bradysia-coprophila-strain-Holo2-chromosome-IV,-whole-genome-shotgun-sequence
CM025455.1	2601244	2601532	10	224	AATTTCTCGA	15234923	Bradysia-coprophila-strain-Holo2-chromosome-IV,-whole-genome-shotgun-sequence
CM025455.1	2616914	2617612	144	1162	TTTTTTCGCCACGTTCTTTTCGGTATTCAATTACCTTCCATAAAAAACTAAAACTAGCAAAATCGGATGAGATTTACTCGATTTATGTGCAAAAAACACTTAGGGCCGAGTAGCGGCCTTAGTCCAAGGGCCCAAATTTAAAAC	15234923	Bradysia-coprophila-strain-Holo2-chromosome-IV,-whole-genome-shotgun-sequence
CM025455.1	2616914	2617612	290	1194	TTTTTTCGCCACGTTCTTTTCGGTATTCAATTACCTTCCATAAAAAACTAAATCTAGCAAAATCGGATGAGATTTACTCGATTTATGTGCAAAAAACACTTAGGGCCGAGTAGCGGCCTTAGTCCAAGGGCCCAAATTTAAAAATTTTTTTCGCCATCATTCTATTCGGCATTCAATTACCTCTCAAATAAAACAAAAACTAGCAAAATCGGATGAGATTTACTCGATTTATGTGCAAAAAACACTTAGGGCCGAGTAGCGGCCTTAGTCCAAGGGCCCAAATTTGAAAC	15234923	Bradysia-coprophila-strain-Holo2-chromosome-IV,-whole-genome-shotgun-sequence
CM025455.1	2733426	2734220	18	898	TGAGGACTGGTGAGACAT	15234923	Bradysia-coprophila-strain-Holo2-chromosome-IV,-whole-genome-shotgun-sequence
CM025455.1	2734274	2734441	18	282	AGTCCTCAATGTCTCACC	15234923	Bradysia-coprophila-strain-Holo2-chromosome-IV,-whole-genome-shotgun-sequence
CM025455.1	2734889	2736401	103	2828	TGAGGACTATGGTGAGATGTGAGGCCTTTCATGAGACTTTTTGGGTTGCAGATGAGAACTGTAATAAGACATGAGGACTTTTGTGAGATATTTTTTTTACACA	15234923	Bradysia-coprophila-strain-Holo2-chromosome-IV,-whole-genome-shotgun-sequence
CM025455.1	2734889	2736401	207	2838	TGAGGACTATGGTGAGATGTGAGGCCTTTCATGAGACTTTTTGGGTTGCAGATGAGAACTGTAATAAGACATGAGGACTTTTGTGAGATTTTTTTTTTACACATGAGGACTATGGTGAGATGTGAGGCCTTTCATGAGACTTTTTGGGTTGCAGATGAGAACTGTAATAAGACATGAGGACTTTTGTGAGATATTTTTTTTTACACA	15234923	Bradysia-coprophila-strain-Holo2-chromosome-IV,-whole-genome-shotgun-sequence
CM025455.1	2734889	2736401	414	2878	TGAGGACTATGGTGAGATGTGAGGCCTTTCATGAGACTTTTTGGGTTGCAGATGAGAACTGTAATAAGACATGAGGACTTTTGTGAGATATTTGTTTTTACACATGAGGACTATGGTGAGATGTGAGGCCTTTCATGAGACTTTTTGGGTTGCAGATGAGAACTGTAATAAGACATGAGGACTTTTGTGAGATTTTTTTTTTACACATGAGGACTATGGTGAGATATGAGGCCTTTCATGAGACTTTTTGGGTTGCAGATGAGAACTGTAATAAGACATGAGGACTTTTGTGAGATTTTTTTTTTACACATGAGGACTATGGTGAGATATGAGGCCTTTCATGAGACTTTTTGGGTTGCAGATGAGAACTGTAATAAGACATGAGGACTTTTGTGAGAC…	15234923	Bradysia-coprophila-strain-Holo2-chromosome-IV,-whole-genome-shotgun-sequence
CM025455.1	2736569	2745260	20	980	TCATGTCTAACAAAAAATTC	15234923	Bradysia-coprophila-strain-Holo2-chromosome-IV,-whole-genome-shotgun-sequence
CM025455.1	2736570	2745272	14	1182	CATATCTCACGAAA	15234923	Bradysia-coprophila-strain-Holo2-chromosome-IV,-whole-genome-shotgun-sequence
CM025455.1	2736601	2745295	52	13880	CTCACGAAAATTCTCAAGCCTCAGCGTAGTCCTCATGTCTAACGAAAAATAT	15234923	Bradysia-coprophila-strain-Holo2-chromosome-IV,-whole-genome-shotgun-sequence
CM025455.1	2736805	2745295	208	13608	ATGTCTAACGAAAAATATCTCACGAAAATTCTCAAGCCTCAACGTAGTCCTCATGTCTAACGAAAAATATCTCACGAAAATTCTCAAGCCTCAGCGTAGTCCTCATGTCTAACGAAAAATATCTCACGAAAATTCTCAAGCCTCAACGTAGTCCTCATGTCTAACGAAAAATATCTCACGAAAATTCTCAAGCCTCAGCGTAGTCCTC	15234923	Bradysia-coprophila-strain-Holo2-chromosome-IV,-whole-genome-shotgun-sequence
CM025455.1	2746866	2747568	144	1160	AAACTTTTTTTGCCACGTTCTTTTCGGTATTCAATTACCTTCCATAAAAAACTAAATCTAGCAAAATCGGATGAGATTTACTCGATTTATGTGCAAAAAACACTTAGGGCCGAGTAGCGGCCTTAGTCCAAGGGCCCAAATTTG	15234923	Bradysia-coprophila-strain-Holo2-chromosome-IV,-whole-genome-shotgun-sequence
CM025455.1	2746866	2747568	288	1166	AAATTTTTTCTCCACGTTCTTTTCGGTATTCAATTACCTTCCATAAAAAACTAAATCTAGCAAAATCGGATGAGATTTACTCGATTTATGTGCAAAAAACACTTAGGGCCGAGTAGCGACCTTAGTCCAAGGGCCCAAATTTGAAACTTTTTTAGCCATCATTCTATTCGGCATTCAATTACCTCTCAAATAAAACAAAAACTAGCAAAATCGGATGAGATTTACTCGATTTATGTGCAAAAAACACTTAGGGCCGAGTAGCGGCCTTAGTCCAAGGGCCCAAATTTG	15234923	Bradysia-coprophila-strain-Holo2-chromosome-IV,-whole-genome-shotgun-sequence
CM025455.1	2766401	2766542	9	230	TCCATTTAA	15234923	Bradysia-coprophila-strain-Holo2-chromosome-IV,-whole-genome-shotgun-sequence
CM025455.1	2768502	2768681	63	202	CACACAACTACCACCAACAGATACAACAATACCTCCAAAGATACAACAACTACCTCCAACAGA	15234923	Bradysia-coprophila-strain-Holo2-chromosome-IV,-whole-genome-shotgun-sequence
CM025455.1	2832074	2832286	19	252	AGAAACTTCGAGAAATTCA	15234923	Bradysia-coprophila-strain-Holo2-chromosome-IV,-whole-genome-shotgun-sequence
CM025455.1	2862372	2862796	100	582	AGTGGCCGTTGGACGGTGGGTAGCCAAACCCTCGTCCTAGAGGTCAGCCGAGCAGCCGTTGGACGGGGGGTAGCCAAACCCTCGTCCTAAAGATCAGCTC	15234923	Bradysia-coprophila-strain-Holo2-chromosome-IV,-whole-genome-shotgun-sequence
CM025455.1	2862372	2862796	49	542	AGTGGCCGTTGGACGGTGGTAGCCAAACCCTCGTCCTAGAGGTCAGCCG	15234923	Bradysia-coprophila-strain-Holo2-chromosome-IV,-whole-genome-shotgun-sequence
CM025455.1	2862379	2862796	146	548	GTTGGACGGTGGGTAGCCAAACCCTCGTCCTAGAGGTCAGCACAGTGCGTTGGACGGTGGGTAGCCAAACCCTCGTCATAGAGGTCAGCCGAGAGCCGTTGGACGGGGGTAGCCAAACCATCGTCCTAGAGGTCAGCCCAGTAACA	15234923	Bradysia-coprophila-strain-Holo2-chromosome-IV,-whole-genome-shotgun-sequence
CM025455.1	2865172	2865306	4	228	GACG	15234923	Bradysia-coprophila-strain-Holo2-chromosome-IV,-whole-genome-shotgun-sequence
CM025455.1	2879818	2879937	20	234	TTTTCCCAAGTCCCTGACCG	15234923	Bradysia-coprophila-strain-Holo2-chromosome-IV,-whole-genome-shotgun-sequence
CM025455.1	2905550	2905939	189	546	GAAGAATGAAATTCCTGAGGTTAAGTTCGAAGATGAGCAATGTGATAAGGTTCTGGAAACTATTCCAGAAAAACAGGATTTTATTGATAATTGTAATTAATAATACACCGCTGATAATTGATATTGTGATGAATTAATGATAATTTAATGTGTTGTGGCGATATTATATAAAATGTTATCAAAAACGTA	15234923	Bradysia-coprophila-strain-Holo2-chromosome-IV,-whole-genome-shotgun-sequence
CM025455.1	2906697	2906885	86	262	AATATTAGACAACTCGGACGAGTGTGAAGTTTGCGGCTAGAGCGAAGCGAAGGCCGTAATTCACACGAGTTGCGGTATCGTACTAC	15234923	Bradysia-coprophila-strain-Holo2-chromosome-IV,-whole-genome-shotgun-sequence
CM025455.1	2944338	2944933	147	1022	GGCCCTAGTAGTCGGCCTCAGTCCAAGGACCCAAATTTAATTTTTTTTTCAACAACATTCTATTCGGCCTTTGATTACCTCCCAAATGAAACAAAAATTACGAAAAACGGATGAAATTTACTCGAGTTATATGTAAAATACACATAG	15234923	Bradysia-coprophila-strain-Holo2-chromosome-IV,-whole-genome-shotgun-sequence
CM025455.1	2952029	2952432	89	350	AAAATGTAGCAAAAGATCGTACGATCTTTCACCCAAAAACCATCCAAAACTACTTGCTTCCAAAAAATGTAAGCTTAGCGCAGATGTGA	15234923	Bradysia-coprophila-strain-Holo2-chromosome-IV,-whole-genome-shotgun-sequence
CM025455.1	2952549	2952850	18	202	TTTGAGAAATTCAAGAAA	15234923	Bradysia-coprophila-strain-Holo2-chromosome-IV,-whole-genome-shotgun-sequence
CM025455.1	2952565	2952850	9	216	AGAAATTCA	15234923	Bradysia-coprophila-strain-Holo2-chromosome-IV,-whole-genome-shotgun-sequence
CM025455.1	2952985	2953250	130	392	CTCTCTCACTGAGTACTCTTTGTTGAGCGGGAACATACATACATAATGCTTAATTTCCACCTACCAAAAAAGTACTCAGTGAGAGAACAAAAATTGTATTTTTTCCATTTTTGATTTGTTTACTTGACAG	15234923	Bradysia-coprophila-strain-Holo2-chromosome-IV,-whole-genome-shotgun-sequence
CM025455.1	2968599	2968973	51	224	AAATATCTAATGAAAGAACTCAATGAATTTTCCTTTTTACAAAATAAGGGG	15234923	Bradysia-coprophila-strain-Holo2-chromosome-IV,-whole-genome-shotgun-sequence
CM025455.1	2968626	2968963	52	220	ATTTTCCCTTTTACAAAATAAGCGGAAAATCGCTCATTTAGAAAATTAATGA	15234923	Bradysia-coprophila-strain-Holo2-chromosome-IV,-whole-genome-shotgun-sequence
CM025455.1	2970472	2970650	53	232	CTTTTACAAAATGAACCGAAAAATCGCAATTTAACAAAGCCAGAGAATATTCC	15234923	Bradysia-coprophila-strain-Holo2-chromosome-IV,-whole-genome-shotgun-sequence
CM025455.1	2970879	2971408	248	714	CCATTTTAAAAATATTGGGAAAATTTCTAATTGAACGAAGAAATCAAATAATTCCCGATACAAAACGAGAGGAGAATATCAAATGGAACCAGCACAACGAATTTTCCCTTTTACAAAAGGAGCTCAAAAACTGCTAATTCAACAAATTCATGGAAGTTTCCATTCTACAATATGTGGGGACAATTTCGAATTTTTCCTTTTACGAAACGAACCGAAAAATCACTAATTGAGCAAAGCCAAAGAATATT	15234923	Bradysia-coprophila-strain-Holo2-chromosome-IV,-whole-genome-shotgun-sequence
CM025455.1	2971225	2971515	89	384	CGAATTTTTCCTTTTACAAAATGAACCGAAAAGTCGCTAATTCAACAAAACTAAGGAATATTCCCTTCTACAATATGTGGGGAGAATTT	15234923	Bradysia-coprophila-strain-Holo2-chromosome-IV,-whole-genome-shotgun-sequence
CM025455.1	2971227	2971763	90	298	AATTTTTATCTTTTACAAAATGTGGCAAAATTTCTAATGGAACGAACACATCGAATTTTTCCTTTTACAAAATGTAGCAGAGAATTTTCA	15234923	Bradysia-coprophila-strain-Holo2-chromosome-IV,-whole-genome-shotgun-sequence
CM025455.1	2985284	2985876	291	1104	AGGGCCCTAGTATCGGCCTCAGTCCGAGGAACCAAATTTAAATTTTTTTTCAACTACATTCTATTCGGCCTTTGATTACCTCCCAAATAAAACAAAAATTACGAAAAACGGATGAAATTTGCTCGAGTTATATGTAAAAAACACATAGGGCCCTAGTAGTGGCCTTAGTCCAAGGACCCAAATTTAATTTTTTTTCAACAACATTCTATTCGGCATTCGATTACCTTCCAAATCAAACAAAAATTACGAAAAACGAATGAAATTTACTCGAGTTATATGTAAAATACACAT	15234923	Bradysia-coprophila-strain-Holo2-chromosome-IV,-whole-genome-shotgun-sequence
CM025455.1	2985284	2985877	146	1036	AGGGCCCTAGTAGTCGGCCTCAGTCCAAGGACCCAAATTTAATTTTTTTTCAACAACATTCTATTCGGCCTTTGATTACCTTCCAAATGAAACAAAAATTACGAAAAACGAATGAAATTTGCTCGAGTTATATGTAAAATACACAT	15234923	Bradysia-coprophila-strain-Holo2-chromosome-IV,-whole-genome-shotgun-sequence
CM025455.1	2987204	2987542	165	450	TTAAACACTTCAACTGCACATATTTCATCGTAGATAATTTCAAACCCCAATAAGACCCTATTTGGCCCAAAAGCACATAAAATTAACTTTCAAATGACACCCCACACCACCATGTACGGCTCGTGTAACCGGAGAAATATTGATAAGAAAAGTGAAAGTTTTCGG	15234923	Bradysia-coprophila-strain-Holo2-chromosome-IV,-whole-genome-shotgun-sequence
CM025455.1	3024850	3025167	99	252	GGCTGACCAGCTGACCGTTGGAGGGCGATGTTGAAGAACGGCCTCAGAGAGCTGACCCGATGAATCCTAGGAGGCCGATTCTAAAAAATGGCCTCGAAC	15234923	Bradysia-coprophila-strain-Holo2-chromosome-IV,-whole-genome-shotgun-sequence
CM025455.1	3026327	3026511	72	238	TTGAAAACTTCGGGTTCAGATCAGGTTCGGGTCAAACCCGAAATGAAAATTCGGGTTCGGGTCAAGTACGGG	15234923	Bradysia-coprophila-strain-Holo2-chromosome-IV,-whole-genome-shotgun-sequence
CM025455.1	3026329	3026554	115	246	GAAAATTTCGGGTTCAGATCAAGTTCGGGTCAAACCCGAAATCAAAATTCCGGTTCGGGTCAAGTACCGGTTGAATAACTCGGGAACGGATCAGGTTCAACCCGAACCCGAAATC	15234923	Bradysia-coprophila-strain-Holo2-chromosome-IV,-whole-genome-shotgun-sequence
CM025455.1	3033423	3033724	145	570	AGGGCCCTAGTATCGGCCTCAGTCCGAGGACCCAAATTTAAAATTTTTTCAACTACATTCTATTCGGCCTTTGATTACCTTCCAAATGAAACAAAAATTACGAAAAACGGATGAAATTTGCTCGAGTTATATGTAAAATACACAT	15234923	Bradysia-coprophila-strain-Holo2-chromosome-IV,-whole-genome-shotgun-sequence
CM025455.1	3040872	3041034	40	216	AATGAATTTCGATGAATTTTCAAGAATTTTCATGAATTTT	15234923	Bradysia-coprophila-strain-Holo2-chromosome-IV,-whole-genome-shotgun-sequence
CM025455.1	3042176	3043162	144	1636	AAGGCCGCTACTCGGCCCTAAGTGTTTTTTGCACATAAATCGAGTAAATCTCATCCGATTTTGCTAGATTTTGTTTTATTTGAGAGGTAATTGAATACCGAATAGAACGTGGCAAAAAATGTTTCAAATTTGGGCCCTTGGACT	15234923	Bradysia-coprophila-strain-Holo2-chromosome-IV,-whole-genome-shotgun-sequence
CM025455.1	3042176	3043166	287	1644	AAGGCCGCTACTCGGCCCTAAGTGTTTTTTGCACATAAATCGAGTAAATCTCATCCGATTTTGCTAGATTTAGTTTATTATGGAAGGTAATTGAATACCGAAAAGAACGTGGCAAAAAAAGTTTCAAATTTGGGCCCTTGGACTAAGGCCGCTACTCGGCCCTAAGTGTTTTTTGCACATAAATCGAGTAAATCTCATCCGATTTTGCTAGATTTTGTTTTTTTGAGAGATAATTGAATACCGAATAGAATGATGGCAAAAAAGTTTCAAATTTGGGCCCTTGGACT	15234923	Bradysia-coprophila-strain-Holo2-chromosome-IV,-whole-genome-shotgun-sequence
CM025455.1	3047996	3048119	36	206	GATTAAATGGATTAAATGGATTAAATGGATTAAATG	15234923	Bradysia-coprophila-strain-Holo2-chromosome-IV,-whole-genome-shotgun-sequence
CM025455.1	3047996	3048119	9	206	GATTAAATG	15234923	Bradysia-coprophila-strain-Holo2-chromosome-IV,-whole-genome-shotgun-sequence
CM025455.1	3065234	3065378	41	206	TGTCATTAGCCACAGTATTATAAAGACACTATTGGCACCCG	15234923	Bradysia-coprophila-strain-Holo2-chromosome-IV,-whole-genome-shotgun-sequence
CM025455.1	3091198	3091858	154	550	TTAGGGCTCAGTTTAGGGCTGACGATTGAAACCGGTCCCGAGTTTAGGGCTGCTCAATGACCAAAGTTATCCGATTTTTCAAGAAAAAAACATGTCATATTGGCGTTTTCGATGATATACAATAGTGTTTCTTAATTCAAATCATAGCTCACGT	15234923	Bradysia-coprophila-strain-Holo2-chromosome-IV,-whole-genome-shotgun-sequence
CM025455.1	3152125	3152612	11	976	ACTTGTATAAT	15234923	Bradysia-coprophila-strain-Holo2-chromosome-IV,-whole-genome-shotgun-sequence
CM025455.1	3158603	3158827	119	300	GTATATGTTGTGGACGATTGATTTTAGGCAATTTCGCATGTAGCCCGAACGAAGTGAGGGACAACAAGCGAAAGTGCCTATAAAAAACCGTCCAAAACAGATACACAAATAACTATTAC	15234923	Bradysia-coprophila-strain-Holo2-chromosome-IV,-whole-genome-shotgun-sequence
CM025455.1	3175706	3176429	26	1184	CTAGAAATTCCTTTGAGGATTTTCTT	15234923	Bradysia-coprophila-strain-Holo2-chromosome-IV,-whole-genome-shotgun-sequence
CM025455.1	3188186	3188343	37	230	CTAATCGCAGTATACTGCGAATAGTGTTTCATGGAGA	15234923	Bradysia-coprophila-strain-Holo2-chromosome-IV,-whole-genome-shotgun-sequence
CM025455.1	3189779	3189937	37	272	TACTGCGATTAGTCTACATGAAACACTATTCGCAGTA	15234923	Bradysia-coprophila-strain-Holo2-chromosome-IV,-whole-genome-shotgun-sequence
CM025455.1	3203912	3204170	96	368	TTAGAAAAATTTTAAGAAATTCAAGAAAATTCGAGAAATTCGAGAAATTCAAGAAATAATTTCTTGAATTTCTCAAAGTTTCTCGAATTTCTCGAA	15234923	Bradysia-coprophila-strain-Holo2-chromosome-IV,-whole-genome-shotgun-sequence
CM025455.1	3213567	3214013	17	768	GTAATACTCAACGAGTT	15234923	Bradysia-coprophila-strain-Holo2-chromosome-IV,-whole-genome-shotgun-sequence
CM025455.1	3233448	3234330	290	1630	AGGGCCCTAGTATCGGCCTCAGTCCGAGGACCCAAATTTAATTTTTTTTCAACTACATTCTATTCGGCCTTTGATTACCTCCCAAATGAAACAAAAATTACGAAAAACGGATGAAATTTGCTCGAGTTATATGTAAAATACACATAGGGCCCTAGTAGTGGCCTTAGTCCAAGGACCCAAATTTAATTTTTTTTCAACAACATTCTATTCGGCCTTTGATTACCTTCCAAATGAAACAAAAATTACGAAAAACGAATGAAATTTGCTCGAGTTATATGTAAAATACACAT	15234923	Bradysia-coprophila-strain-Holo2-chromosome-IV,-whole-genome-shotgun-sequence
CM025455.1	3233448	3234331	146	1560	AGGGCCCTAGTAGTCGGCCTCAGTCCAAGGACCCAAATTTAATTTTTTTTCAACAACATTCTATTCGGCCTTTGATTACCTTCCAAATGAAACAAAAATTACGAAAAACGGATGAAATTTGCTCGAGTTATATGTAAAATACACAT	15234923	Bradysia-coprophila-strain-Holo2-chromosome-IV,-whole-genome-shotgun-sequence
CM025455.1	3243319	3243515	93	262	TTCATTTTCACTTTTCCGGAAAACAACTCCAGATCAAGTTCGCACTCAATTCCAATTTTTACTTTCCTGGAAAACACTTACCCAGAGTTCACA	15234923	Bradysia-coprophila-strain-Holo2-chromosome-IV,-whole-genome-shotgun-sequence
CM025455.1	3265531	3265699	71	238	ACGTGTGCAACATGACACCGCTAAATCCTTCAAATTCACCACTAATACAACTTGACGCAAACGAATTCAAT	15234923	Bradysia-coprophila-strain-Holo2-chromosome-IV,-whole-genome-shotgun-sequence
CM025455.1	3267204	3267692	123	806	ATTGGGGCCACGGATGCAAGATGTGCCGACACTGTAGACGATGATAAGAAACTCGATCGTCAAGACAATGCTGAGCCAGCAAACGATGTCAAAAAATCAGCCGGAGCTGATTGCGAGCTTTCG	15234923	Bradysia-coprophila-strain-Holo2-chromosome-IV,-whole-genome-shotgun-sequence
CM025455.1	3269049	3269249	35	200	CGGAAAACAAATTGAGAAAAAGCCTGCCGGGACAG	15234923	Bradysia-coprophila-strain-Holo2-chromosome-IV,-whole-genome-shotgun-sequence
CM025455.1	3269058	3269222	71	228	AAATTGAGAAAAAGCCTGCCGCAACAGCCGAAAACAAATTCGAGAAAAAACCTACCGGGACATCGGCAAAC	15234923	Bradysia-coprophila-strain-Holo2-chromosome-IV,-whole-genome-shotgun-sequence
CM025455.1	3270437	3272260	145	3238	GCTACTAGGGCCCTATGTGTATTTTACATATAACTCGAGCAAATTTCATCCGTTTTTCGTAATTTTTGTTTCATTTGGAAGGTAATCAAAGGCCGAATAGAATGTTGTTGAAAAAAAATTAAATTTGGGTCCTCGGACTAAGGCC	15234923	Bradysia-coprophila-strain-Holo2-chromosome-IV,-whole-genome-shotgun-sequence
CM025455.1	3270437	3272260	291	3244	GCTACTAGGGCCCTATGTGTATTTTACATATAACTCGAGCAAATTTCATCCGTTTTTCGTAATTTTTGTTTCATTTGGAAGGTAATCAAAGGCCGAATAGAATGTTGTTGAAAAAAAAATTAAATTTGGGTCCTCGGACTAAGGCCGCTACTAGGGCCCTATGTGTATTTTACATATAACTCGAGCAAATTTCATCCGTTTTTCGTAATTTTTGTTTCATTTGAAAGGTAATCAAAGGCCGAATAGAATGTTGTTGAAAAAAAATTAAATTTGGGTCCTCGGACTAAGGCC	15234923	Bradysia-coprophila-strain-Holo2-chromosome-IV,-whole-genome-shotgun-sequence
CM025455.1	3270437	3272260	437	3262	GCTACTAGGGCCCTATGTGTATTTTACATATAACTCGAGCAAATTTCATCCGTTTTTCGTAATTTTTGTTTCATTTGAAAGGTAATCAAACACCGAATAGAATGTTGTTGAAAAAAAAATTAAATTTGGGTCCTCGGACTAAGGCCGCTACTAGGGCCCTATGTGTATTTTACATATAACTCGAGCAAATTTCATCCGTTTTTCTGTAATTTTTGTTTCATTTGGAAGGTAATCAAAGGCCGAATAGAATGTTGTTGAAAAAAAATTAAATTTGGGTCCTCGGACTAAGGCCGCTACTAGGGCCCTATGCGTATTTTACATACAACTCGAGCAAATTTCATCCGTTTTTCGTAATTTTTGTTTCATTTGAAAGATAATCAAACACCGAATAGAATGTTG…	15234923	Bradysia-coprophila-strain-Holo2-chromosome-IV,-whole-genome-shotgun-sequence
CM025455.1	3291111	3291366	132	300	AACCGAAAAAGTACAATGTTCTTACAAAAATTGCTCCAGGTACACAAAACGTACAGGGTCGTGTGGGGTATCATTAGAAAGGTATTGTTGGGCTTATTCAGCCACAATGAAATATGTGCAGATAAAGTTTTT	15234923	Bradysia-coprophila-strain-Holo2-chromosome-IV,-whole-genome-shotgun-sequence
CM025455.1	3311604	3312072	90	528	CAATCAGTAACTCTTTCAGGTGCATTCGAATTGATCGAACCCATTGGAGGACGATGACGCGTGCCTTCTTCTACATCCCAAATGGTGGAA	15234923	Bradysia-coprophila-strain-Holo2-chromosome-IV,-whole-genome-shotgun-sequence
CM025455.1	3320341	3320606	127	438	ATAAAAGTGAAAAAAAATCGCGTGTTCGTCCTAAATTTTCCTTAGCCTTGTTTCACGTCTACAAGACTTTTCGTCTGGGCCATAATAGGCAAACCAATCAGTTGTCTACATCTTGACAATTGAAACT	15234923	Bradysia-coprophila-strain-Holo2-chromosome-IV,-whole-genome-shotgun-sequence
CM025455.1	3325770	3325914	42	224	CGTACGGGCGAATAGTGTTGTATTATAAGAATACTATTCGCC	15234923	Bradysia-coprophila-strain-Holo2-chromosome-IV,-whole-genome-shotgun-sequence
CM025455.1	3330350	3330589	99	262	TTAGCTTTTCTGTCAAATTTTGTAAAAGGAAAAATCCTCTAGAATTGAGCATTTTGCCTCACGCTTTATAAAAGGGGAAAATCAATTCGAACCGATCAA	15234923	Bradysia-coprophila-strain-Holo2-chromosome-IV,-whole-genome-shotgun-sequence
CM025455.1	3355353	3355551	18	256	TTTCGCATGGAAAATATG	15234923	Bradysia-coprophila-strain-Holo2-chromosome-IV,-whole-genome-shotgun-sequence
CM025455.1	3361782	3362666	146	1544	AGGGCCCTAGTATCGGCCTCAGTCCGAGGACCCAAATTTAAAAAATTTTTCAACTACATTCTATTCGGCCTTTGATTACCTTCCAAATGAAACAAAAATTACGAAAAACGGATGAAATTTGCTCGAGTTATATGTAAAATACACAT	15234923	Bradysia-coprophila-strain-Holo2-chromosome-IV,-whole-genome-shotgun-sequence
CM025455.1	3375264	3375780	146	804	TTACCTTCCAAATGAAACAAAAATTACGAAAAACGGATGAAATTTACTCGAGTTATATGTAAAATACACATAGGGCCCTAGTATCGGCCTCAGTCCGAGGACCCAAATTTAATTTTTTTTTCAACTACATTCTATTCGGCCTTTGA	15234923	Bradysia-coprophila-strain-Holo2-chromosome-IV,-whole-genome-shotgun-sequence
CM025455.1	3415911	3416244	10	268	ATTATCGATA	15234923	Bradysia-coprophila-strain-Holo2-chromosome-IV,-whole-genome-shotgun-sequence
CM025455.1	3415914	3416249	145	378	ATCGATAATTATCAATTATCGATAATCGATAATTATCGACTGAATTTATCGAAAATTATCAAAAATATCGATAATCGATAATTATCGATATTTCGATAATTATCAAAATATCGATAATTCGATATATCGATATTTCGGTCAGAAA	15234923	Bradysia-coprophila-strain-Holo2-chromosome-IV,-whole-genome-shotgun-sequence
CM025455.1	3419620	3420236	121	1032	TTTTCCACTTTTTGTACATACTGCCCTATTCTACTCCCAAAACTCTAAGACTTTGCCGAAGAAACCAACCTTCCATCTGCCACAGTTCCCGAGATAAGTCAAAAACTGATAGTGACCAAAT	15234923	Bradysia-coprophila-strain-Holo2-chromosome-IV,-whole-genome-shotgun-sequence
CM025455.1	3433283	3433636	130	462	GGTAGAGATGTTACTGTTCGACAGCTGCACACCGACTGATGAAATTATTCTGCCTGCTTGCCTATTTATAACTACGAATTTGGTAGTTGAATACCAAACTGGTAGTTGACTACCAAACTGATAGAAAGGT	15234923	Bradysia-coprophila-strain-Holo2-chromosome-IV,-whole-genome-shotgun-sequence
CM025455.1	3441906	3442228	102	606	ATTCTGGACTGTCCAACTTTTTTCGCGAGTCTTATTTCTGGACTGTCCAACTTTTTCTTCGACTCTTATTTCTGGACAGTCCAATTTTCTACTTACGAATCA	15234923	Bradysia-coprophila-strain-Holo2-chromosome-IV,-whole-genome-shotgun-sequence
CM025455.1	3441909	3442228	34	406	CTGGACTGTCCAACTTTTTTCGCGAATCTTATTT	15234923	Bradysia-coprophila-strain-Holo2-chromosome-IV,-whole-genome-shotgun-sequence
CM025455.1	3442487	3442827	102	588	ATTGATTCGTAAGTAGAAAATTGGACTGTCCAGAAATAAGAGTCGAAGAAAAAGTTGGACAGTCCAGAAATAAGACTCGCGAAAAAAGTTGGACAGTCCAGA	15234923	Bradysia-coprophila-strain-Holo2-chromosome-IV,-whole-genome-shotgun-sequence
CM025455.1	3442490	3442827	34	440	GACTCGAAGAAAAAGTTGGACAGTCCAGAAATAA	15234923	Bradysia-coprophila-strain-Holo2-chromosome-IV,-whole-genome-shotgun-sequence
CM025455.1	3445994	3446150	39	292	TTTGAATCTGGTGTCGTCATTGGTTCGATTTTGATTCGT	15234923	Bradysia-coprophila-strain-Holo2-chromosome-IV,-whole-genome-shotgun-sequence
CM025455.1	3449609	3449777	86	218	TGTTATGACCAGAGCGAGAGAACCAAAGACCATTTAATTATAACTTGCCTTGAAGTACTTGTCAAAATTTGCTTTCTCTTTCAACA	15234923	Bradysia-coprophila-strain-Holo2-chromosome-IV,-whole-genome-shotgun-sequence
CM025455.1	3454549	3455105	145	908	AAACTTTTTTCGCCATCGTTCTATTCGGTATTCAATTACCTTCCATAAAAAACAAAAACTAGCAAAATCGGATGAGATTTACTCGATTTATGTGCAAAAAACACTTAGGGCCGAGTAGCGGCCTTAGTCCAAGGGCCCAAATTTG	15234923	Bradysia-coprophila-strain-Holo2-chromosome-IV,-whole-genome-shotgun-sequence
CM025455.1	3454553	3455105	289	1004	TTTTTTGCCAACAGTCCATTCGGCATTCAATTACCTCTCAAATGAAACAAAAACTAGCAAAATCGAATGAGATTTACTCGATTTATGTGCAAAAAACACTTAGGGCCGAGTAGCGGCCTTAGTCCAAGGGCCCAAATTTGAAACTTTTTTCGCCACGTTCTTTTCGGTATTCAATTACCTTCCATAAAAAACTAAATCTAGCAAAATCGGATGAGATTTACTCGATTTATGTGCAAAAAACACTTAGGGCCGAGTAACGACCTTAGTCCAAGGGCCCAAATTTGAAACT	15234923	Bradysia-coprophila-strain-Holo2-chromosome-IV,-whole-genome-shotgun-sequence
CM025455.1	3467038	3467167	12	200	GTTACCATTGCC	15234923	Bradysia-coprophila-strain-Holo2-chromosome-IV,-whole-genome-shotgun-sequence
CM025455.1	3472008	3472339	165	474	TTAAACACTTCAACTGCACAAATTTCATCGTAGATAATTTCAAACACCAATAAGACCTTATTTGGCCCAAAAGCACATAAAATTGCCTTTCAAATGACACCCCACACCACCATGTACGGCTCGTGTAACCGGAGAAATATTGGTAAGAAAAGTGCAAGTTTTCGG	15234923	Bradysia-coprophila-strain-Holo2-chromosome-IV,-whole-genome-shotgun-sequence
CM025455.1	3497944	3498320	191	574	TGTGTTCTAGAACTGGAAATGAATTGGAGTTATGCTATCTTAGGAAAGGACCTACACTAAACGCAACAATCTCATTTGTATTGAAAATAGCTGGATACCAATTCAGGATCCTTAAAAACGCTTAGGTTCTAAAGCTGGGAATGGATAGGAGTCGTGGTATCTGAGAAACGGACCTAATGTAGCTGTAGGTC	15234923	Bradysia-coprophila-strain-Holo2-chromosome-IV,-whole-genome-shotgun-sequence
CM025455.1	3498064	3498194	70	204	CTTAGGTTCTAAAGCTGGGAATGGATAGGAGTCATGCTATCTTAGGAAAGGACCTACTGTAGCTGTAGGT	15234923	Bradysia-coprophila-strain-Holo2-chromosome-IV,-whole-genome-shotgun-sequence
CM025455.1	3499351	3500332	363	1582	ATGCTTGAGTTCTAGAGCAGGGAATGGATGGGAGTGGTGGTATCTTAGGAACTGACCTACTGTAGCCTCAATAATCCCATTTGCATTGAGAATAGCTGGATACCAGTTCAGGATCCTTGAAAATGCTTGAGTTCTAGAGCAGGGAATGGATGGGAGTGGTGGTATCTTTGGAACTGACCTACTGTAGCCTCAATAATCCCATTTGCGTTGAGAATAGCTGGATACTAGTTCAGGATCCTTGAAAATACTTGAGTTCTAGAGCTGGGAATGGATAGGACTGGTGGTATCTTAGGTCACATACTGTAGCCCCAATAATCCCATTTGCATTGAGAATAGCTGGAGACCAGTTCAGGATCCTTGAAA	15234923	Bradysia-coprophila-strain-Holo2-chromosome-IV,-whole-genome-shotgun-sequence
CM025455.1	3499351	3500333	244	1562	ATGCTTGAGTTCTAGAGCAGGGAATGGATGGGACTGGTGGTATCTTTGGAACTGACCTACTGTAGCCTCAATAATCCCATTTGCGTTGAGAATAGCTGGATACCAGTTCAGGATCCTTGAAAATGCTTGAGTTCTAGAGCTGGGAATGGATGGGAGTGGTGGTATCTTTGGAACTGACCTACTGTAGCCTCAATAATCCCATTTGCATTAAGAATAGCTGGATACCAGTTCAGGATCCTTGAAA	15234923	Bradysia-coprophila-strain-Holo2-chromosome-IV,-whole-genome-shotgun-sequence
CM025455.1	3499515	3500333	122	1388	CCTCAATAATCCCATTTGCGTTGAGAATAGCTGGATACCAGTTCAGGATCCTTGAAAATGCTTGAGTTCTAGAGCAGGGAATGGATGGGACTGGTGGTATCTTTGGAACTGACCTACTGTAG	15234923	Bradysia-coprophila-strain-Holo2-chromosome-IV,-whole-genome-shotgun-sequence
CM025455.1	3515765	3515912	75	226	ATGTGTGTGAATTCGTATCACACGAGAATAATTTTTGCATACGTATCTATGTGTCGTCGAGACGAAAGCGATTCA	15234923	Bradysia-coprophila-strain-Holo2-chromosome-IV,-whole-genome-shotgun-sequence
CM025455.1	3580402	3581012	146	1018	GCTACTAGGGCCCTATGTGTATTTTACATAAAACTCGAGTAAATTTCATCCGTTTTTCGTAATTTTTGTTTCATTTGGAAGGTAATCAAACGCCGAATAGAATGTTGTTGAAAAAAAAATTAAATTTGGGTCCTTGGACTAAGGCC	15234923	Bradysia-coprophila-strain-Holo2-chromosome-IV,-whole-genome-shotgun-sequence
CM025455.1	3648320	3648707	145	468	CTACAAACTCAACCTCAAGATTTTCATTCTTCGTCGATTAAAACAAAATTTTGAAAATCGGTAAGAATTACTGAAGTTATCGCGGTAACAAGTAAAAAGCGTCTGTGTAGAATTACTCCCATCTCATTACTCCAACATTACCCAT	15234923	Bradysia-coprophila-strain-Holo2-chromosome-IV,-whole-genome-shotgun-sequence
CM025455.1	3653495	3653834	172	376	ATTTCTATAGTAATAATAATAAAATTTTCTGTTTATCTTATATATAAATTTAATATTTTTTTTATGTTTTTAATGAATTTTATTTACAATATTTACTGGTTTTGCGTTATTTAGTTTTGATATACAACTTTCATCTAATTTCCGATTTGCAATTTAATTTCTTTTCGAGCGA	15234923	Bradysia-coprophila-strain-Holo2-chromosome-IV,-whole-genome-shotgun-sequence
CM025455.1	3653611	3653858	133	280	TTTTCTATACAACTTTCTTCTCCTTTTCTTTTTGCTATTTAATTATTGTCGAGCGAATATTACAGAATTATAATATAAATTTTTGTTAATTTAAAATTTAATTTTGCTTTGTTTTTTTTTTTAATAATTCTCC	15234923	Bradysia-coprophila-strain-Holo2-chromosome-IV,-whole-genome-shotgun-sequence
CM025455.1	3664925	3665151	20	344	AATATCGTTTATTGGACGAT	15234923	Bradysia-coprophila-strain-Holo2-chromosome-IV,-whole-genome-shotgun-sequence
CM025455.1	3697695	3697868	92	300	TGAAGTAATTGCAAAAGAAGTTGCAAAATTTGTAAAAAGGAAATAGTTTTTGCAACAAGCTTTGCAACTACTTCAAAAGACTGGGATCAACG	15234923	Bradysia-coprophila-strain-Holo2-chromosome-IV,-whole-genome-shotgun-sequence
CM025455.1	3756467	3756770	146	522	AGGGCCCTAGTAGCGGCCTCAGGCCAAGGACCCAAATTTAAATTTTTTTTCAACAACATTCAATTCGGCCTTCGATTACCTTCCAAATCAAACAAAAATTACGAAAAACGAATGAAATTTACTCGAGTTATATGTAAAATACACAT	15234923	Bradysia-coprophila-strain-Holo2-chromosome-IV,-whole-genome-shotgun-sequence
CM025455.1	3776940	3777139	59	326	AATTCCCAAATATTCCCAAAAATTCCCAAATATTCCCAAATATTCTCAAATATTCCCAA	15234923	Bradysia-coprophila-strain-Holo2-chromosome-IV,-whole-genome-shotgun-sequence
CM025455.1	3776941	3777137	10	312	ATTCCCAAAT	15234923	Bradysia-coprophila-strain-Holo2-chromosome-IV,-whole-genome-shotgun-sequence
CM025455.1	3778760	3778930	18	230	AATACAATCCACAAGTGC	15234923	Bradysia-coprophila-strain-Holo2-chromosome-IV,-whole-genome-shotgun-sequence
CM025455.1	3778778	3778963	54	232	ATCCACAAGTGCAATACAATCCACAAGGACAATACAATCCACAAGTGCAATACA	15234923	Bradysia-coprophila-strain-Holo2-chromosome-IV,-whole-genome-shotgun-sequence
CM025455.1	3782995	3783272	122	446	TTTTCCAGTTTTTGGACATACGGCCATATTCTACTCCCAAAACTCTGAGACTTTGCCGAAGAAACGAACGTCACATCTGCAATAGTTCCGGAGATAAATCTAAAAACTGATAGTGACCAAAT	15234923	Bradysia-coprophila-strain-Holo2-chromosome-IV,-whole-genome-shotgun-sequence
CM025455.1	3791980	3792484	131	762	GCTGTCTAATGTGACAATAGATACCGCAACTCGTGTGAATTACGACCCTCGCTTCGCTCGGGCCGCAAACATCACACTCGTCAGAGTTGTCTAATATTACATTTGCTCTGATCGCAAACTTGCTCGTCCGA	15234923	Bradysia-coprophila-strain-Holo2-chromosome-IV,-whole-genome-shotgun-sequence
CM025455.1	3846578	3846881	26	206	TCGAAATATCGATAATTATCAAAATA	15234923	Bradysia-coprophila-strain-Holo2-chromosome-IV,-whole-genome-shotgun-sequence
CM025455.1	3886425	3887014	22	984	CTCACTAGGGAAATGTCTTTCC	15234923	Bradysia-coprophila-strain-Holo2-chromosome-IV,-whole-genome-shotgun-sequence
CM025455.1	3938257	3938617	17	212	TAGAACTCCTTTTGAAT	15234923	Bradysia-coprophila-strain-Holo2-chromosome-IV,-whole-genome-shotgun-sequence
CM025455.1	3938257	3938635	33	258	TAGAACTCCTTTGAATTAGAACTCCTTTTAAGT	15234923	Bradysia-coprophila-strain-Holo2-chromosome-IV,-whole-genome-shotgun-sequence
CM025455.1	3942348	3942703	22	220	AAATATATTAAATATTTGTCAC	15234923	Bradysia-coprophila-strain-Holo2-chromosome-IV,-whole-genome-shotgun-sequence
CM025455.1	3942394	3942693	68	212	AATATATAAATATTTGTCAAAATTATTTATATATTTGCCACAAATATATTTAGAAATAATTCGCCACA	15234923	Bradysia-coprophila-strain-Holo2-chromosome-IV,-whole-genome-shotgun-sequence
CM025455.1	3942415	3942717	118	290	AATAATTAAATGTATTTGTCACAAATATAAATATATTTGTCACAAAAATATTTCCAAATAATTTGTCATAAATGTTATAAATAATTGCCACAAATATAATTACCAAAAATTCGCCACA	15234923	Bradysia-coprophila-strain-Holo2-chromosome-IV,-whole-genome-shotgun-sequence
CM025455.1	3942442	3942703	89	276	AATAATTAAATGTATTTGTTACAAATATATATATATTTGTCACAAATTATTTAAATTATTTGCACAAATAATTATAAAAAATTGCCACA	15234923	Bradysia-coprophila-strain-Holo2-chromosome-IV,-whole-genome-shotgun-sequence
CM025455.1	3973737	3974458	129	920	TTTCGAGACGCTGTGAGACTGAAGGAGTGGTCTCATTTCGGCTTTTCGAGACGTTGTGAGACTGAAGGAGTGGTCTCATTTCGTCTTTTCGAGACGCTGTGAGACTGAAGGAGTGGTCTCATTTCGGCT	15234923	Bradysia-coprophila-strain-Holo2-chromosome-IV,-whole-genome-shotgun-sequence
CM025455.1	3973877	3974458	42	842	GAGACTGAAGGAGTGGTCTCATTTCGGCTTTTCAGACGCTGT	15234923	Bradysia-coprophila-strain-Holo2-chromosome-IV,-whole-genome-shotgun-sequence
CM025455.1	3974489	3974815	36	576	TTTGAGTTTTTCCGAGACCCTTTGAGACTTCTCATT	15234923	Bradysia-coprophila-strain-Holo2-chromosome-IV,-whole-genome-shotgun-sequence
CM025455.1	3975140	3976318	48	1700	TTATTCAATTTTGAGAACGGAAAAGTGGTCTCATTTCGAGAAAATATT	15234923	Bradysia-coprophila-strain-Holo2-chromosome-IV,-whole-genome-shotgun-sequence
CM025455.1	3976305	3978451	49	3862	GAATAAAATATTTTCTCGAAATGAGACCACTTTTCCGTTCTCAAAATTC	15234923	Bradysia-coprophila-strain-Holo2-chromosome-IV,-whole-genome-shotgun-sequence
CM025455.1	3978428	3978748	178	588	AAAAGAGACCACTCGTCCAGTCTCGGAAAGTATTAAATCCGAGACCACTCGGACAGTCTCATCACGCCTAACAAATAAAAGTCAAAAAAGACTACTCATTCATCCTCAAACATTCTCGAAAAGTAGTCGAAACGAGACCACTCGGTCAGTCTCGGAAAGTGTAAGGAAAAATTATTCG	15234923	Bradysia-coprophila-strain-Holo2-chromosome-IV,-whole-genome-shotgun-sequence
CM025455.1	3978445	3978748	91	364	CAGTCTCGGAAAGTATGAAACCGAGACCACTCGGACAGTCTCATCACGTCTAACAAATAAAGTCAAAAAAGACTACTCATTCATCCTCAAA	15234923	Bradysia-coprophila-strain-Holo2-chromosome-IV,-whole-genome-shotgun-sequence
CM025455.1	4029285	4029497	117	378	AAAAGAAATTACGGCAAAATACTGTAGCCGTATAAAAAAGGCATAAAAAACAGCCAGCCAAAAATATTAGGCAAAAAACTATAGCCGAAACAAAAAAGGCATAAAAAACAGCCAGCC	15234923	Bradysia-coprophila-strain-Holo2-chromosome-IV,-whole-genome-shotgun-sequence
CM025455.1	4029285	4029497	58	344	AAAAATATTAGGCAAAAAACTGTAGCCGTATAAAAAAAGGCATAAAAAACAGCCAGCC	15234923	Bradysia-coprophila-strain-Holo2-chromosome-IV,-whole-genome-shotgun-sequence
CM025455.1	4030381	4030683	108	536	GATGAGGCTGGTGATGCTGATGAAGCAACTACGAAACGGTCAACGTCAACGAAACGGTCAAAGGCATCGAAACGGTCAAAGGCAACGAAAACGCAGCAAGACAGTGCA	15234923	Bradysia-coprophila-strain-Holo2-chromosome-IV,-whole-genome-shotgun-sequence
CM025455.1	4030429	4030694	88	236	ACGAAACGGTCAAGCAACAAAACGGTCAAAGGCAACGAAACGGTCAAAGGCAACGAAAGCGCAGCAAGACGAGATGCTGATGAGACTG	15234923	Bradysia-coprophila-strain-Holo2-chromosome-IV,-whole-genome-shotgun-sequence
CM025455.1	4036317	4037015	145	1244	AAGGCCGCTACTCGGCCCTAAGTGCTTTTTGCACATAAATCGAGTAAATCTCATCCGATTTTGCTAGTTTTTGTTTCATTTGAGAGATAATTGAATGCCGAATAGAATGATGGCAAAAAAAGTTTCAAATTTGGGCCCTTGCACT	15234923	Bradysia-coprophila-strain-Holo2-chromosome-IV,-whole-genome-shotgun-sequence
CM025455.1	4036317	4037019	290	1256	AAGGCCGCTACTCGGCCCTAAGTGCTTTTTGCACATAAATCGAGTAAATCTCATCCGATTTTGCTAGTTTTTGTTTCATTTGAGAGGTAATTGAATACCGCAATAGAAAGATGGCAAAAAAGTTTCAAATTTGGGCCCTTGCACTAAGGCCGCTACTCGGCCCTAAGTGCTTTTTGCACATAAATCGAGTAAATCTCATCCGATTTTGCTAGTTTTTGTTTCACTTGAGAGATAATTGAATGCCGAATAGAATGATGGCAAAAAAAGTTTCAAATTTGGGCCCTTGCACT	15234923	Bradysia-coprophila-strain-Holo2-chromosome-IV,-whole-genome-shotgun-sequence
CM025455.1	4044763	4044923	30	224	ATTTTGAGAATTTTTTGATAATTTTAGATA	15234923	Bradysia-coprophila-strain-Holo2-chromosome-IV,-whole-genome-shotgun-sequence
CM025455.1	4044763	4044923	39	224	ATTTTTGAGAATTTTAGAGAATTTTGATAATTTTTGATA	15234923	Bradysia-coprophila-strain-Holo2-chromosome-IV,-whole-genome-shotgun-sequence
CM025455.1	4053674	4053833	14	320	AATTCACCGGTGAC	15234923	Bradysia-coprophila-strain-Holo2-chromosome-IV,-whole-genome-shotgun-sequence
CM025455.1	4069980	4070166	41	202	AACCCGAACTTGACCCGAACCCGAATTTCGATTTCGGGTTC	15234923	Bradysia-coprophila-strain-Holo2-chromosome-IV,-whole-genome-shotgun-sequence
CM025455.1	4070018	4070168	72	224	TTCAACCCGAACTTGACCCGAACCCAAATTTCCATTTCGGGTTCCAACCGAACCCGACCCGAACCCGAGATA	15234923	Bradysia-coprophila-strain-Holo2-chromosome-IV,-whole-genome-shotgun-sequence
CM025455.1	4070257	4070407	73	226	TTGAAAACTTCGGGTTCAGATCAGGTTCGGGTCAAACCCGAAATCGAAAATTCAGGTTCGGGTCAAGTACGGG	15234923	Bradysia-coprophila-strain-Holo2-chromosome-IV,-whole-genome-shotgun-sequence
CM025455.1	4095247	4095400	28	246	TTTGGGAATTTTTGGGAATTTTGGGAAT	15234923	Bradysia-coprophila-strain-Holo2-chromosome-IV,-whole-genome-shotgun-sequence
CM025455.1	4095259	4095400	19	248	TTTGGGAATTTTTGGGAAT	15234923	Bradysia-coprophila-strain-Holo2-chromosome-IV,-whole-genome-shotgun-sequence
CM025455.1	4095259	4095400	9	236	TTTGGGAAT	15234923	Bradysia-coprophila-strain-Holo2-chromosome-IV,-whole-genome-shotgun-sequence
CM025455.1	4121451	4121804	134	598	ATTTTCTGTGGTGATTATTTTAGTGATTCCAAACGTCCTGTATGAGGACGCAACGTTTTGATCTACACAGGATCTTCAATTTACACAAGTTTTCAATCGAAGAAAATTATAATTTTCAACGGATCGAAAATTAA	15234923	Bradysia-coprophila-strain-Holo2-chromosome-IV,-whole-genome-shotgun-sequence
CM025455.1	4122842	4123105	96	250	CGATAATCGATAATTATTGATATTTTGATAATTATCAAGATATCGATAATTCGATATATCGATATTTCGATCGAAAATCTATTCAAAAAAATATTC	15234923	Bradysia-coprophila-strain-Holo2-chromosome-IV,-whole-genome-shotgun-sequence
CM025455.1	4122856	4123185	18	228	ATTATCGATATTTCGATA	15234923	Bradysia-coprophila-strain-Holo2-chromosome-IV,-whole-genome-shotgun-sequence
CM025455.1	4192978	4193147	19	340	TAACGTGGATGGCATTTCC	15234923	Bradysia-coprophila-strain-Holo2-chromosome-IV,-whole-genome-shotgun-sequence
CM025455.1	4279502	4279766	113	360	TTTTTTTTGTTTTTTTCTGTTTTCTTTTGTTTTTAAACAAAAAAAAACAATTTTCTCCTTTGTTTTTCTGTTTAAATTTCTGTTTTTTGCTGTTTTTTCTCGTTTTTCTTCTG	15234923	Bradysia-coprophila-strain-Holo2-chromosome-IV,-whole-genome-shotgun-sequence
CM025455.1	4317711	4318103	159	742	CCGGCTCGCATTGCGGCCCTCCGCTGCGCTCCGGGGCAATGGGCCGGATCGCTCGGCGTGTTAAAACGCTTTTTATTTGCAATGAGTTACACAGACTAATTATTAGACGAAGCGAGAGAAAAAAAATTAACACCTAAGTTACCGACACCGTTCCGGCGC	15234923	Bradysia-coprophila-strain-Holo2-chromosome-IV,-whole-genome-shotgun-sequence
CM025455.1	4318455	4318839	20	242	TTTTTATCTCCATTTTAATT	15234923	Bradysia-coprophila-strain-Holo2-chromosome-IV,-whole-genome-shotgun-sequence
CM025455.1	4332058	4332198	19	246	ACAATTTTGTGAAACTTTG	15234923	Bradysia-coprophila-strain-Holo2-chromosome-IV,-whole-genome-shotgun-sequence
CM025455.1	4335347	4335505	37	272	CTAATCGCAGTATACTGCGAATAGTGTTTCATGTAGA	15234923	Bradysia-coprophila-strain-Holo2-chromosome-IV,-whole-genome-shotgun-sequence
CM025455.1	4336941	4337098	37	224	ACTGCGATTAGTCTCCATGAAACACTATTCGCAGTAT	15234923	Bradysia-coprophila-strain-Holo2-chromosome-IV,-whole-genome-shotgun-sequence
CM025455.1	4336941	4337098	74	236	ACTGCGAATAGTGCTCCATGAACACTATCCGCACTCCACTGCGATTAGTCTCCATGAAACACTATTCGCAGTAG	15234923	Bradysia-coprophila-strain-Holo2-chromosome-IV,-whole-genome-shotgun-sequence
CM025455.1	4420078	4420274	96	358	TAACACGTTGCTGTGGTAGCTCACCTAGCCATTTAGGCTTTGTTCAAGATGTAATCATTATAGTATTTGTCACAAAATCTATTACTTCATTCGTTT	15234923	Bradysia-coprophila-strain-Holo2-chromosome-IV,-whole-genome-shotgun-sequence
CM025455.1	4423458	4423610	74	232	GTTCAACCCGAACGTGACTCGAACATGAATTTTCAATTTCGAGTTCAACCCGAACCTGAACTGAACCCGAAATT	15234923	Bradysia-coprophila-strain-Holo2-chromosome-IV,-whole-genome-shotgun-sequence
CM025455.1	4423705	4423902	40	202	AAATTAAAATTCAGGTTCAGGTCAAGTTCGGGTTGAACCG	15234923	Bradysia-coprophila-strain-Holo2-chromosome-IV,-whole-genome-shotgun-sequence
CM025455.1	4423708	4423860	74	254	TTGAACAATTTCGGGTTCAGGTCAGGTTCGGGTTAAACCCGAAATCGAAAATTCAAGTTCAGGTCAAATTCGGG	15234923	Bradysia-coprophila-strain-Holo2-chromosome-IV,-whole-genome-shotgun-sequence
CM025455.1	4495409	4495568	86	258	AGAGCGAGAAAACCAAAGACCAGTTATTATAACTTGCCTTGGGGCACTTGTCAAAATATCTTCTTCTCTTTCAACGTGGTTCGTTG	15234923	Bradysia-coprophila-strain-Holo2-chromosome-IV,-whole-genome-shotgun-sequence
CM025455.1	4513233	4513491	106	292	ATTATCGATAATTCAATTATCGATAATCGATAATTATCGACTGAATTTATCGAAAATTATCAAAAATATCGATAATCGATAATTATCGATATTTCGATAATTATCA	15234923	Bradysia-coprophila-strain-Holo2-chromosome-IV,-whole-genome-shotgun-sequence
CM025455.1	4513234	4513495	51	228	TTATCGATAATTATCAAAAAAATATCGATAATCGATAATTATCGATTTATT	15234923	Bradysia-coprophila-strain-Holo2-chromosome-IV,-whole-genome-shotgun-sequence
CM025455.1	4535254	4535539	19	256	AATTTCTTGAATTTCTCGA	15234923	Bradysia-coprophila-strain-Holo2-chromosome-IV,-whole-genome-shotgun-sequence
CM025455.1	4535254	4535551	10	222	AATTTCTTGA	15234923	Bradysia-coprophila-strain-Holo2-chromosome-IV,-whole-genome-shotgun-sequence
CM025455.1	4564450	4564630	78	244	AAAAAGTGGAACTATTGTAACGCTGCATATATGCAACGTGAAGACAGTTCCACTTTCGTATACAAAAAAGTGGAACTA	15234923	Bradysia-coprophila-strain-Holo2-chromosome-IV,-whole-genome-shotgun-sequence
CM025455.1	4631786	4632013	78	216	TGATAGCATAAAATAAGAAATGATCACAAAAAATAAGAATTTGATCACTAAAATAGAGAAATGATCACAACTAACATA	15234923	Bradysia-coprophila-strain-Holo2-chromosome-IV,-whole-genome-shotgun-sequence
CM025455.1	4639211	4639384	87	250	TGTTATAATCAGAGCGAGAAAACCGAAGACCATTTAATTATAACCTGCCTTGGGGTACTTGTCAAAATATTTCTTTCTCTCTCAACA	15234923	Bradysia-coprophila-strain-Holo2-chromosome-IV,-whole-genome-shotgun-sequence
CM025455.1	4698213	4699403	434	2088	GCTACTAGGGCCCTATGCGTATTTTACATATAACTCGAGCAAATTTCATCCGTTTTTCGTAATTTTTGTTTCATTTGGAAGGTAATCAAAGGCCGAATAGAATGTTGTTGAAAAAAAATAAATTTGGGTCCTCGGACTAAGGCCGCTACTAGGGCCCTATGTGTATTTTACATAGAACTCGAGCAAATTTCATACGTTTTTCGTATTTTTTGTTTCATTTGGAAGGTAATCAAAGGCCGAATAGAATGTAGTTGAAAAAAAAATAAATTTGGGTCCTCGGACTAAGGCCGATACTAGGGCCCTATGTGTATTTTACATAAACTCGAGTAAATTTCATCCGTTTGTCGTAATTTTTGTGTAATTTAGAAGGTAATCAAAGGCCGAATAGAATGTAGTTGA…	15234923	Bradysia-coprophila-strain-Holo2-chromosome-IV,-whole-genome-shotgun-sequence
CM025455.1	4698213	4699453	145	2066	GCTACTAGGGCCCTATGTGTATTTTACATAGAACTCGAGTAAATTTCATCCGTTTTTCGTAATTTTTGTTTCATTTGGAAGGTAATCAAAGGCCGAATAGAATGTTGTTGAAAAAAAAATAAATTTGGGTCCTCGGACTAAGGCC	15234923	Bradysia-coprophila-strain-Holo2-chromosome-IV,-whole-genome-shotgun-sequence
CM025455.1	4706962	4707123	55	312	GTGTGTTTGGGACTAAACCTACCTTGCCCGTTTCTCTTCTATATACTCATTGTCG	15234923	Bradysia-coprophila-strain-Holo2-chromosome-IV,-whole-genome-shotgun-sequence
CM025455.1	4707198	4707354	77	308	TGTCTCGGTGTGTTTGGGACTAAACCTACCTTGCCCGTTTCTCTTCTATATACTCATTGAAGAGTATAACCTCGGTG	15234923	Bradysia-coprophila-strain-Holo2-chromosome-IV,-whole-genome-shotgun-sequence
CM025455.1	4707421	4707526	51	206	GATTATATAGAAGAGAAACGGGCAAGGTAGGTTTAGTCCCAAACACACCGA	15234923	Bradysia-coprophila-strain-Holo2-chromosome-IV,-whole-genome-shotgun-sequence
CM025455.1	4721565	4722173	147	1054	TATGAGCGTTTTAAGTGCGAGCTATGTCAGCCATAACTCGGAAAATACGGCAGATAGAAACCTCGTGTAAAAGACAAAGTTATAGAGTTTTAGATTCTAGTCGATACGTGTTTCATGGTTTTCCTAAAAAGTCGACTATTTGGGAGC	15234923	Bradysia-coprophila-strain-Holo2-chromosome-IV,-whole-genome-shotgun-sequence
CM025455.1	4730688	4730992	146	520	GCTACTAGGGCCCTATGTGTATTTTACATAGAACTCGAGCAAATTTCATTCGTTTTTCGTAATTTTTGTTTCATTTGGAAGGTAATCAAAGGCCGAATAGAATGTTGTTGAAAAAAAAATTAAATTTGGGTCCTCGGACTAAGGCC	15234923	Bradysia-coprophila-strain-Holo2-chromosome-IV,-whole-genome-shotgun-sequence
CM025455.1	4746069	4746350	126	352	GAAATTCCTAACACCTGAACGACGGCTGCTAGGAATCTCGCGCCGCATAATTCACAATAATTCACAAAATGACATCTTCTTATACAAAATATGTCAAAATGGGAATTATTGTGAATGACACGGCGC	15234923	Bradysia-coprophila-strain-Holo2-chromosome-IV,-whole-genome-shotgun-sequence
CM025455.1	4780320	4780976	146	794	TTGTGTACCGCGATAACTCGAGTAATTCTTTATCCGATTTTCAAAATTTTGGTTTAATCGACGGAGAATGAAAATCATGAGGTTAAGTTCGTAGATGGACAATATTGGAACAACGAGATGGGAGAAATTCTCACAGACGCTTTTCT	15234923	Bradysia-coprophila-strain-Holo2-chromosome-IV,-whole-genome-shotgun-sequence
CM025455.1	4780320	4780976	293	1100	TTGTCGACGCGATAACTCGAGTAATTCTTTACCGATTTTCAAAATTTTGGTTTTAATCGACGGAGAATGAAAATCATGAGGTTAAGTTCGTAGATGGGCAATATTGGAATAATGAGATGGGAGTAATTCTCAAGAGAATTTTATTACTTGTTACCGCGATAACTTCCATAATTCGTATCCGATTTTCAAAGATTTTGTATTAATCGACGAAGATTGAAACTCTTGAGGCTGAGTTTGCAGATGGATAATGTTAGAACAACGAGATGGGAGAAATTCTACACAGACGCTTTTCT	15234923	Bradysia-coprophila-strain-Holo2-chromosome-IV,-whole-genome-shotgun-sequence
CM025455.1	4787379	4787898	188	964	TTCCAATTCGGTGGAATCAAATACCAATGACAATGTCACGGATGATTCGAACGAAGGTAACTTCAGTCGCTGATTTAGCCTTCCTTTGTCATTTGGGAACGTTTTCACAATGTCATTCGTCTTCGTCTCTCAATTGTAGATTTAGCACAAGGTTCGTTTACTGGAAACGGTACACTCACGCCAGATCA	15234923	Bradysia-coprophila-strain-Holo2-chromosome-IV,-whole-genome-shotgun-sequence
CM025455.1	4801119	4801283	87	272	ATGATGAAAGAGAAAGAAATATTTTGACAAGTACCCCAAGACAACTTATAATAGACTAGTCTTCGGTCCTCTCGCTCTCAACGTATC	15234923	Bradysia-coprophila-strain-Holo2-chromosome-IV,-whole-genome-shotgun-sequence
CM025455.1	4831756	4831929	9	234	AATTCCCAA	15234923	Bradysia-coprophila-strain-Holo2-chromosome-IV,-whole-genome-shotgun-sequence
CM025455.1	4831756	4831938	19	288	AATTCCCAAAATTCCCAAA	15234923	Bradysia-coprophila-strain-Holo2-chromosome-IV,-whole-genome-shotgun-sequence
CM025455.1	4850647	4850799	72	202	TATTGAATCTATCGCGCAGATCGTAGATAAGGAAATATTGAATATATCACGCCGTATATTGGATAAGGTAAG	15234923	Bradysia-coprophila-strain-Holo2-chromosome-IV,-whole-genome-shotgun-sequence
CM025455.1	4886803	4886976	92	306	GCCTTTAGAAGTAGTTGCAAAAGTTGTTGCAAGAAACATTTTCCTTTTACAAATTTTGCAAATACTTTTGCAACAACTTCAGCCGGCTCCCA	15234923	Bradysia-coprophila-strain-Holo2-chromosome-IV,-whole-genome-shotgun-sequence
CM025455.1	4897179	4898350	31	1000	TATTCGAATATATCGACTATATACTCGACTA	15234923	Bradysia-coprophila-strain-Holo2-chromosome-IV,-whole-genome-shotgun-sequence
CM025455.1	4897208	4898319	354	1602	TATATTCGAACATATCGACTAAGAACTCAGACTATATTCGAATATATCGACTACTACTAGACTATCATCGAACATATCGACTATATACCCGATTACATTCGAATATACCGACTATATTCGCATATATCAAATATAAACGACTATATTCGAATATGTCAACTAAGTACTCCACTCCACTATATTCGAATATATCGACTAAGAACTAGACTATATTCGAATATATCGACTACATACTAGACTATCATCGAACATATCGACTATATACCCGATTACATTCGAATATACCGACTATATTCGCATATATCAAATATAAACGACTATATTCGAATATATCAACTAAGTACTCCACTCCAC	15234923	Bradysia-coprophila-strain-Holo2-chromosome-IV,-whole-genome-shotgun-sequence
CM025455.1	4897255	4898319	174	694	GACTATATTCGAATATATCGACTACATACTAGACTATCATCGAACATATCGACTATATACCCGATTACATTCGAATATACCGACTATATTCGCATATATCAAATATAAACGACTATATTCGAATATATCAACTAAGTACACTCCACTATATTCGAATATATCGACTAAGAACTA	15234923	Bradysia-coprophila-strain-Holo2-chromosome-IV,-whole-genome-shotgun-sequence
CM025455.1	4934262	4934416	22	310	AGAACTGATATCGGTGTAGGTG	15234923	Bradysia-coprophila-strain-Holo2-chromosome-IV,-whole-genome-shotgun-sequence
CM025455.1	4964441	4964853	151	506	GGACGAAACAAAAATTCTTTTGAGAATATCTCTAAGATCACCCGTCTGTTATGACCATCTTCGAACTTAACCTCAGGAATTCAATTCCTGTCGATTAAAAAAAAAATTTTGGAAATCCATCGAAAACTACGTGAAGTTATCGTGGAATCAA	15234923	Bradysia-coprophila-strain-Holo2-chromosome-IV,-whole-genome-shotgun-sequence
CM025455.1	4964608	4965094	242	774	AAAATTCTTTTGGGAATATCTCAAAGATCACCCATCCGTTACGACCCATCTTCGAACTTAACCTCAGCAATTTAATTCCCCGTCGAATAAAAAAAAACATTTTGGAAATCCATCGAAAACTACTCGAGTTATCGTGGAATCAAGCGACAAAACAAAAATTCTTTTGAGAATATCTCTAAGATCACCCGACCGTCATAGCCCATCTTCAAACTTAACCACAGGAATTCAATTCCCCGTCGATT	15234923	Bradysia-coprophila-strain-Holo2-chromosome-IV,-whole-genome-shotgun-sequence
CM025455.1	4964763	4964934	87	280	AAATTCTTTTGAGAATATCTCTAAGATCACCCATCCGTTAGAGCCCATCTTCGAACTTAACCTCAGGAATTCAATTCCCCGTGATTG	15234923	Bradysia-coprophila-strain-Holo2-chromosome-IV,-whole-genome-shotgun-sequence
CM025455.1	4964852	4965146	153	490	AATTCTTTTGGGAATATCTCTAAGATCACCCATCCGTTACGACCCATCTTCAAACTTAACCACAGGAATTCAATTCCCCGTGAAATAAAAAAAAGTTTTTGGAAATCCGTTGAAAACTACTCAAGTTATCGTGTTATCAAGGGACGAGACAAG	15234923	Bradysia-coprophila-strain-Holo2-chromosome-IV,-whole-genome-shotgun-sequence
CM025455.1	4984745	4985381	18	546	CCTGGAATGCCTCCACAA	15234923	Bradysia-coprophila-strain-Holo2-chromosome-IV,-whole-genome-shotgun-sequence
CM025455.1	4997085	4997236	38	256	ATGCTATTCGCAGTCAACTGCCAACAGTCAATATATTG	15234923	Bradysia-coprophila-strain-Holo2-chromosome-IV,-whole-genome-shotgun-sequence
CM025455.1	4997085	4997236	76	256	ATGCTATTCGCAGTCAACTGCCAACAGTCAATATATTGATACTATTCGCAGTCAACTGCCAACAGTCAATATTATT	15234923	Bradysia-coprophila-strain-Holo2-chromosome-IV,-whole-genome-shotgun-sequence
CM025455.1	5006692	5006849	72	222	TTATGTTGCACACATATAAAATTCGTTTGCGTCAAGTTGCATCTAGTGGTAAATTGGAACGATTTAGACCCG	15234923	Bradysia-coprophila-strain-Holo2-chromosome-IV,-whole-genome-shotgun-sequence
CM025455.1	5015064	5015187	48	218	GATGATGGTAGAGATGATGATGATGATAAAAACCATCTTCTATATTAT	15234923	Bradysia-coprophila-strain-Holo2-chromosome-IV,-whole-genome-shotgun-sequence
CM025455.1	5067920	5068091	85	274	TGAAAGAGAAAGAAATATTTTGACAAGTACCCCAAGGCAACTTAAATAAACTAGTCTTCGGATCTCTCGCTCTCAACATAACAGT	15234923	Bradysia-coprophila-strain-Holo2-chromosome-IV,-whole-genome-shotgun-sequence
CM025455.1	5072608	5072975	145	544	TACTAGGGCCCTATGTGTATTTTACATACAACTCAAGTAAATTTCATCCGTTTTTCGTAATTTTTGTTTCATTTGAAAGATAATCAAACACCGAATAGAATGTAGTTGAAAAAAAATTAAATTTGGATCCTCGGACTAAGGCCGA	15234923	Bradysia-coprophila-strain-Holo2-chromosome-IV,-whole-genome-shotgun-sequence
CM025455.1	5075900	5076179	103	364	AGGAACAGAATTCAACCGATGAACAAGAATCTTTTGAAGCGAAATGTTCCACATTTGTCACAATTACTAAGTCAGTCGCATCCAACATCCGATAATATAACGC	15234923	Bradysia-coprophila-strain-Holo2-chromosome-IV,-whole-genome-shotgun-sequence
CM025455.1	5077125	5077493	145	540	TACTAGGGCCCTATGTGTATTTTACATACAACTCAAGTAAATTTCATCCGTTTTTCGTAATTTTTGTTTCATTTGAAAGATAATCAAACACCGAATAGAATGTAGTTGAAAAAAAATTAAATTTGGATCCTCGGACTAAGGCCGA	15234923	Bradysia-coprophila-strain-Holo2-chromosome-IV,-whole-genome-shotgun-sequence
CM025455.1	5080417	5080696	103	364	AGGAACAGAATTCAACCGATGAACAAGAATCTTTTGAAGCGAAATGTTCCACATTTGTCACAATTACTAAGTCAGTCGCATCCAACATCCGATAATATAACGC	15234923	Bradysia-coprophila-strain-Holo2-chromosome-IV,-whole-genome-shotgun-sequence
CM025455.1	5084786	5085065	103	364	AGGAACAGAATTCAACCGATGAACAAGAATCTTTTGAAGCGAAATGTTCCACATTTGTCACAATTACTAAGTCAGTCGCATCCAACATCCGATAATATAACGC	15234923	Bradysia-coprophila-strain-Holo2-chromosome-IV,-whole-genome-shotgun-sequence
CM025455.1	5086011	5086379	145	540	TACTAGGGCCCTATGTGTATTTTACATACAACTCAAGTAAATTTCATCCGTTTTTCGTAATTTTTGTTTCATTTGAAAGATAATCAAACACCGAATAGAATGTAGTTGAAAAAAAATTAAATTTGGATCCTCGGACTAAGGCCGA	15234923	Bradysia-coprophila-strain-Holo2-chromosome-IV,-whole-genome-shotgun-sequence
CM025455.1	5090049	5090294	101	300	AAGCAAATGTCCACATTTGTCACAATTACTAAGTCAGTGCATCCAACATCCGATAATTTAACGGCAGAACAGAATTCCAACGATAACACAAGAATCTTTTG	15234923	Bradysia-coprophila-strain-Holo2-chromosome-IV,-whole-genome-shotgun-sequence
CM025455.1	5092887	5093134	102	318	AAGGAAATGTTCACATTTGTCACAATTACTAAGTCAGTCGCATCCAACATCCGATAATTTACGCGCAGAACAGAATTCAACGATGAACAAGCAATCTTTGTG	15234923	Bradysia-coprophila-strain-Holo2-chromosome-IV,-whole-genome-shotgun-sequence
CM025455.1	5097369	5097598	99	290	CACATTTGTCACAATTACTAAGTCAGTGCATCCAACATCCGATAATTTAACGGCAGAACAGAATTCAACGATAACCAAGAATCTTTTGAAGCAAATGTG	15234923	Bradysia-coprophila-strain-Holo2-chromosome-IV,-whole-genome-shotgun-sequence
CM025455.1	5100780	5101021	100	306	GACTGACTAATAATTGTGACAAATGTGAACATTTCCATCAAAACATTCTCCTTCATCGGTTGAATTCTGTCCTGACGCGTAAATTATCAGAATTGGATGC	15234923	Bradysia-coprophila-strain-Holo2-chromosome-IV,-whole-genome-shotgun-sequence
CM025455.1	5126140	5126448	151	470	CGACAAGACAAAAATTCTTTTAAGAATATCTCAAAGATCTACCGCCCGTTATAGACCATCTTCGAACTTAACCTCAGGAAGTAATTCCCGTCGAACAAAAAAAAGTTTTGGAAAATACATTGAAAATTAATCGAGTATCGTGTTATACAAG	15234923	Bradysia-coprophila-strain-Holo2-chromosome-IV,-whole-genome-shotgun-sequence
CM025455.1	5136329	5136714	10	296	AATTATCGAT	15234923	Bradysia-coprophila-strain-Holo2-chromosome-IV,-whole-genome-shotgun-sequence
CM025455.1	5136329	5136714	18	218	AATTATCGATAATTTGAT	15234923	Bradysia-coprophila-strain-Holo2-chromosome-IV,-whole-genome-shotgun-sequence
CM025455.1	5136331	5136714	53	242	TTATCGATAATATTAATAATTATCGATAATTATCGATAATTATCAAAATATCG	15234923	Bradysia-coprophila-strain-Holo2-chromosome-IV,-whole-genome-shotgun-sequence
CM025455.1	5139087	5139366	102	370	AGGAACAGAATTCAACCGATGAACAAGAATCTTTTGAAGGAAATGTTCCACATTTGTCACAATTACTAAGTCAGTCGCATCCAACATCCGATAATTTAACGC	15234923	Bradysia-coprophila-strain-Holo2-chromosome-IV,-whole-genome-shotgun-sequence
CM025455.1	5140759	5141273	153	804	TTTGGAAATCCATTGAGAATTACTCAAGTTATCGTGTTATCAAGCGACAAGACAAAAATTCTTTTAGGAATATCTCAGAGATCACCCGTCCGTTATAGCCCATCTTCGAACTTAACCTCAGGAATTTAATTCCCCGTCGAATAAAAAAAAGTT	15234923	Bradysia-coprophila-strain-Holo2-chromosome-IV,-whole-genome-shotgun-sequence
CM025455.1	5149506	5149901	10	316	AATTATCGAT	15234923	Bradysia-coprophila-strain-Holo2-chromosome-IV,-whole-genome-shotgun-sequence
CM025455.1	5149506	5149901	18	224	AATTATCGATAATTTGAT	15234923	Bradysia-coprophila-strain-Holo2-chromosome-IV,-whole-genome-shotgun-sequence
CM025455.1	5152274	5152553	102	370	AGGAACAGAATTCAACCGATGAACAAGAATCTTTTGAAGGAAATGTTCCACATTTGTCACAATTACTAAGTCAGTCGCATCCAACATCCGATAATTTAACGC	15234923	Bradysia-coprophila-strain-Holo2-chromosome-IV,-whole-genome-shotgun-sequence
[truncated: 39,920 more rows]
